# Supplementary material for: The bacterial patterns suggesting the dynamic features of tick-associated microorganisms in hard ticks
Source: BMC Microbiol. 2024 May 24;24:179. doi: 10.1186/s12866-024-03323-3 (PMC11118998; doi:10.1186/s12866-024-03323-3)
Supplement: Supplementary file 1 — Supplementary Material 1 [file 12866_2024_3323_MOESM1_ESM.csv]

Table S2. Comparison between bacteria phyla for free ticks and engorged ticks
Type	OTU
Shared	k__Bacteria|p__Acidobacteriota
Shared	k__Bacteria|p__Actinobacteriota
Shared	k__Bacteria|p__Bacteroidota
Shared	k__Bacteria|p__Bdellovibrionota
Shared	k__Bacteria|p__Cyanobacteria
Shared	k__Bacteria|p__Deinococcota
Shared	k__Bacteria|p__Firmicutes
Shared	k__Bacteria|p__Gemmatimonadota
Shared	k__Bacteria|p__Patescibacteria
Shared	k__Bacteria|p__Proteobacteria
Shared	k__Bacteria|p__Sumerlaeota
Shared	k__Bacteria|p__Fusobacteriota
Shared	k__Bacteria|p__Verrucomicrobiota
B exclusive	k__Bacteria|p__Campylobacterota
B exclusive	k__Bacteria|p__Chloroflexi
B exclusive	k__Bacteria|p__Desulfobacterota
B exclusive	k__Bacteria|p__Methylomirabilota
B exclusive	k__Bacteria|p__Myxococcota
B exclusive	k__Bacteria|p__Nitrospirota
B exclusive	k__Bacteria|p__Spirochaetota
B exclusive	k__Bacteria|p__Fibrobacterota
*Note: A for group free ticks, B for group engorged ticks.
