# Supplementary material for: The bacterial patterns suggesting the dynamic features of tick-associated microorganisms in hard ticks
Source: BMC Microbiol. 2024 May 24;24:179. doi: 10.1186/s12866-024-03323-3 (PMC11118998; doi:10.1186/s12866-024-03323-3)
Supplement: Supplementary file 4 — Supplementary Material 4 [file 12866_2024_3323_MOESM4_ESM.csv]

Table S1. Comparison between bacteria phyla for ticks from ALSK and WQ
Type	OTU
Shared	k__Bacteria|p__Acidobacteriota
Shared	k__Bacteria|p__Actinobacteriota
Shared	k__Bacteria|p__Bacteroidota
Shared	k__Bacteria|p__Deinococcota
Shared	k__Bacteria|p__Firmicutes
Shared	k__Bacteria|p__Gemmatimonadota
Shared	k__Bacteria|p__Proteobacteria
Shared	k__Bacteria|p__Fusobacteriota
Shared	k__Bacteria|p__Verrucomicrobiota
A exclusive	k__Bacteria|p__Bdellovibrionota
A exclusive	k__Bacteria|p__Cyanobacteria
A exclusive	k__Bacteria|p__Patescibacteria
A exclusive	k__Bacteria|p__Sumerlaeota
A exclusive	k__Bacteria|p__Campylobacterota
A exclusive	k__Bacteria|p__Chloroflexi
A exclusive	k__Bacteria|p__Desulfobacterota
A exclusive	k__Bacteria|p__Methylomirabilota
A exclusive	k__Bacteria|p__Myxococcota
A exclusive	k__Bacteria|p__Nitrospirota
A exclusive	k__Bacteria|p__Spirochaetota
B exclusive	k__Bacteria|p__Fibrobacterota
*Note: A for group ALSK, B for group WQ.
