# Supplementary material for: The bacterial patterns suggesting the dynamic features of tick-associated microorganisms in hard ticks
Source: BMC Microbiol. 2024 May 24;24:179. doi: 10.1186/s12866-024-03323-3 (PMC11118998; doi:10.1186/s12866-024-03323-3)
Supplement: Supplementary file 6 — Supplementary Material 6 [file 12866_2024_3323_MOESM6_ESM.tsv]

Table S5 Statistics table of differential function pathways between microbiomes of 2 subsets from ALSKCT
pathway	description	1: mean rel. freq. (%)	1: std. dev. (%)	2: mean rel. freq. (%)	2: std. dev. (%)	p-values	p-values (corrected)	Difference between means	95.0% lower CI	95.0% upper CI	Note	ALSK_CT_A	ALSK_CT_A: parent seq. count	ALSK_CT_A: rel. freq. (%)	ALSK_CT_C	ALSK_CT_C: parent seq. count	ALSK_CT_C: rel. freq. (%)	ALSK_CT_D	ALSK_CT_D: parent seq. count	ALSK_CT_D: rel. freq. (%)	ALSK_CT_DB	ALSK_CT_DB: parent seq. count	ALSK_CT_DB: rel. freq. (%)	ALSK_CT_EB	ALSK_CT_EB: parent seq. count	ALSK_CT_EB: rel. freq. (%)	ALSK_CT_G	ALSK_CT_G: parent seq. count	ALSK_CT_G: rel. freq. (%)	ALSK_CT_LB	ALSK_CT_LB: parent seq. count	ALSK_CT_LB: rel. freq. (%)	ALSK_CT_M	ALSK_CT_M: parent seq. count	ALSK_CT_M: rel. freq. (%)	ALSK_CT_N	ALSK_CT_N: parent seq. count	ALSK_CT_N: rel. freq. (%)	ALSK_CT_P	ALSK_CT_P: parent seq. count	ALSK_CT_P: rel. freq. (%)	ALSK_CT_Q	ALSK_CT_Q: parent seq. count	ALSK_CT_Q: rel. freq. (%)	ALSK_CT_R	ALSK_CT_R: parent seq. count	ALSK_CT_R: rel. freq. (%)	ALSK_CT_T	ALSK_CT_T: parent seq. count
1CMET2-PWY	N10-formyl-tetrahydrofolate biosynthesis	0.525919255	0.129833633	0.440963557	0.185364063	0.110993939	46.39546644	0.084955697	-0.020553982	0.190465376		58488.92973	10291137.78	0.568342695	39156.97531	6114907.789	0.64035267	50373.45171	7990154.529	0.630444024	29005.40576	4734829.88	0.612596577	21449.34777	4736922.632	0.452811866	28586.79744	4740026.578	0.603093611	1239.625077	1490812.553	0.083150969	26995.75883	5336187.082	0.505899782	37632.74633	7665441.628	0.490940355	25247.84787	5812700.112	0.434356622	37922.65654	6721589.658	0.564191783	31695.94913	5682602.956	0.557771665	12046.10336	3990060.997
3-HYDROXYPHENYLACETATE-DEGRADATION-PWY	4-hydroxyphenylacetate degradation	0.016246373	0.022824567	0.010647154	0.010157956	0.337526375	141.0860248	0.005599219	-0.00617669	0.017375129		452.9319826	10291137.78	0.004401185	222.0405916	6114907.789	0.003631136	845.7280146	7990154.529	0.010584627	50.13879643	4734829.88	0.001058936	32.06523001	4736922.632	0.000676921	417.6574411	4740026.578	0.008811289	26.57890128	1490812.553	0.001782847	709.2440613	5336187.082	0.013291214	1142.175193	7665441.628	0.014900318	2149.091352	5812700.112	0.036972342	291.783853	6721589.658	0.004340995	327.6656082	5682602.956	0.005766118	853.9890195	3990060.997
AEROBACTINSYN-PWY	aerobactin biosynthesis	0.003874379	0.014267129	0.000267288	0.0003922	0.284364952	118.8645501	0.003607091	-0.003245482	0.010459664		39.56040593	10291137.78	0.000384412	24.13734134	6114907.789	0.000394729	18.8387305	7990154.529	0.000235774	31.6102065	4734829.88	0.00066761	0	4736922.632	0	129.9531452	4740026.578	0.002741612	0	1490812.553	0	6.976184224	5336187.082	0.000130734	21.81571313	7665441.628	0.000284598	15.81702394	5812700.112	0.000272111	4.466343645	6721589.658	6.64E-05	1.026152592	5682602.956	1.81E-05	1.126334154	3990060.997
ALL-CHORISMATE-PWY	superpathway of chorismate metabolism	0.104946237	0.067833661	0.065690732	0.05765052	0.062310178	26.04565435	0.039255505	-0.002124308	0.080635318		7549.821369	10291137.78	0.073362358	4882.737353	6114907.789	0.07984973	7528.386037	7990154.529	0.094220781	1453.792989	4734829.88	0.030704229	462.0210772	4736922.632	0.009753612	4932.767905	4740026.578	0.10406625	138.869823	1490812.553	0.009315043	4743.327965	5336187.082	0.088889836	20802.83423	7665441.628	0.27138468	5378.386554	5812700.112	0.092528196	7648.070623	6721589.658	0.113783659	4939.755824	5682602.956	0.086927696	4432.018292	3990060.997
ANAEROFRUCAT-PWY	homolactic fermentation	0.30054818	0.108949726	0.268224072	0.134736656	0.421420169	176.1536308	0.032324108	-0.048265266	0.112913482		31254.57202	10291137.78	0.303703757	12379.50884	6114907.789	0.202448005	15937.65011	7990154.529	0.199466106	10820.68238	4734829.88	0.22853371	20745.23631	4736922.632	0.437947544	10096.59794	4740026.578	0.213007201	663.2846708	1490812.553	0.044491487	22909.08244	5336187.082	0.429315579	34442.85886	7665441.628	0.449326478	25667.03741	5812700.112	0.441568237	21359.97738	6721589.658	0.317781633	19288.02905	5682602.956	0.33942243	10728.70468	3990060.997
ANAGLYCOLYSIS-PWY	glycolysis III (from glucose)	0.35069504	0.146276153	0.329893611	0.141127035	0.658066166	275.0716572	0.02080143	-0.07360093	0.11520379		32384.89552	10291137.78	0.314687221	12004.97969	6114907.789	0.196323152	17453.62807	7990154.529	0.21843918	11315.14235	4734829.88	0.238976745	27903.25025	4736922.632	0.589058602	14652.03507	4740026.578	0.309112931	952.933155	1490812.553	0.063920387	30517.63395	5336187.082	0.571899626	35265.57111	7665441.628	0.460059222	30301.59868	5812700.112	0.521299879	20416.21997	6721589.658	0.303740945	18635.57263	5682602.956	0.327940783	16869.50125	3990060.997
ARG+POLYAMINE-SYN	superpathway of arginine and polyamine biosynthesis	0.120042029	0.054886652	0.109126368	0.06692482	0.585849361	244.8850328	0.010915661	-0.02933275	0.051164072		17037.65516	10291137.78	0.165556574	4809.175812	6114907.789	0.078646743	7452.203365	7990154.529	0.093267325	6027.985577	4734829.88	0.127311556	2434.851115	4736922.632	0.051401539	4134.848336	4740026.578	0.087232598	167.6176164	1490812.553	0.011243373	9898.272572	5336187.082	0.185493357	10103.93367	7665441.628	0.131811501	11619.65576	5812700.112	0.199901174	10467.18637	6721589.658	0.155724864	9370.35291	5682602.956	0.164895436	3955.155901	3990060.997
ARGDEG-PWY	superpathway of L-arginine, putrescine, and 4-aminobutanoate degradation	0.032705622	0.031722328	0.036100784	0.047527224	0.797244187	333.2480702	-0.003395162	-0.030062078	0.023271754		13197.40487	10291137.78	0.128240484	2246.607256	6114907.789	0.036739839	3351.437608	7990154.529	0.041944591	4576.423139	4734829.88	0.096654436	20.68228976	4736922.632	0.000436619	1574.098254	4740026.578	0.033208638	18.75876786	1490812.553	0.001258292	342.8999298	5336187.082	0.006425935	4361.594843	7665441.628	0.056899459	369.0022978	5812700.112	0.006348208	2830.749528	6721589.658	0.042114287	247.1203947	5682602.956	0.004348718	164.2821154	3990060.997
ARGORNPROST-PWY	arginine, ornithine and proline interconversion	0.053937893	0.03867739	0.034135567	0.030369203	0.087726021	36.66947664	0.019802326	-0.003078423	0.042683076		1863.486104	10291137.78	0.018107678	1885.850167	6114907.789	0.030840206	2536.275341	7990154.529	0.031742507	863.4086788	4734829.88	0.018235263	3344.654935	4736922.632	0.070608182	1551.310314	4740026.578	0.032727882	133.639197	1490812.553	0.008964185	6417.782678	5336187.082	0.120269072	4471.923829	7665441.628	0.058338763	7922.225442	5812700.112	0.136291659	2981.96888	6721589.658	0.044364042	1743.501085	5682602.956	0.030681381	2153.645807	3990060.997
ARGSYN-PWY	L-arginine biosynthesis I (via L-ornithine)	0.43466813	0.153436975	0.362767379	0.199191602	0.220713864	92.25839531	0.071900751	-0.045123545	0.188925048		51206.90791	10291137.78	0.497582571	32904.38434	6114907.789	0.538101071	43693.83615	7990154.529	0.546845946	27559.3981	4734829.88	0.582056775	6559.850465	4736922.632	0.138483378	25342.26505	4740026.578	0.534643944	393.1712069	1490812.553	0.026372947	19731.79758	5336187.082	0.369773347	33653.63374	7665441.628	0.439030592	20336.39732	5812700.112	0.349861457	37327.75169	6721589.658	0.555341126	31840.94007	5682602.956	0.560323153	5983.376323	3990060.997
ARGSYNBSUB-PWY	L-arginine biosynthesis II (acetyl cycle)	0.511792542	0.195776927	0.412170696	0.226368985	0.155174507	64.86294413	0.099621845	-0.039469408	0.238713098		59844.97669	10291137.78	0.581519536	42059.60224	6114907.789	0.687820711	54658.39273	7990154.529	0.684071785	31707.97845	4734829.88	0.669675136	5998.869764	4736922.632	0.126640653	28849.27532	4740026.578	0.608631088	468.9282802	1490812.553	0.031454543	20526.0922	5336187.082	0.384658407	37203.22125	7665441.628	0.485336958	21157.63094	5812700.112	0.363989721	42346.55121	6721589.658	0.63000798	36107.59313	5682602.956	0.635405877	6640.345775	3990060.997
ARO-PWY	chorismate biosynthesis I	0.578193988	0.114358309	0.496745005	0.193699293	0.12470212	52.12548611	0.081448983	-0.023825108	0.186723074		60595.58175	10291137.78	0.58881324	39292.5934	6114907.789	0.642570498	50994.65575	7990154.529	0.638218642	30376.43945	4734829.88	0.641552922	34216.20782	4736922.632	0.722329885	27840.99505	4740026.578	0.587359471	1831.629617	1490812.553	0.122861161	29547.56487	5336187.082	0.553720558	45402.33366	7665441.628	0.592298994	31084.06591	5812700.112	0.534761218	39892.33658	6721589.658	0.593495566	33147.77753	5682602.956	0.583320316	19926.70553	3990060.997
ASPASN-PWY	superpathway of L-aspartate and L-asparagine biosynthesis	0.292236814	0.093345756	0.241037587	0.118342267	0.147389134	61.60865817	0.051199227	-0.018927045	0.1213255		37513.05904	10291137.78	0.364518092	21612.38733	6114907.789	0.353437665	25649.91373	7990154.529	0.321018994	15373.46785	4734829.88	0.324688917	20719.51673	4736922.632	0.437404584	12759.89303	4740026.578	0.269194546	257.8257201	1490812.553	0.017294308	12108.0553	5336187.082	0.226904625	21555.70718	7665441.628	0.281206331	16084.22929	5812700.112	0.276708397	18517.20629	6721589.658	0.275488497	17517.69893	5682602.956	0.308268923	8863.061122	3990060.997
AST-PWY	L-arginine degradation II (AST pathway)	0.032955138	0.025924055	0.030408848	0.034941493	0.80013535	334.4565763	0.00254629	-0.017716069	0.02280865		10181.63535	10291137.78	0.098935954	1851.286238	6114907.789	0.030274966	3650.577	7990154.529	0.045688441	4016.485626	4734829.88	0.08482851	16.64203105	4736922.632	0.000351326	1419.1615	4740026.578	0.029939948	15.40240955	1490812.553	0.001033155	325.1116393	5336187.082	0.006092583	2619.112217	7665441.628	0.034167793	499.1468787	5812700.112	0.008587178	3699.109383	6721589.658	0.055033252	1976.865116	5682602.956	0.034788021	249.3516658	3990060.997
BIOTIN-BIOSYNTHESIS-PWY	biotin biosynthesis I	0.457525832	0.166210995	0.374350218	0.217583262	0.193910204	81.05446518	0.083175615	-0.044276012	0.210627241		62056.22295	10291137.78	0.603006434	39439.82678	6114907.789	0.644978275	50143.76764	7990154.529	0.627569435	29850.83768	4734829.88	0.630452169	10902.49945	4736922.632	0.230159964	28901.85258	4740026.578	0.609740306	1063.780728	1490812.553	0.071355767	11894.58891	5336187.082	0.222904271	31835.49096	7665441.628	0.415311896	15034.61882	5812700.112	0.258651204	34720.46541	6721589.658	0.516551399	28797.25992	5682602.956	0.506761781	13884.45105	3990060.997
BRANCHED-CHAIN-AA-SYN-PWY	superpathway of branched amino acid biosynthesis	0.668335755	0.11541734	0.601734928	0.206966644	0.230156192	96.20528805	0.066600826	-0.044463284	0.177664937		69595.06248	10291137.78	0.676262081	45343.75455	6114907.789	0.741528018	59047.06771	7990154.529	0.738997819	34222.68924	4734829.88	0.722786037	31392.04003	4736922.632	0.662709579	33893.03391	4740026.578	0.7150389	2837.272826	1490812.553	0.190317208	36015.95119	5336187.082	0.674937941	50620.02591	7665441.628	0.660366726	37841.96892	5812700.112	0.651022213	45524.84978	6721589.658	0.677292904	38825.10603	5682602.956	0.683227498	25242.6551	3990060.997
CALVIN-PWY	Calvin-Benson-Bassham cycle	0.596286426	0.121676877	0.683204816	0.297692192	0.249781834	104.4088064	-0.08691839	-0.238817013	0.064980233		65690.12275	10291137.78	0.638317397	40193.61811	6114907.789	0.657305384	51065.86338	7990154.529	0.639109834	31600.56054	4734829.88	0.667406461	37865.01431	4736922.632	0.799358935	29486.23056	4740026.578	0.622068887	1769.504459	1490812.553	0.11869396	29982.96529	5336187.082	0.56187995	47087.65863	7665441.628	0.614285007	32065.22086	5812700.112	0.551640722	41167.57264	6721589.658	0.612467805	33299.3209	5682602.956	0.585987111	20780.53483	3990060.997
CATECHOL-ORTHO-CLEAVAGE-PWY	catechol degradation to &beta;-ketoadipate	0.157801347	0.102487081	0.112520668	0.087976534	0.152344226	63.67988666	0.04528068	-0.017496161	0.10805752		23162.03161	10291137.78	0.225067744	15463.81145	6114907.789	0.252887075	20143.45699	7990154.529	0.252103472	10089.20764	4734829.88	0.213084903	92.33598731	4736922.632	0.001949282	10644.0207	4740026.578	0.22455614	93.50865659	1490812.553	0.006272328	2659.473599	5336187.082	0.049838463	4897.654783	7665441.628	0.063892663	2818.646254	5812700.112	0.048491169	13430.30954	6721589.658	0.199808531	11799.38935	5682602.956	0.207640573	1192.886473	3990060.997
CENTFERM-PWY	pyruvate fermentation to butanoate	0.038085771	0.046576351	0.027971601	0.031083856	0.436694382	182.5382516	0.01011417	-0.016018306	0.036246646		308.8854995	10291137.78	0.003001471	361.5852234	6114907.789	0.005913175	1124.612195	7990154.529	0.014074974	186.7173338	4734829.88	0.003943486	2383.385668	4736922.632	0.050315064	745.3832517	4740026.578	0.015725297	62.89982912	1490812.553	0.004219164	8726.222322	5336187.082	0.163529168	1787.288445	7665441.628	0.023316184	7202.66807	5812700.112	0.123912604	587.8735247	6721589.658	0.008746049	553.0801456	5682602.956	0.009732866	1880.01417	3990060.997
CHLOROPHYLL-SYN	chlorophyllide a biosynthesis I (aerobic, light-dependent)	0.001987416	0.004969888	0.001506291	0.001831258	0.695628861	290.7728637	0.000481125	-0.002026373	0.002988623		24.83606112	10291137.78	0.000241334	8.825092404	6114907.789	0.000144321	19.09117915	7990154.529	0.000238934	116.0282934	4734829.88	0.002450527	1090.686061	4736922.632	0.023025203	3.407829873	4740026.578	7.19E-05	58.41677544	1490812.553	0.003918452	51.34614984	5336187.082	0.000962225	43.41857773	7665441.628	0.00056642	128.7145035	5812700.112	0.002214367	8.073085364	6721589.658	0.000120107	17.0443373	5682602.956	0.000299939	28.18812506	3990060.997
COA-PWY	coenzyme A biosynthesis I	0.557096772	0.10341111	0.502114152	0.164618544	0.22663443	94.73319169	0.05498262	-0.035866293	0.145831533		55838.50575	10291137.78	0.542588263	37687.51908	6114907.789	0.616321953	48635.83142	7990154.529	0.608697006	28183.41536	4734829.88	0.595236071	34935.60908	4736922.632	0.737516987	27443.60973	4740026.578	0.578975862	2250.239848	1490812.553	0.150940495	29458.29871	5336187.082	0.552047712	42274.23971	7665441.628	0.551491248	31028.76984	5812700.112	0.53380992	37509.54221	6721589.658	0.558045702	31311.34145	5682602.956	0.551003505	21113.82762	3990060.997
COBALSYN-PWY	adenosylcobalamin salvage from cobinamide I	0.097292379	0.06704136	0.101716299	0.124494135	0.892460225	373.0483741	-0.004423919	-0.07075258	0.061904741		3005.572688	10291137.78	0.029205446	3792.368907	6114907.789	0.062018415	7259.752749	7990154.529	0.090858728	4889.338869	4734829.88	0.103263243	9965.545608	4736922.632	0.210380164	2468.642345	4740026.578	0.05208077	164.3500266	1490812.553	0.011024191	10986.65604	5336187.082	0.205889634	4155.591632	7665441.628	0.054212032	10776.7369	5812700.112	0.185399843	6070.449837	6721589.658	0.090312711	6936.274312	5682602.956	0.122061569	3079.064183	3990060.997
CODH-PWY	reductive acetyl coenzyme A pathway	0.007289666	0.011483224	0.011396111	0.015909012	0.367932619	153.7958348	-0.004106445	-0.013248488	0.005035598		13.97050654	10291137.78	0.000135753	39.65438435	6114907.789	0.000648487	683.7013666	7990154.529	0.008556798	0	4734829.88	0	12.31400846	4736922.632	0.000259958	133.5263894	4740026.578	0.002816997	0	1490812.553	0	377.9641939	5336187.082	0.007083039	688.7359371	7665441.628	0.008984948	2369.149365	5812700.112	0.040758156	109.0693868	6721589.658	0.001622672	125.9064684	5682602.956	0.002215648	1113.198494	3990060.997
COLANSYN-PWY	colanic acid building blocks biosynthesis	0.181604608	0.11260163	0.151796878	0.093792291	0.381052174	159.2798089	0.02980773	-0.038326045	0.097941505		9174.522201	10291137.78	0.089149736	4489.909737	6114907.789	0.073425633	5982.903833	7990154.529	0.07487845	2167.949492	4734829.88	0.045787273	15605.96758	4736922.632	0.329453715	7722.814868	4740026.578	0.16292767	1037.97809	1490812.553	0.06962499	18850.26438	5336187.082	0.353253439	13812.1899	7665441.628	0.18018779	20995.64217	5812700.112	0.361202914	10717.80819	6721589.658	0.159453474	9535.852341	5682602.956	0.167807824	14196.23027	3990060.997
COMPLETE-ARO-PWY	superpathway of aromatic amino acid biosynthesis	0.618510964	0.121953462	0.532149948	0.209827412	0.131189253	54.83710758	0.086361016	-0.027266629	0.199988661		64897.11628	10291137.78	0.630611675	42118.21127	6114907.789	0.688779173	54710.75027	7990154.529	0.684727061	32658.64171	4734829.88	0.689753223	36524.73407	4736922.632	0.771064611	29803.28365	4740026.578	0.628757733	1980.982451	1490812.553	0.132879378	31393.5535	5336187.082	0.588314334	48836.19384	7665441.628	0.637095633	33102.46569	5812700.112	0.56948518	42718.93457	6721589.658	0.635548088	35354.18734	5682602.956	0.622147766	21386.48338	3990060.997
CRNFORCAT-PWY	creatinine degradation I	0.050786726	0.039776717	0.031860398	0.028359778	0.100326569	41.93650581	0.018926327	-0.003841081	0.041693736		3975.268831	10291137.78	0.038628079	1457.821456	6114907.789	0.023840449	2863.982286	7990154.529	0.035843891	861.0965981	4734829.88	0.018186432	58.47287831	4736922.632	0.001234406	2427.06967	4740026.578	0.051203714	63.47484191	1490812.553	0.004257735	1340.188223	5336187.082	0.025115091	5748.062666	7665441.628	0.074986712	1262.746611	5812700.112	0.021723925	9523.616877	6721589.658	0.141686972	8048.558405	5682602.956	0.141635065	493.3002879	3990060.997
DAPLYSINESYN-PWY	L-lysine biosynthesis I	0.635515624	0.08139213	0.578257571	0.167634782	0.191435919	80.02021413	0.057258053	-0.030388149	0.144904256		61803.22989	10291137.78	0.600548076	39513.29347	6114907.789	0.646179711	50861.93439	7990154.529	0.636557581	30131.55432	4734829.88	0.636380928	24439.31144	4736922.632	0.515932248	29925.77384	4740026.578	0.6313419	13261.6139	1490812.553	0.889556093	37294.48405	5336187.082	0.698897611	44788.03745	7665441.628	0.584285154	37618.28459	5812700.112	0.647174013	40853.66573	6721589.658	0.607797676	34111.95995	5682602.956	0.600287583	32491.64925	3990060.997
DENITRIFICATION-PWY	nitrate reduction I (denitrification)	0.012803077	0.008945627	0.009630585	0.009791091	0.303731205	126.9596438	0.003172492	-0.00298855	0.009333534		1441.5377	10291137.78	0.014007564	703.6642496	6114907.789	0.011507357	991.2995785	7990154.529	0.012406513	115.4438013	4734829.88	0.002438183	29.29897927	4736922.632	0.000618523	1747.519886	4740026.578	0.036867301	12.8856642	1490812.553	0.000864338	279.9961303	5336187.082	0.00524712	290.6696656	7665441.628	0.003791949	357.9689382	5812700.112	0.006158393	1043.903643	6721589.658	0.015530607	1127.446355	5682602.956	0.019840315	189.9254616	3990060.997
DENOVOPURINE2-PWY	superpathway of purine nucleotides de novo biosynthesis II	0.394700351	0.125830466	0.352626511	0.152471945	0.359629455	150.3251121	0.042073839	-0.049847158	0.133994837		45176.30285	10291137.78	0.438982587	18907.77318	6114907.789	0.309207822	25156.48118	7990154.529	0.314843488	18680.46412	4734829.88	0.394532953	30088.7	4736922.632	0.635195091	17438.58041	4740026.578	0.367900477	1158.144326	1490812.553	0.077685442	29530.58412	5336187.082	0.553402339	37675.10024	7665441.628	0.491492885	29096.15724	5812700.112	0.500561816	22824.3867	6721589.658	0.339568285	20581.91487	5682602.956	0.362191676	18909.03685	3990060.997
DHGLUCONATE-PYR-CAT-PWY	glucose degradation (oxidative)	0.007856414	0.00722832	0.006057443	0.00741833	0.453674663	189.636009	0.001798971	-0.003011501	0.006609444		946.9615905	10291137.78	0.009201719	890.6133844	6114907.789	0.014564625	1034.710492	7990154.529	0.012949818	1080.357817	4734829.88	0.022817247	7.284083232	4736922.632	0.000153772	730.9042151	4740026.578	0.015419834	2.456667562	1490812.553	0.000164787	106.7513038	5336187.082	0.002000517	257.6041857	7665441.628	0.003360592	140.2752783	5812700.112	0.002413255	1721.298083	6721589.658	0.025608497	774.6099393	5682602.956	0.013631252	95.34433399	3990060.997
DTDPRHAMSYN-PWY	dTDP-L-rhamnose biosynthesis I	0.204242494	0.095582151	0.221251427	0.112088599	0.617731415	258.2117314	-0.017008933	-0.085479227	0.051461362		15407.25761	10291137.78	0.149713841	8269.821766	6114907.789	0.135240335	12827.57633	7990154.529	0.160542281	3659.682704	4734829.88	0.077292802	15940.03699	4736922.632	0.336506171	13395.12235	4740026.578	0.282595933	638.2237115	1490812.553	0.04281046	20359.3561	5336187.082	0.381533777	10997.42399	7665441.628	0.143467585	16624.15875	5812700.112	0.285997186	10504.18753	6721589.658	0.156275347	9943.327642	5682602.956	0.174978398	10586.55286	3990060.997
ECASYN-PWY	enterobacterial common antigen biosynthesis	0.031614109	0.030435073	0.031283982	0.04325277	0.978452037	408.9929513	0.000330127	-0.024324644	0.024984898		11536.86188	10291137.78	0.112104824	2264.387323	6114907.789	0.037030605	2678.654986	7990154.529	0.033524445	4000.64902	4734829.88	0.084494039	782.5451126	4736922.632	0.016520116	1267.176494	4740026.578	0.026733531	14.73886946	1490812.553	0.000988647	300.6063398	5336187.082	0.005633355	4224.747186	7665441.628	0.055114205	252.7884687	5812700.112	0.004348899	2216.678942	6721589.658	0.032978493	157.5885692	5682602.956	0.002773176	74.33001008	3990060.997
ENTBACSYN-PWY	enterobactin biosynthesis	0.065284106	0.042287416	0.059770821	0.058524076	0.741266505	309.8493993	0.005513285	-0.028128761	0.039155331		14081.57353	10291137.78	0.136832038	3743.28996	6114907.789	0.061215804	5168.555212	7990154.529	0.064686549	3873.929183	4734829.88	0.081817706	84.86941513	4736922.632	0.001791657	3918.855728	4740026.578	0.082675818	57.0166709	1490812.553	0.003824537	1662.653849	5336187.082	0.031158088	8716.211234	7665441.628	0.113707881	1836.494323	5812700.112	0.031594514	5420.810042	6721589.658	0.080647738	2391.85005	5682602.956	0.042090747	766.9395982	3990060.997
FAO-PWY	fatty acid &beta;-oxidation I	0.775331486	0.177719672	0.667387694	0.277248531	0.162657439	67.99080946	0.107943792	-0.045881629	0.261769213		91985.77982	10291137.78	0.893834888	56483.69435	6114907.789	0.923704761	76270.79641	7990154.529	0.954559716	45483.29774	4734829.88	0.960611023	24852.01377	4736922.632	0.524644705	41576.54125	4740026.578	0.877137302	4422.759998	1490812.553	0.296667746	29827.3435	5336187.082	0.558963602	51200.59854	7665441.628	0.667940623	38208.01279	5812700.112	0.657319525	58380.1542	6721589.658	0.868546834	48181.4585	5682602.956	0.847876561	25908.08977	3990060.997
FASYN-ELONG-PWY	fatty acid elongation -- saturated	0.805603432	0.352197951	1.008436195	0.429943849	0.12026557	50.2710082	-0.202832763	-0.461282928	0.055617402		74503.52485	10291137.78	0.723958094	47175.89942	6114907.789	0.771489956	60622.98264	7990154.529	0.758721029	36539.06374	4734829.88	0.771708058	35991.60086	4736922.632	0.759809768	36834.60834	4740026.578	0.777097084	34222.51251	1490812.553	2.295561064	42633.816	5336187.082	0.798956546	47763.10686	7665441.628	0.623096609	46604.92029	5812700.112	0.801777477	43094.72258	6721589.658	0.641138849	35139.66921	5682602.956	0.618372768	39168.12507	3990060.997
FASYN-INITIAL-PWY	superpathway of fatty acid biosynthesis initiation (E. coli)	0.332665819	0.150936481	0.282158867	0.177578718	0.350967151	146.7042692	0.050506953	-0.05782404	0.158837945		36476.05775	10291137.78	0.354441448	17074.24649	6114907.789	0.279223286	21006.9729	7990154.529	0.262910721	10383.71651	4734829.88	0.219304954	4945.343536	4736922.632	0.104399922	22297.02462	4740026.578	0.470398726	540.8630176	1490812.553	0.036279747	7758.967443	5336187.082	0.145402838	38972.80329	7665441.628	0.508422152	9360.08861	5812700.112	0.161028239	31909.98741	6721589.658	0.474738701	30735.07725	5682602.956	0.540862655	9128.24755	3990060.997
FERMENTATION-PWY	mixed acid fermentation	0.381720847	0.110909206	0.340773693	0.192902988	0.428720805	179.2052964	0.040947154	-0.063260436	0.145154744		41032.24019	10291137.78	0.398714322	17992.07613	6114907.789	0.294232992	24728.83208	7990154.529	0.309491287	17857.80005	4734829.88	0.377158219	33678.8651	4736922.632	0.710986176	16675.30426	4740026.578	0.351797695	2032.424379	1490812.553	0.136329975	21000.90796	5336187.082	0.393556441	38229.90544	7665441.628	0.498730632	22066.29309	5812700.112	0.37962208	25499.50323	6721589.658	0.379367152	20845.61194	5682602.956	0.366832103	19351.76049	3990060.997
FOLSYN-PWY	superpathway of tetrahydrofolate biosynthesis and salvage	0.642473133	0.065254548	0.575849135	0.177761417	0.138184352	57.761059	0.066623998	-0.023030504	0.1562785		62529.42611	10291137.78	0.607604596	41827.53431	6114907.789	0.684025594	53720.82103	7990154.529	0.672337698	30917.8904	4734829.88	0.652988411	37770.09496	4736922.632	0.797355116	30496.90215	4740026.578	0.643390953	6781.540504	1490812.553	0.454888879	35539.2345	5336187.082	0.666004283	46221.31499	7665441.628	0.602983067	36776.8638	5812700.112	0.632698455	41734.36058	6721589.658	0.620900155	34969.01563	5682602.956	0.61536968	30143.97237	3990060.997
FUC-RHAMCAT-PWY	superpathway of fucose and rhamnose degradation	0.007277967	0.00962141	0.002396825	0.002496104	0.0438971	18.34898789	0.004881142	0.000146151	0.009616133		120.2266428	10291137.78	0.001168254	826.1470828	6114907.789	0.013510377	43.27670716	7990154.529	0.000541625	17.72661442	4734829.88	0.000374388	890.9141841	4736922.632	0.018807869	41.04410673	4740026.578	0.000865905	19.56562153	1490812.553	0.001312413	1514.117286	5336187.082	0.028374517	177.0016934	7665441.628	0.002309087	544.6693623	5812700.112	0.009370333	40.79357637	6721589.658	0.000606904	43.29638462	5682602.956	0.000761911	250.40028	3990060.997
FUCCAT-PWY	fucose degradation	0.004939507	0.007215783	0.001432598	0.001564986	0.051075757	21.34966633	0.003506909	-1.80E-05	0.007031804		53.79532593	10291137.78	0.000522734	515.4931095	6114907.789	0.008430104	19.46896447	7990154.529	0.000243662	7.901975236	4734829.88	0.00016689	708.0263705	4736922.632	0.014946969	18.58863372	4740026.578	0.000392163	14.35131481	1490812.553	0.000962651	1056.266782	5336187.082	0.019794411	80.62051766	7665441.628	0.00105174	333.6278972	5812700.112	0.005739637	18.33391044	6721589.658	0.000272762	20.18046736	5682602.956	0.000355127	171.2781633	3990060.997
GALACT-GLUCUROCAT-PWY	superpathway of hexuronide and hexuronate degradation	0.054793787	0.027055849	0.047058156	0.040172427	0.491146248	205.2991315	0.007735631	-0.014863269	0.030334531		11850.94237	10291137.78	0.115156775	2092.331322	6114907.789	0.034216891	2848.090933	7990154.529	0.035645004	3910.416435	4734829.88	0.08258832	3627.964548	4736922.632	0.076589061	2989.451002	4740026.578	0.063068233	111.8731159	1490812.553	0.007504171	3792.952558	5336187.082	0.071079827	5034.066019	7665441.628	0.065672224	2532.469745	5812700.112	0.043567872	2915.550361	6721589.658	0.043375905	1675.106708	5682602.956	0.029477807	1147.440295	3990060.997
GALACTARDEG-PWY	D-galactarate degradation I	0.026623463	0.026612513	0.027211229	0.03716159	0.955624452	399.4510211	-0.000587767	-0.021888301	0.020712768		10408.67939	10291137.78	0.101142163	1585.427328	6114907.789	0.025927248	2444.963804	7990154.529	0.030599706	3627.632044	4734829.88	0.07661589	8.237404406	4736922.632	0.000173898	1324.355384	4740026.578	0.02793983	14.00228307	1490812.553	0.000939238	444.9279987	5336187.082	0.008337939	2911.847309	7665441.628	0.037986687	278.7190269	5812700.112	0.004795001	1864.88391	6721589.658	0.027744685	158.9132497	5682602.956	0.002796487	75.83404536	3990060.997
GALACTUROCAT-PWY	D-galacturonate degradation I	0.070134438	0.034027059	0.055008087	0.038240335	0.205607156	85.94379123	0.015126351	-0.008657115	0.038909817		11961.0849	10291137.78	0.116227041	2443.951683	6114907.789	0.039967106	3232.093322	7990154.529	0.040450949	4000.52714	4734829.88	0.084491465	7622.07113	4736922.632	0.160907655	4163.946814	4740026.578	0.087846487	198.7317828	1490812.553	0.013330434	4618.753914	5336187.082	0.086555322	5118.965114	7665441.628	0.066779781	3814.590905	5812700.112	0.065625111	3740.855573	6721589.658	0.055654328	2692.884665	5682602.956	0.047388225	2074.208381	3990060.997
GALLATE-DEGRADATION-I-PWY	gallate degradation II	0.002442203	0.001717981	0.00197236	0.002740039	0.531075592	221.9895974	0.000469843	-0.001041571	0.001981257		23.77977091	10291137.78	0.00023107	270.0929904	6114907.789	0.004416959	206.8552997	7990154.529	0.002588877	208.2491018	4734829.88	0.004398238	27.77695231	4736922.632	0.000586392	72.36581595	4740026.578	0.001526696	6.996740421	1490812.553	0.000469324	182.0757506	5336187.082	0.003412095	163.089096	7665441.628	0.002127589	229.6204288	5812700.112	0.003950323	356.0971781	6721589.658	0.005297812	173.2103661	5682602.956	0.003048081	134.997577	3990060.997
GALLATE-DEGRADATION-II-PWY	gallate degradation I	0.002398008	0.001661501	0.00197236	0.002740039	0.566734261	236.8949211	0.000425648	-0.001073097	0.001924393		23.77977091	10291137.78	0.00023107	270.0929904	6114907.789	0.004416959	206.8552997	7990154.529	0.002588877	208.2491018	4734829.88	0.004398238	27.77695231	4736922.632	0.000586392	72.36581595	4740026.578	0.001526696	3.658468202	1490812.553	0.000245401	182.0757506	5336187.082	0.003412095	163.089096	7665441.628	0.002127589	229.6204288	5812700.112	0.003950323	356.0971781	6721589.658	0.005297812	173.2103661	5682602.956	0.003048081	134.997577	3990060.997
GLCMANNANAUT-PWY	superpathway of N-acetylglucosamine, N-acetylmannosamine and N-acetylneuraminate degradation	0.05156216	0.054613154	0.032367457	0.039203134	0.221690863	92.66678081	0.019194703	-0.01213269	0.050522097		1507.021119	10291137.78	0.014643873	1656.702983	6114907.789	0.027092853	2069.389242	7990154.529	0.025899239	397.8629717	4734829.88	0.008402899	11363.66779	4736922.632	0.239895575	1078.639441	4740026.578	0.022755979	43.93805747	1490812.553	0.002947256	5564.824173	5336187.082	0.104284653	3789.473393	7665441.628	0.049435813	6975.743	5812700.112	0.120008651	1091.454189	6721589.658	0.016238037	692.2599136	5682602.956	0.012182092	2200.539302	3990060.997
GLUCARDEG-PWY	D-glucarate degradation I	0.027387671	0.02696456	0.027599501	0.037484666	0.984161426	411.379476	-0.00021183	-0.021728514	0.021304854		10619.77599	10291137.78	0.10319341	1636.872656	6114907.789	0.026768558	2564.689793	7990154.529	0.032098125	3645.023844	4734829.88	0.076983206	8.237519054	4736922.632	0.0001739	1399.651244	4740026.578	0.029528342	14.05553241	1490812.553	0.00094281	461.8757174	5336187.082	0.008655538	2959.247952	7665441.628	0.038605055	286.9649788	5812700.112	0.004936862	1947.212184	6721589.658	0.028969519	161.5614497	5682602.956	0.002843089	78.25992584	3990060.997
GLUCARGALACTSUPER-PWY	superpathway of D-glucarate and D-galactarate degradation	0.026623463	0.026612513	0.027211229	0.03716159	0.955624452	399.4510211	-0.000587767	-0.021888301	0.020712768		10408.67939	10291137.78	0.101142163	1585.427328	6114907.789	0.025927248	2444.963804	7990154.529	0.030599706	3627.632044	4734829.88	0.07661589	8.237404406	4736922.632	0.000173898	1324.355384	4740026.578	0.02793983	14.00228307	1490812.553	0.000939238	444.9279987	5336187.082	0.008337939	2911.847309	7665441.628	0.037986687	278.7190269	5812700.112	0.004795001	1864.88391	6721589.658	0.027744685	158.9132497	5682602.956	0.002796487	75.83404536	3990060.997
GLUCONEO-PWY	gluconeogenesis I	0.591425841	0.11132695	0.575429845	0.136401045	0.694395378	290.257268	0.015995996	-0.06588152	0.097873513		62074.77247	10291137.78	0.603186682	41154.61677	6114907.789	0.673021053	53151.8168	7990154.529	0.665216381	31255.42772	4734829.88	0.660117227	33898.99988	4736922.632	0.715633387	29797.3603	4740026.578	0.628632768	2228.708817	1490812.553	0.149496247	28849.35479	5336187.082	0.54063612	42258.5361	7665441.628	0.551286386	32534.85566	5812700.112	0.559720182	41802.7205	6721589.658	0.621917175	34486.70177	5682602.956	0.606882128	21662.30895	3990060.997
GLUCOSE1PMETAB-PWY	glucose and glucose-1-phosphate degradation	0.107796051	0.051696858	0.106800078	0.090291233	0.966991168	404.2023084	0.000995973	-0.047734739	0.049726685		19824.35159	10291137.78	0.192635178	5925.816947	6114907.789	0.096907707	8256.626707	7990154.529	0.103335007	7225.553767	4734829.88	0.152604295	1268.335554	4736922.632	0.026775518	5458.123069	4740026.578	0.11514963	105.9463154	1490812.553	0.007106615	3820.264399	5336187.082	0.07159165	17509.40661	7665441.628	0.228420063	3426.404853	5812700.112	0.058946871	8475.505156	6721589.658	0.12609376	5961.560781	5682602.956	0.10490898	5919.160575	3990060.997
GLUCUROCAT-PWY	superpathway of &beta;-D-glucuronide and D-glucuronate degradation	0.125573709	0.118388076	0.121330582	0.178079537	0.931597902	389.4079232	0.004243127	-0.095561454	0.104047709		13245.66088	10291137.78	0.128709392	2529.338603	6114907.789	0.041363479	3207.551604	7990154.529	0.040143799	4284.340366	4734829.88	0.090485624	24480.65866	4736922.632	0.516805119	2891.140507	4740026.578	0.060994183	1347.447818	1490812.553	0.09038345	11856.79238	5336187.082	0.222195965	9229.913783	7665441.628	0.12040942	12733.38818	5812700.112	0.219061502	3578.671105	6721589.658	0.05324144	1980.670765	5682602.956	0.034854991	11436.1104	3990060.997
GLUTORN-PWY	L-ornithine biosynthesis	0.482212232	0.195612653	0.391712846	0.224576426	0.193384532	80.83473434	0.090499386	-0.047903748	0.22890252		59297.26378	10291137.78	0.576197356	40430.77885	6114907.789	0.661183786	51683.08549	7990154.529	0.646834617	30939.52308	4734829.88	0.653445295	3982.144317	4736922.632	0.084066062	27992.06011	4740026.578	0.59054648	510.0462987	1490812.553	0.034212638	18692.87185	5336187.082	0.350303907	33800.70591	7665441.628	0.440949231	16485.46568	5812700.112	0.283611151	40752.24268	6721589.658	0.606288761	34456.82559	5682602.956	0.60635638	6004.079353	3990060.997
GLYCOCAT-PWY	glycogen degradation I (bacterial)	0.236500652	0.167315277	0.216379496	0.192326722	0.732738549	306.2847135	0.020121156	-0.098345122	0.138587433		28106.56019	10291137.78	0.273114215	6668.875739	6114907.789	0.109059302	8970.5082	7990154.529	0.112269521	9056.463603	4734829.88	0.191273263	34832.58075	4736922.632	0.735341982	6203.298479	4740026.578	0.130870542	1649.370785	1490812.553	0.110635692	23568.06638	5336187.082	0.44166492	19141.19569	7665441.628	0.24970767	21685.48587	5812700.112	0.373070784	10720.1254	6721589.658	0.159487948	6375.926838	5682602.956	0.112200815	15245.01855	3990060.997
GLYCOGENSYNTH-PWY	glycogen biosynthesis I (from ADP-D-Glucose)	0.227629732	0.187608769	0.205713192	0.197992798	0.728097067	304.3445741	0.02191654	-0.104773012	0.148606091		14993.49868	10291137.78	0.145693304	4268.326726	6114907.789	0.06980198	5787.576241	7990154.529	0.072433846	5036.647633	4734829.88	0.106374416	36780.22681	4736922.632	0.776458255	5706.402597	4740026.578	0.120387565	1642.093305	1490812.553	0.110147537	25290.07191	5336187.082	0.473935256	16654.3937	7665441.628	0.217265939	24023.38411	5812700.112	0.413291304	9366.368078	6721589.658	0.139347514	7762.372661	5682602.956	0.136598892	16043.80727	3990060.997
GLYCOL-GLYOXDEG-PWY	superpathway of glycol metabolism and degradation	0.027814604	0.026852816	0.032232285	0.043935129	0.710935994	297.1712453	-0.004417681	-0.028496175	0.019660812		11535.79438	10291137.78	0.112094451	1702.854769	6114907.789	0.027847595	2248.029006	7990154.529	0.028134988	4109.475558	4734829.88	0.086792465	567.8503093	4736922.632	0.011987747	1002.869731	4740026.578	0.021157471	19.83025897	1490812.553	0.001330164	1754.020908	5336187.082	0.032870304	3405.577128	7665441.628	0.04442767	876.9467984	5812700.112	0.015086737	1671.392483	6721589.658	0.02486603	131.9436114	5682602.956	0.002321887	375.3828536	3990060.997
GLYCOLYSIS	glycolysis I (from glucose 6-phosphate)	0.417143734	0.103742569	0.385621337	0.13963117	0.434900136	181.788257	0.031522397	-0.049487506	0.1125323		46562.32452	10291137.78	0.452450696	19048.01549	6114907.789	0.311501271	27212.35167	7990154.529	0.340573534	18878.27294	4734829.88	0.398710691	24914.7954	4736922.632	0.525970073	19538.75833	4740026.578	0.41220778	887.3541092	1490812.553	0.059521508	26088.01129	5336187.082	0.488888618	40085.55265	7665441.628	0.522938594	28137.28134	5812700.112	0.484065594	30322.39735	6721589.658	0.451119436	26455.36974	5682602.956	0.465550205	15192.59202	3990060.997
GLYCOLYSIS-E-D	superpathway of glycolysis and Entner-Doudoroff	0.237629404	0.073052896	0.198925292	0.087110659	0.146319467	61.161537	0.038704113	-0.014148495	0.091556721		28402.24754	10291137.78	0.275987439	10948.76699	6114907.789	0.179050402	13963.00842	7990154.529	0.174752671	10189.90065	4734829.88	0.215211547	10029.61645	4736922.632	0.211732748	10617.25133	4740026.578	0.223991388	520.2044586	1490812.553	0.034894022	15821.52298	5336187.082	0.296494908	28191.47088	7665441.628	0.367773603	16532.18887	5812700.112	0.284414963	18740.8904	6721589.658	0.278816342	17818.44123	5682602.956	0.313561256	8376.416552	3990060.997
GLYCOLYSIS-TCA-GLYOX-BYPASS	superpathway of glycolysis, pyruvate dehydrogenase, TCA, and glyoxylate bypass	0.408562667	0.12930913	0.391311012	0.17085758	0.727710362	304.1829314	0.017251655	-0.082504654	0.117007963		52050.53879	10291137.78	0.505780215	21988.35224	6114907.789	0.359585999	32009.02049	7990154.529	0.400605775	21826.59002	4734829.88	0.460979393	5351.167494	4736922.632	0.112967171	21306.30041	4740026.578	0.449497488	751.3964677	1490812.553	0.050401807	20597.77686	5336187.082	0.386001775	40677.59885	7665441.628	0.53066217	26071.19046	5812700.112	0.448521168	33492.10949	6721589.658	0.498276616	28598.51753	5682602.956	0.503264397	9747.842426	3990060.997
GLYOXYLATE-BYPASS	glyoxylate cycle	0.453009412	0.183658841	0.416827263	0.209754573	0.574983134	240.3429502	0.036182148	-0.093372991	0.165737287		56210.69455	10291137.78	0.546204859	36570.7817	6114907.789	0.598059414	48040.89774	7990154.529	0.601251172	27979.59197	4734829.88	0.590931304	2221.461197	4736922.632	0.046896717	26458.08737	4740026.578	0.558184367	600.8369351	1490812.553	0.040302648	14160.38937	5336187.082	0.26536531	37043.60278	7665441.628	0.483254646	19619.47742	5812700.112	0.337527776	37970.38976	6721589.658	0.564901931	31996.01525	5682602.956	0.563052099	6526.783169	3990060.997
GOLPDLCAT-PWY	superpathway of glycerol degradation to 1,3-propanediol	0.002876794	0.006382996	0.001470403	0.003320266	0.401278383	167.734364	0.001406391	-0.001971673	0.004784454		7.498921343	10291137.78	7.29E-05	2.579221386	6114907.789	4.22E-05	7.095978534	7990154.529	8.88E-05	0.999931958	4734829.88	2.11E-05	0	4736922.632	0	72.40364462	4740026.578	0.001527494	0	1490812.553	0	23.9675174	5336187.082	0.000449151	32.67006648	7665441.628	0.000426199	1188.525185	5812700.112	0.020447041	508.709991	6721589.658	0.007568299	22.72875184	5682602.956	0.000399971	47.01225245	3990060.997
HCAMHPDEG-PWY	3-phenylpropanoate and 3-(3-hydroxyphenyl)propanoate degradation to 2-oxopent-4-enoate	0.103553423	0.098409902	0.06539003	0.067931714	0.173287977	72.43437433	0.038163393	-0.017602773	0.09392956		18365.16663	10291137.78	0.178456134	13207.49105	6114907.789	0.215988393	16297.22265	7990154.529	0.203966301	8103.535261	4734829.88	0.171147337	17.25792918	4736922.632	0.000364328	5345.660355	4740026.578	0.112777012	54.01222424	1490812.553	0.003623006	862.9046211	5336187.082	0.016170809	886.7694817	7665441.628	0.011568407	796.099523	5812700.112	0.013695864	5198.915387	6721589.658	0.077346516	6570.271584	5682602.956	0.11562081	225.6603761	3990060.997
HEME-BIOSYNTHESIS-II	heme biosynthesis I (aerobic)	0.630239845	0.384898197	0.794314142	0.415635271	0.214505284	89.6632086	-0.164074297	-0.427214087	0.099065493		57645.43056	10291137.78	0.56014633	37732.39654	6114907.789	0.617055855	48418.82682	7990154.529	0.605981106	28060.48631	4734829.88	0.5926398	26103.03174	4736922.632	0.551054636	28716.44964	4740026.578	0.605828874	33825.84569	1490812.553	2.26895364	27121.87561	5336187.082	0.508263207	32176.67163	7665441.628	0.41976279	30344.05446	5812700.112	0.522030276	34194.67437	6721589.658	0.508728978	26928.91974	5682602.956	0.473883534	31595.04577	3990060.997
HEMESYN2-PWY	heme biosynthesis II (anaerobic)	0.755885685	0.35563965	0.913334204	0.381831901	0.196343683	82.07165968	-0.157448519	-0.399827008	0.08492997		67629.06289	10291137.78	0.657158269	44019.71514	6114907.789	0.719875371	56287.45931	7990154.529	0.704460209	31909.23864	4734829.88	0.673925768	31331.09306	4736922.632	0.661422943	33520.50799	4740026.578	0.707179748	33953.97672	1490812.553	2.277548351	35803.99321	5336187.082	0.670965854	48613.90448	7665441.628	0.634195743	40865.48563	5812700.112	0.703037914	43764.77817	6721589.658	0.651107556	36229.26556	5682602.956	0.637547016	36328.77709	3990060.997
HEXITOLDEGSUPER-PWY	superpathway of hexitol degradation (bacteria)	0.059867236	0.05267143	0.037904061	0.042287967	0.164914831	68.93439941	0.021963175	-0.009455562	0.053381913		2887.631693	10291137.78	0.028059402	2441.95281	6114907.789	0.039934418	5116.924954	7990154.529	0.064040375	945.4219509	4734829.88	0.01996739	565.4186823	4736922.632	0.011936414	1904.847861	4740026.578	0.040186438	124.4673732	1490812.553	0.008348962	5595.025463	5336187.082	0.104850624	4612.864834	7665441.628	0.060177418	10398.48322	5812700.112	0.178892477	1591.447142	6721589.658	0.023676648	862.7701651	5682602.956	0.015182658	2449.686391	3990060.997
HISDEG-PWY	L-histidine degradation I	0.151340584	0.062295655	0.142755924	0.108295188	0.766590196	320.4347018	0.008584661	-0.049923811	0.067093133		18436.85849	10291137.78	0.179152771	5183.097211	6114907.789	0.084761658	7669.28421	7990154.529	0.095984179	6175.264233	4734829.88	0.130422093	10917.16894	4736922.632	0.230469649	7509.188354	4740026.578	0.158420807	155.533509	1490812.553	0.010432801	8190.754179	5336187.082	0.153494509	13305.13519	7665441.628	0.173572976	11189.70065	5812700.112	0.192504351	16861.66358	6721589.658	0.250858271	13419.8623	5682602.956	0.236156958	2575.985835	3990060.997
HISTSYN-PWY	L-histidine biosynthesis	0.483736006	0.188208408	0.384642331	0.217780321	0.141886795	59.30868047	0.099093675	-0.034678527	0.232865878		58057.33306	10291137.78	0.564148827	39248.1857	6114907.789	0.641844277	51122.12335	7990154.529	0.639813951	30053.99516	4734829.88	0.634742872	4589.384122	4736922.632	0.096885351	27610.34586	4740026.578	0.582493482	428.8014087	1490812.553	0.028762933	20554.75364	5336187.082	0.385195521	34589.45772	7665441.628	0.451238942	19835.02996	5812700.112	0.341236079	39663.66209	6721589.658	0.590093477	33064.52646	5682602.956	0.5818553	5393.976952	3990060.997
HOMOSER-METSYN-PWY	L-methionine biosynthesis I	0.194984707	0.099091609	0.192704404	0.142024794	0.954566384	399.0087485	0.002280303	-0.07846369	0.083024296		20869.36949	10291137.78	0.20278972	7132.904112	6114907.789	0.116647779	7348.058493	7990154.529	0.09196391	5837.677186	4734829.88	0.123292227	2948.487067	4736922.632	0.06224478	5680.272262	4740026.578	0.119836296	275.8578652	1490812.553	0.01850386	12505.18662	5336187.082	0.234346855	24080.7075	7665441.628	0.314146382	15109.69786	5812700.112	0.259942842	21529.14116	6721589.658	0.320298356	21324.29163	5682602.956	0.375255702	3872.810322	3990060.997
HSERMETANA-PWY	L-methionine biosynthesis III	0.454982122	0.180666594	0.363923087	0.206533771	0.156385839	65.3692809	0.091059035	-0.036455128	0.218573198		54479.57655	10291137.78	0.529383415	36516.1538	6114907.789	0.597166058	48080.21822	7990154.529	0.601743283	27699.89628	4734829.88	0.585024108	6110.30227	4736922.632	0.128993077	25687.79052	4740026.578	0.54193347	372.8853334	1490812.553	0.025012221	15817.99885	5336187.082	0.296428866	34432.98268	7665441.628	0.449197637	16217.37391	5812700.112	0.278998978	38718.13209	6721589.658	0.576026417	32434.34801	5682602.956	0.570765691	5137.413661	3990060.997
ILEUSYN-PWY	L-isoleucine biosynthesis I (from threonine)	0.706686238	0.127523291	0.633469297	0.220169992	0.219262746	91.65182777	0.073216942	-0.045917994	0.192351877		73080.15537	10291137.78	0.710127072	48214.24116	6114907.789	0.788470453	62579.33032	7990154.529	0.783205507	35615.7865	4734829.88	0.752208367	32808.51247	4736922.632	0.692612378	37000.23686	4740026.578	0.780591337	2848.609952	1490812.553	0.191077674	37650.62331	5336187.082	0.705571651	52944.49855	7665441.628	0.69069078	38816.52904	5812700.112	0.667788262	48152.93581	6721589.658	0.716392078	41200.34109	5682602.956	0.725025862	25806.55088	3990060.997
KDO-NAGLIPASYN-PWY	superpathway of (Kdo)2-lipid A biosynthesis	0.143725279	0.110942731	0.139992423	0.182148073	0.939671078	392.7825105	0.003732856	-0.096007297	0.103473008		35358.01471	10291137.78	0.343577314	10449.96022	6114907.789	0.170893177	11354.9463	7990154.529	0.142111723	14717.40925	4734829.88	0.310832905	3802.423709	4736922.632	0.080272025	7036.895484	4740026.578	0.148456878	71.67874129	1490812.553	0.004808032	1331.098363	5336187.082	0.024944747	23844.4085	7665441.628	0.311063728	1370.20996	5812700.112	0.023572693	8298.36039	6721589.658	0.123458301	701.2817419	5682602.956	0.012340854	13581.91986	3990060.997
KETOGLUCONMET-PWY	ketogluconate metabolism	0.032068166	0.020895767	0.031659306	0.029866678	0.961290707	401.8195157	0.00040886	-0.016585398	0.017403118		5640.794864	10291137.78	0.05481216	2438.659337	6114907.789	0.039880558	2539.921343	7990154.529	0.031788138	4271.466302	4734829.88	0.090213723	107.4005676	4736922.632	0.002267307	383.9406243	4740026.578	0.008099968	13.80266954	1490812.553	0.000925849	1653.093653	5336187.082	0.03097893	4804.635008	7665441.628	0.062679168	1114.72162	5812700.112	0.019177346	2229.213878	6721589.658	0.03316498	1987.252646	5682602.956	0.034970816	696.5923483	3990060.997
LACTOSECAT-PWY	lactose and galactose degradation I	0.015068326	0.016422428	0.010761496	0.015466414	0.410527036	171.600301	0.00430683	-0.006171409	0.014785069		671.9745997	10291137.78	0.006529643	639.4952519	6114907.789	0.01045797	1562.171789	7990154.529	0.019551209	205.5187945	4734829.88	0.004340574	122.5877596	4736922.632	0.00258792	503.3037531	4740026.578	0.010618163	47.72360845	1490812.553	0.003201181	1617.628451	5336187.082	0.030314313	1128.389546	7665441.628	0.014720477	4019.339407	5812700.112	0.069147545	348.2375093	6721589.658	0.00518088	185.97098	5682602.956	0.003272637	726.6875678	3990060.997
LEU-DEG2-PWY	L-leucine degradation I	0.403097312	0.22097389	0.293124795	0.224039606	0.135958699	56.83073608	0.109972516	-0.036174339	0.256119371		49994.44847	10291137.78	0.485800983	37887.88613	6114907.789	0.61959865	50760.4306	7990154.529	0.63528722	28058.15875	4734829.88	0.592590641	381.2934153	4736922.632	0.008049391	28501.69687	4740026.578	0.60129825	303.6215805	1490812.553	0.020366181	5926.20029	5336187.082	0.111056831	26068.99465	7665441.628	0.340084706	7644.327487	5812700.112	0.131510784	34658.61097	6721589.658	0.515631164	28554.29641	5682602.956	0.502486213	2775.661282	3990060.997
LIPASYN-PWY	phospholipases	0.029498774	0.021847528	0.025687876	0.0237899	0.610051404	255.001487	0.003810898	-0.011193563	0.01881536		2736.803792	10291137.78	0.026593792	1786.855438	6114907.789	0.029221298	2195.798007	7990154.529	0.027481296	117.8698095	4734829.88	0.00248942	1131.497417	4736922.632	0.023886762	3839.159195	4740026.578	0.080994466	235.9876421	1490812.553	0.015829464	3081.194049	5336187.082	0.057741492	1642.186319	7665441.628	0.021423245	3426.337594	5812700.112	0.058945714	726.4167241	6721589.658	0.010807216	267.7472703	5682602.956	0.004711701	1033.905644	3990060.997
LPSSYN-PWY	superpathway of lipopolysaccharide biosynthesis	0.032528305	0.062488455	0.03280349	0.124131473	0.993174459	415.146924	-0.000275186	-0.065578495	0.065028124		2979.651857	10291137.78	0.028953571	366.7633169	6114907.789	0.005997855	51.55896327	7990154.529	0.000645281	94.76237682	4734829.88	0.002001389	0	4736922.632	0	1815.491892	4740026.578	0.038301302	0	1490812.553	0	235.7290466	5336187.082	0.004417556	16453.56541	7665441.628	0.21464602	9.872412674	5812700.112	0.000169842	71.34770284	6721589.658	0.001061471	62.62255401	5682602.956	0.001102005	8344.592184	3990060.997
MET-SAM-PWY	superpathway of S-adenosyl-L-methionine biosynthesis	0.298932061	0.119293615	0.293568955	0.16606447	0.909638985	380.2290959	0.005363106	-0.089917732	0.100643945		33455.04467	10291137.78	0.325085966	13379.62974	6114907.789	0.218803459	14364.50616	7990154.529	0.179777576	10792.50418	4734829.88	0.227938584	5333.776672	4736922.632	0.112600038	10663.9609	4740026.578	0.224976817	578.4296104	1490812.553	0.03879962	18863.9345	5336187.082	0.353509617	32504.48167	7665441.628	0.424039256	23387.19655	5812700.112	0.402346519	29397.46436	6721589.658	0.437358807	27478.04622	5682602.956	0.483546826	7243.652515	3990060.997
METH-ACETATE-PWY	methanogenesis from acetate	0.001896208	0.003057472	0.001081302	0.001518572	0.307059813	128.3510019	0.000814906	-0.0007898	0.002419613		6.461162519	10291137.78	6.28E-05	13.01653104	6114907.789	0.000212866	11.24312595	7990154.529	0.000140712	0	4734829.88	0	10.81806901	4736922.632	0.000228378	26.16858439	4740026.578	0.000552077	0	1490812.553	0	528.9163497	5336187.082	0.009911878	69.88042632	7665441.628	0.000911629	455.7434401	5812700.112	0.007840477	35.58994224	6721589.658	0.000529487	17.81013843	5682602.956	0.000313415	181.6788565	3990060.997
METHANOGENESIS-PWY	methanogenesis from H2 and CO2	0.000202303	0.000425826	0.000237977	0.000293905	0.765613154	320.0262983	-3.57E-05	-0.000276968	0.00020562		0	10291137.78	0	3.176470588	6114907.789	5.19E-05	0	7990154.529	0	2.794557179	4734829.88	5.90E-05	0	4736922.632	0	0	4740026.578	0	0	1490812.553	0	101.0323279	5336187.082	0.001893343	4.096877736	7665441.628	5.34E-05	31.00807894	5812700.112	0.000533454	4.877419355	6721589.658	7.26E-05	1.595744681	5682602.956	2.81E-05	8.032786885	3990060.997
METHGLYUT-PWY	superpathway of methylglyoxal degradation	0.037659917	0.02695693	0.033451314	0.039717112	0.704749983	294.5854929	0.004208603	-0.018184783	0.026601989		8846.077204	10291137.78	0.085958204	2578.761636	6114907.789	0.042171717	3466.353769	7990154.529	0.043382813	2628.514552	4734829.88	0.055514445	30.96534292	4736922.632	0.000653702	2149.269843	4740026.578	0.045342991	27.29089528	1490812.553	0.001830605	706.0691158	5336187.082	0.013231716	3324.457415	7665441.628	0.043369418	796.4257846	5812700.112	0.013701477	3610.723219	6721589.658	0.053718293	769.3586177	5682602.956	0.013538842	296.4159398	3990060.997
METHYLGALLATE-DEGRADATION-PWY	methylgallate degradation	0.003046522	0.002141416	0.002455362	0.003398771	0.525791249	219.7807419	0.000591159	-0.00128599	0.002468309		29.72025216	10291137.78	0.000288795	336.5390102	6114907.789	0.005503583	258.1202586	7990154.529	0.003230479	259.3757262	4734829.88	0.005478037	34.71737064	4736922.632	0.00073291	90.35919368	4740026.578	0.001906301	8.736312147	1490812.553	0.00058601	227.3370885	5336187.082	0.004260291	203.4556303	7665441.628	0.002654193	286.4841883	5812700.112	0.004928591	443.7030976	6721589.658	0.006601163	216.158364	5682602.956	0.003803862	168.3963567	3990060.997
NAD-BIOSYNTHESIS-II	NAD salvage pathway II	0.456453209	0.204080194	0.330228184	0.238998226	0.088265567	36.89500714	0.126225025	-0.019850821	0.272300872		60428.021	10291137.78	0.587185035	38768.14668	6114907.789	0.63399397	50946.25244	7990154.529	0.637612855	31672.90942	4734829.88	0.668934475	4765.021684	4736922.632	0.100593192	27176.51759	4740026.578	0.573341038	428.4895897	1490812.553	0.028742016	10861.51424	5336187.082	0.20354448	40852.64222	7665441.628	0.532945709	9564.368403	5812700.112	0.164542609	39750.20811	6721589.658	0.591381059	30396.09388	5682602.956	0.534897372	7676.888461	3990060.997
NADSYN-PWY	NAD biosynthesis II (from tryptophan)	0.025440801	0.029689105	0.027609299	0.034950671	0.837827435	350.2118677	-0.002168497	-0.023484722	0.019147728		321.471513	10291137.78	0.00312377	526.0450191	6114907.789	0.008602665	431.8330864	7990154.529	0.005404565	115.4030663	4734829.88	0.002437322	156.6054322	4736922.632	0.003306058	1290.552435	4740026.578	0.027226692	33.94933544	1490812.553	0.002277237	1102.137271	5336187.082	0.020654022	807.4974506	7665441.628	0.010534259	5144.839618	5812700.112	0.088510323	3163.311257	6721589.658	0.047061951	5579.511383	5682602.956	0.098185839	807.0678533	3990060.997
NAGLIPASYN-PWY	lipid IVA biosynthesis	0.620110876	0.399059273	0.754299319	0.448970649	0.3364259	140.626026	-0.134188443	-0.413289605	0.144912719		54545.91399	10291137.78	0.530028022	37203.45679	6114907.789	0.608405851	46972.56278	7990154.529	0.58788053	27699.72435	4734829.88	0.585020477	38190.30373	4736922.632	0.80622604	28350.69957	4740026.578	0.598112671	34015.18354	1490812.553	2.281653953	26166.82856	5336187.082	0.490365652	31409.43625	7665441.628	0.409753772	26742.44175	5812700.112	0.46006918	30021.99982	6721589.658	0.446650292	22894.34547	5682602.956	0.402884834	33322.12767	3990060.997
NONMEVIPP-PWY	methylerythritol phosphate pathway I	0.533440479	0.110069514	0.564921037	0.153629871	0.472701334	197.5891575	-0.031480559	-0.119552146	0.056591029		55055.93614	10291137.78	0.534983957	37848.4441	6114907.789	0.618953636	47776.71618	7990154.529	0.597944833	28080.68354	4734829.88	0.593066367	34398.42632	4736922.632	0.726176655	26566.05069	4740026.578	0.560462062	1772.857014	1490812.553	0.118918841	26120.38773	5336187.082	0.489495352	40680.57	7665441.628	0.53070093	27182.22963	5812700.112	0.467635163	36618.49618	6721589.658	0.544789225	30456.89469	5682602.956	0.535967319	19240.3974	3990060.997
NONOXIPENT-PWY	pentose phosphate pathway (non-oxidative branch)	0.630644734	0.12885152	0.715615447	0.301167376	0.268622205	112.2840816	-0.084970713	-0.23952373	0.069582305		75440.66397	10291137.78	0.733064367	41157.53537	6114907.789	0.673068782	52714.33183	7990154.529	0.659741081	33970.41078	4734829.88	0.717457895	39836.66791	4736922.632	0.840982026	31294.50408	4740026.578	0.660217903	2074.54732	1490812.553	0.139155477	34584.99839	5336187.082	0.648121924	49264.28736	7665441.628	0.642680354	32905.43975	5812700.112	0.566095603	41957.08152	6721589.658	0.624213671	32558.26911	5682602.956	0.572946401	21864.22332	3990060.997
OANTIGEN-PWY	O-antigen building blocks biosynthesis (E. coli)	0.235383858	0.09581364	0.198551118	0.105591764	0.267287001	111.7259666	0.036832741	-0.02940713	0.103072611		16097.23973	10291137.78	0.156418465	10372.32261	6114907.789	0.169623533	12704.95515	7990154.529	0.159007627	4587.341703	4734829.88	0.096885037	20803.88196	4736922.632	0.439185597	12645.9931	4740026.578	0.266791607	680.589091	1490812.553	0.045652224	20070.3181	5336187.082	0.376117212	13338.59516	7665441.628	0.174009481	17549.107	5812700.112	0.301909726	14666.42276	6721589.658	0.218198722	13909.20174	5682602.956	0.244768143	9141.557841	3990060.997
ORNARGDEG-PWY	superpathway of L-arginine and L-ornithine degradation	0.032705622	0.031722328	0.036100784	0.047527224	0.797244187	333.2480702	-0.003395162	-0.030062078	0.023271754		13197.40487	10291137.78	0.128240484	2246.607256	6114907.789	0.036739839	3351.437608	7990154.529	0.041944591	4576.423139	4734829.88	0.096654436	20.68228976	4736922.632	0.000436619	1574.098254	4740026.578	0.033208638	18.75876786	1490812.553	0.001258292	342.8999298	5336187.082	0.006425935	4361.594843	7665441.628	0.056899459	369.0022978	5812700.112	0.006348208	2830.749528	6721589.658	0.042114287	247.1203947	5682602.956	0.004348718	164.2821154	3990060.997
ORNDEG-PWY	superpathway of ornithine degradation	0.031103083	0.030858845	0.033907649	0.042996411	0.818689858	342.2123605	-0.002804567	-0.027466935	0.021857802		11683.90274	10291137.78	0.113533634	1791.660654	6114907.789	0.02929988	2705.716476	7990154.529	0.033863131	3965.606557	4734829.88	0.08375394	26.96273441	4736922.632	0.000569204	1367.146718	4740026.578	0.028842596	18.19787963	1490812.553	0.001220669	267.8841933	5336187.082	0.005020142	3865.575266	7665441.628	0.050428605	384.6346373	5812700.112	0.006617142	2333.426132	6721589.658	0.034715391	269.8220053	5682602.956	0.004748211	176.4053268	3990060.997
P101-PWY	ectoine biosynthesis	0.052868465	0.026719075	0.047456806	0.06102628	0.726127564	303.5213219	0.00541166	-0.026002464	0.036825783		4065.12116	10291137.78	0.039501183	1971.268632	6114907.789	0.032237095	4876.934613	7990154.529	0.0610368	849.6671902	4734829.88	0.017945042	125.3762404	4736922.632	0.002646787	3742.457925	4740026.578	0.078954366	41.32745648	1490812.553	0.002772143	2806.318835	5336187.082	0.052590338	4953.803393	7665441.628	0.064625153	3806.388881	5812700.112	0.065484006	4857.85528	6721589.658	0.072272417	4786.155166	5682602.956	0.084224698	1093.987967	3990060.997
P105-PWY	TCA cycle IV (2-oxoglutarate decarboxylase)	0.664356259	0.180998043	0.69851436	0.214570662	0.599006713	250.384806	-0.034158101	-0.164651639	0.096335437		74319.89186	10291137.78	0.722173714	48883.237	6114907.789	0.799410861	63307.98196	7990154.529	0.792324876	36447.76016	4734829.88	0.769779719	4589.66634	4736922.632	0.096891309	36141.71476	4740026.578	0.762479159	3226.717771	1490812.553	0.216440207	33794.94752	5336187.082	0.633316392	51813.08836	7665441.628	0.675930897	41293.04767	5812700.112	0.710393567	48734.08202	6721589.658	0.725038042	40730.33217	5682602.956	0.716754848	22842.2595	3990060.997
P108-PWY	pyruvate fermentation to propanoate I	0.124885639	0.083562139	0.157510614	0.146838545	0.406573881	169.9478822	-0.032624975	-0.111767943	0.046517992		2066.700092	10291137.78	0.020082328	1635.959457	6114907.789	0.026753624	2953.653191	7990154.529	0.036966159	433.7132325	4734829.88	0.009160059	4729.311105	4736922.632	0.099839315	5646.873403	4740026.578	0.119131682	363.4297341	1490812.553	0.024377963	14028.71455	5336187.082	0.262897727	9437.524648	7665441.628	0.12311782	16322.1741	5812700.112	0.28080193	8048.437855	6721589.658	0.119740095	8192.2311	5682602.956	0.144163355	6094.630379	3990060.997
P122-PWY	heterolactic fermentation	0.072147739	0.035930181	0.062741122	0.051826458	0.519965298	217.3454946	0.009406617	-0.020000466	0.038813701		10117.3325	10291137.78	0.098311117	3453.04403	6114907.789	0.056469274	4826.360522	7990154.529	0.060403845	2805.725597	4734829.88	0.059257157	516.912907	4736922.632	0.01091242	2466.0938	4740026.578	0.052027004	268.3245904	1490812.553	0.017998546	5883.880336	5336187.082	0.110263757	12764.34862	7665441.628	0.166518111	4784.288428	5812700.112	0.082307505	5990.169687	6721589.658	0.089118348	3736.796968	5682602.956	0.065758544	1997.709434	3990060.997
P124-PWY	Bifidobacterium shunt	0.094179206	0.050190594	0.091383343	0.073363569	0.891768823	372.7593681	0.002795863	-0.038665559	0.044257286		20439.80929	10291137.78	0.198615641	4053.361976	6114907.789	0.066286559	5725.762877	7990154.529	0.071660227	6972.96208	4734829.88	0.147269538	613.479291	4736922.632	0.012951009	2890.616184	4740026.578	0.060983122	445.9114881	1490812.553	0.029910634	7693.237875	5336187.082	0.144171067	14919.73713	7665441.628	0.194636367	6014.177908	5812700.112	0.103466165	6564.874692	6721589.658	0.097668484	4163.666124	5682602.956	0.073270404	2434.623455	3990060.997
P125-PWY	superpathway of (R,R)-butanediol biosynthesis	0.025770796	0.02002121	0.040178453	0.090871707	0.507149736	211.9885899	-0.014407657	-0.058822725	0.030007412		2142.018462	10291137.78	0.020814205	1076.236738	6114907.789	0.017600212	2869.905247	7990154.529	0.035918019	648.3232448	4734829.88	0.013692641	111.6527744	4736922.632	0.002357074	796.6572588	4740026.578	0.016807021	26.14818051	1490812.553	0.001753955	2869.114913	5336187.082	0.053767135	2745.213086	7665441.628	0.03581285	5354.787311	5812700.112	0.092122202	1208.180016	6721589.658	0.017974617	756.7914199	5682602.956	0.01331769	533.3574696	3990060.997
P161-PWY	acetylene degradation	0.315755363	0.141297873	0.298883018	0.180868886	0.750499241	313.7086828	0.016872345	-0.089927736	0.123672426		48967.2733	10291137.78	0.475819821	25706.5483	6114907.789	0.42039143	31010.78251	7990154.529	0.388112425	19202.58945	4734829.88	0.405560283	2428.743176	4736922.632	0.051272595	12385.90328	4740026.578	0.261304511	287.6276843	1490812.553	0.01929335	12391.75812	5336187.082	0.232221208	25117.08679	7665441.628	0.327666533	12695.11909	5812700.112	0.218403132	22386.33134	6721589.658	0.333051145	23532.32635	5682602.956	0.414111746	7664.391407	3990060.997
P162-PWY	L-glutamate degradation V (via hydroxyglutarate)	0.020583341	0.060949628	0.003763464	0.008659612	0.247783593	103.5735419	0.016819877	-0.012662962	0.046302716		0	10291137.78	0	0	6114907.789	0	0	7990154.529	0	95.47828217	4734829.88	0.002016509	13240.75741	4736922.632	0.279522349	127.1823348	4740026.578	0.002683157	0	1490812.553	0	1656.810969	5336187.082	0.031048592	3.98932643	7665441.628	5.20E-05	626.5882858	5812700.112	0.010779642	19.91317018	6721589.658	0.000296257	3.997007358	5682602.956	7.03E-05	670.7488808	3990060.997
P163-PWY	L-lysine fermentation to acetate and butanoate	0.018489676	0.052231369	0.006125168	0.007306239	0.319181038	133.4176738	0.012364508	-0.012895377	0.037624393		20.79682426	10291137.78	0.000202085	10.55556012	6114907.789	0.00017262	21.04730038	7990154.529	0.000263415	12.94535505	4734829.88	0.000273407	11453.17232	4736922.632	0.241785083	115.5819191	4740026.578	0.002438423	26.31681233	1490812.553	0.001765266	1504.331061	5336187.082	0.028191123	465.734245	7665441.628	0.006075765	1457.864455	5812700.112	0.025080676	134.9739724	6721589.658	0.002008066	112.2435252	5682602.956	0.001975213	681.3734029	3990060.997
P164-PWY	purine nucleobases degradation I (anaerobic)	0.027978058	0.043578035	0.014699898	0.019611478	0.236569927	98.88622939	0.01327816	-0.009240766	0.035797086		167.3206133	10291137.78	0.001625871	111.1551807	6114907.789	0.001817774	119.4782821	7990154.529	0.001495319	194.1828788	4734829.88	0.004101159	8105.038882	4736922.632	0.171103468	485.1429704	4740026.578	0.010235026	0	1490812.553	0	3545.686682	5336187.082	0.066446071	696.0276508	7665441.628	0.009080072	2250.406035	5812700.112	0.03871533	1280.287115	6721589.658	0.019047386	964.659843	5682602.956	0.016975669	941.8262387	3990060.997
P184-PWY	protocatechuate degradation I (meta-cleavage pathway)	0.001370465	0.001628493	0.0009853	0.000840864	0.367341466	153.5487327	0.000385165	-0.000475495	0.001245825		9.116180649	10291137.78	8.86E-05	10.46831101	6114907.789	0.000171193	9.131030603	7990154.529	0.000114279	0	4734829.88	0	14.80997869	4736922.632	0.00031265	54.76016396	4740026.578	0.001155271	8.039948995	1490812.553	0.0005393	136.8063729	5336187.082	0.002563748	112.9654865	7665441.628	0.001473698	215.5288344	5812700.112	0.003707895	81.18646584	6721589.658	0.001207846	171.7762786	5682602.956	0.003022845	113.5278804	3990060.997
P221-PWY	octane oxidation	0.379561234	0.22969336	0.268615385	0.219558202	0.136315147	56.97973124	0.110945849	-0.036635804	0.258527502		50147.19151	10291137.78	0.487285202	38124.55113	6114907.789	0.623468946	50847.57531	7990154.529	0.636377871	28908.72805	4734829.88	0.610554736	325.6901966	4736922.632	0.006875565	24247.48069	4740026.578	0.511547357	239.6899028	1490812.553	0.016077803	3465.94536	5336187.082	0.064951721	27131.10785	7665441.628	0.353940571	3948.664664	5812700.112	0.067931677	30469.19546	6721589.658	0.453303415	25386.96683	5682602.956	0.446748911	1842.443342	3990060.997
P23-PWY	reductive TCA cycle I	0.136105323	0.167300598	0.111148628	0.114838492	0.595425111	248.8876963	0.024956695	-0.069687505	0.119600896		666.2860847	10291137.78	0.006474368	816.064781	6114907.789	0.013345496	2689.750063	7990154.529	0.033663305	471.8965173	4734829.88	0.009966494	19441.29569	4736922.632	0.410420376	1947.408521	4740026.578	0.041084338	412.225524	1490812.553	0.027651063	26386.44897	5336187.082	0.494481332	3960.160184	7665441.628	0.051662518	23068.48583	5812700.112	0.396863512	1412.066914	6721589.658	0.021007931	1449.325126	5682602.956	0.0255046	10629.43366	3990060.997
P241-PWY	coenzyme B biosynthesis	0.005959067	0.009368556	0.009588441	0.013895179	0.35196291	147.1204965	-0.003629374	-0.011448563	0.004189815		8.925	10291137.78	8.67E-05	32.53378378	6114907.789	0.00053204	551.2279874	7990154.529	0.00689884	1.4	4734829.88	2.96E-05	14.72964169	4736922.632	0.000310954	86.58535153	4740026.578	0.001826685	11.2	1490812.553	0.000751268	361.5014521	5336187.082	0.006774527	503.1846411	7665441.628	0.006564327	1821.378663	5812700.112	0.031334468	76.25757232	6721589.658	0.001134517	94.21486236	5682602.956	0.001657953	936.0470048	3990060.997
P261-PWY	coenzyme M biosynthesis I	0.00043936	0.000855326	0.00047041	0.000687744	0.90253434	377.2593542	-3.11E-05	-0.000541547	0.000479446		1.318023759	10291137.78	1.28E-05	9.830531339	6114907.789	0.000160763	0	7990154.529	0	3.830869434	4734829.88	8.09E-05	0	4736922.632	0	0	4740026.578	0	0	1490812.553	0	199.2418921	5336187.082	0.003733788	15.56672371	7665441.628	0.000203077	71.31236361	5812700.112	0.001226837	9.295776175	6721589.658	0.000138297	3.99773396	5682602.956	7.04E-05	15.68581946	3990060.997
P281-PWY	3-phenylpropanoate degradation	0.005459319	0.003882988	0.005092262	0.004366662	0.785735633	328.4374947	0.000367058	-0.002347998	0.003082113		136.4220233	10291137.78	0.001325626	192.0236635	6114907.789	0.003140254	123.8215735	7990154.529	0.001549677	30.55849224	4734829.88	0.000645398	26.79796799	4736922.632	0.000565725	229.6688428	4740026.578	0.004845307	12.18612257	1490812.553	0.000817415	440.199313	5336187.082	0.008249323	509.969308	7665441.628	0.006652837	760.633652	5812700.112	0.01308572	488.4187557	6721589.658	0.007266417	591.2554724	5682602.956	0.010404659	303.7449001	3990060.997
P341-PWY	glycolysis V (Pyrococcus)	0.000869029	0.001223689	0.000771921	0.000965141	0.787481875	329.1674237	9.71E-05	-0.000627994	0.00082221		9.999043284	10291137.78	9.72E-05	4.999621732	6114907.789	8.18E-05	4.999711229	7990154.529	6.26E-05	9.998069307	4734829.88	0.00021116	2.499893344	4736922.632	5.28E-05	9.997942076	4740026.578	0.000210926	0	1490812.553	0	107.6149475	5336187.082	0.002016701	74.92680554	7665441.628	0.000977462	261.9503922	5812700.112	0.004506518	44.9706213	6721589.658	0.000669047	49.95613521	5682602.956	0.000879107	102.1901366	3990060.997
P381-PWY	adenosylcobalamin biosynthesis II (late cobalt incorporation)	0.019780313	0.016708268	0.008760168	0.007169394	0.013822462	5.777789194	0.011020145	0.002442515	0.019597775		368.655514	10291137.78	0.003582262	743.6550267	6114907.789	0.012161345	498.8460406	7990154.529	0.006243259	0	4734829.88	0	523.3495617	4736922.632	0.011048303	631.988662	4740026.578	0.013333019	37.92057827	1490812.553	0.002543618	1761.150353	5336187.082	0.033003909	1261.641884	7665441.628	0.016458828	2539.25296	5812700.112	0.043684568	3686.2522	6721589.658	0.05484197	2827.810457	5682602.956	0.049762591	649.37817	3990060.997
P4-PWY	superpathway of L-lysine, L-threonine and L-methionine biosynthesis I	0.383537588	0.109237271	0.342226402	0.141950722	0.321511456	134.3917887	0.041311187	-0.042055177	0.124677551		44599.14757	10291137.78	0.433374312	21109.45541	6114907.789	0.34521298	23817.58388	7990154.529	0.298086649	16604.65787	4734829.88	0.350691752	9171.611518	4736922.632	0.193619618	16414.44073	4740026.578	0.346294276	998.2448283	1490812.553	0.066959782	25087.96846	5336187.082	0.470147843	36264.88688	7665441.628	0.473095859	24693.90289	5812700.112	0.424826714	33206.77726	6721589.658	0.494031605	29125.75061	5682602.956	0.512542418	11195.90223	3990060.997
P42-PWY	incomplete reductive TCA cycle	0.20220622	0.167001724	0.182350991	0.201197535	0.742529507	310.3773339	0.019855229	-0.101717195	0.141427653		4631.593367	10291137.78	0.045005649	3885.34002	6114907.789	0.063538816	8416.946853	7990154.529	0.105341478	1529.495106	4734829.88	0.032303064	20446.13262	4736922.632	0.43163324	3658.433464	4740026.578	0.077181708	259.1906566	1490812.553	0.017385865	29695.04122	5336187.082	0.556484261	15183.30067	7665441.628	0.198074702	25199.73208	5812700.112	0.433528852	12410.437	6721589.658	0.184635445	14742.07307	5682602.956	0.259424654	7263.84028	3990060.997
P441-PWY	superpathway of N-acetylneuraminate degradation	0.09759596	0.065021066	0.068194574	0.063788674	0.167560053	70.04010231	0.029401385	-0.01290219	0.071704961		4602.187623	10291137.78	0.044719911	4142.257003	6114907.789	0.067740302	5213.382184	7990154.529	0.065247576	1249.502489	4734829.88	0.026389596	7064.974615	4736922.632	0.149146929	2823.110718	4740026.578	0.059558964	120.0800439	1490812.553	0.008054671	11359.27632	5336187.082	0.212872528	9820.332214	7665441.628	0.12811176	12767.17019	5812700.112	0.219642678	3133.801688	6721589.658	0.046622925	1982.365933	5682602.956	0.034884822	5035.109308	3990060.997
P461-PWY	hexitol fermentation to lactate, formate, ethanol and acetate	0.078984342	0.049165904	0.071423812	0.065930359	0.691063779	288.8646598	0.007560529	-0.030738274	0.045859333		7323.992824	10291137.78	0.07116796	3821.109269	6114907.789	0.06248842	5762.35093	7990154.529	0.072118141	1938.949274	4734829.88	0.04095077	1281.150512	4736922.632	0.027046051	2519.157808	4740026.578	0.053146491	50.36789953	1490812.553	0.003378553	5977.048382	5336187.082	0.112009723	11252.25691	7665441.628	0.146792024	10821.68691	5812700.112	0.18617315	5299.018449	6721589.658	0.078835792	3192.227273	5682602.956	0.056175441	2080.116626	3990060.997
P562-PWY	myo-inositol degradation I	0.038856697	0.029247922	0.042009065	0.043634312	0.795259963	332.4186647	-0.003152368	-0.027664939	0.021360203		12672.55232	10291137.78	0.12314044	2098.753307	6114907.789	0.034321913	2927.023065	7990154.529	0.036632872	4380.587638	4734829.88	0.092518374	537.1849958	4736922.632	0.011340379	1575.095041	4740026.578	0.033229667	29.3682878	1490812.553	0.001969952	1560.182779	5336187.082	0.029237783	5533.12751	7665441.628	0.072182762	1100.60035	5812700.112	0.018934408	3521.178776	6721589.658	0.052386101	1319.474342	5682602.956	0.023219541	565.0352373	3990060.997
P621-PWY	nylon-6 oligomer degradation	0.000605724	0.001280016	0.000345889	0.000313546	0.399690502	167.07063	0.000259835	-0.000368421	0.000888091		11.96314911	10291137.78	0.000116247	1.997034049	6114907.789	3.27E-05	15.85679764	7990154.529	0.000198454	3.982228541	4734829.88	8.41E-05	1.997320831	4736922.632	4.22E-05	39.23978942	4740026.578	0.000827839	3.796592932	1490812.553	0.000254666	34.80991736	5336187.082	0.000652337	19.93973489	7665441.628	0.000260125	46.13794107	5812700.112	0.000793744	3.998417305	6721589.658	5.95E-05	3.998234646	5682602.956	7.04E-05	7.841717367	3990060.997
PANTO-PWY	phosphopantothenate biosynthesis I	0.526409496	0.105621444	0.466557355	0.217394741	0.289779779	121.1279475	0.059852141	-0.053822904	0.173527186		55402.15522	10291137.78	0.538348202	36577.77895	6114907.789	0.598173843	48102.57566	7990154.529	0.602023096	28076.95518	4734829.88	0.592987623	27848.74409	4736922.632	0.587907936	26311.63499	4740026.578	0.555094672	1852.556396	1490812.553	0.124264878	23812.67489	5336187.082	0.446248876	38514.15444	7665441.628	0.50243882	29523.86215	5812700.112	0.507919927	37833.16179	6721589.658	0.562860331	32011.44021	5682602.956	0.563323541	16454.22219	3990060.997
PANTOSYN-PWY	pantothenate and coenzyme A biosynthesis I	0.531705833	0.102598793	0.467927683	0.201162788	0.228433623	95.48525455	0.06377815	-0.04229752	0.16985382		55431.12767	10291137.78	0.53862973	36881.778	6114907.789	0.603145285	48094.9782	7990154.529	0.601928011	28000.66369	4734829.88	0.591376341	29693.0206	4736922.632	0.626842001	26690.55684	4740026.578	0.563088759	1960.901035	1490812.553	0.131532367	25183.15662	5336187.082	0.471931667	39333.05898	7665441.628	0.51312189	29764.92505	5812700.112	0.512067103	37132.30014	6721589.658	0.552433309	31174.85794	5682602.956	0.548601727	17749.85359	3990060.997
PENTOSE-P-PWY	pentose phosphate pathway	0.22367849	0.078424238	0.205226501	0.108848524	0.552739215	231.0449921	0.018451988	-0.044060414	0.08096439		25820.65626	10291137.78	0.250901862	10061.10872	6114907.789	0.164534104	11330.66635	7990154.529	0.14180785	9194.393399	4734829.88	0.194186352	6282.443785	4736922.632	0.132627114	9454.641992	4740026.578	0.199463903	427.81106	1490812.553	0.028696502	14013.04401	5336187.082	0.262604062	28626.09768	7665441.628	0.373443554	15034.58175	5812700.112	0.258650566	19548.79501	6721589.658	0.290835889	16698.77516	5682602.956	0.293857855	9440.913357	3990060.997
PEPTIDOGLYCANSYN-PWY	peptidoglycan biosynthesis I (meso-diaminopimelate containing)	0.721664643	0.368063897	0.873149089	0.402289972	0.233434649	97.5756833	-0.151484446	-0.404783716	0.101814824		58444.37037	10291137.78	0.567909707	38783.03409	6114907.789	0.634237431	49709.34666	7990154.529	0.622132482	28483.47949	4734829.88	0.601573451	38118.78257	4736922.632	0.804716174	29563.6996	4740026.578	0.623703245	33974.58939	1490812.553	2.278930998	41109.35155	5336187.082	0.770388124	43589.47724	7665441.628	0.568649262	41536.75135	5812700.112	0.714586174	38215.84215	6721589.658	0.568553632	31925.49773	5682602.956	0.561811163	36076.72377	3990060.997
PHOSLIPSYN-PWY	superpathway of phospholipid biosynthesis I (bacteria)	0.779478224	0.356548993	0.931468893	0.419859899	0.236703683	98.94213945	-0.151990668	-0.408030399	0.104049063		66527.62437	10291137.78	0.646455483	43056.90094	6114907.789	0.704130012	54240.82637	7990154.529	0.678845774	32371.81805	4734829.88	0.683695484	44113.26051	4736922.632	0.931264112	32257.51477	4740026.578	0.68053447	33925.56121	1490812.553	2.275642309	43336.92021	5336187.082	0.8121327	49313.19788	7665441.628	0.643318419	45125.14049	5812700.112	0.776319776	41683.62988	6721589.658	0.620145412	34745.93426	5682602.956	0.61144399	38528.73935	3990060.997
POLYAMINSYN3-PWY	superpathway of polyamine biosynthesis II	0.052018082	0.024289495	0.034364595	0.019083794	0.0174836	7.30814479	0.017653487	0.003281044	0.032025931		6053.413326	10291137.78	0.058821614	2692.599612	6114907.789	0.044033364	3572.926041	7990154.529	0.044716608	2022.946024	4734829.88	0.042724788	317.6010671	4736922.632	0.006704797	2542.494333	4740026.578	0.05363882	54.41402113	1490812.553	0.003649957	2873.993598	5336187.082	0.053858561	4443.667672	7665441.628	0.057970146	2828.71925	5812700.112	0.048664462	6252.444675	6721589.658	0.093020327	5710.799384	5682602.956	0.100496189	1247.455364	3990060.997
POLYAMSYN-PWY	superpathway of polyamine biosynthesis I	0.078031708	0.040784785	0.072649721	0.048683597	0.7139542	298.4328556	0.005381987	-0.024143485	0.034907458		11513.93734	10291137.78	0.111882064	2832.24909	6114907.789	0.046317119	4548.746741	7990154.529	0.056929396	3902.412308	4734829.88	0.082419272	1497.450907	4736922.632	0.031612315	2512.408794	4740026.578	0.053004108	106.5289331	1490812.553	0.007145696	6821.603459	5336187.082	0.127836662	6229.003837	7665441.628	0.081260861	8228.937931	5812700.112	0.141568252	6537.838804	6721589.658	0.097266259	5871.948426	5682602.956	0.10333202	2962.23899	3990060.997
POLYISOPRENSYN-PWY	polyisoprenoid biosynthesis (E. coli)	0.571228088	0.087350382	0.710944092	0.299225541	0.063438428	26.51726293	-0.139716004	-0.287940162	0.008508154		61155.66272	10291137.78	0.594255602	38977.66937	6114907.789	0.637420395	49459.1119	7990154.529	0.619000693	29708.52204	4734829.88	0.627446451	33197.10391	4736922.632	0.700815835	28989.78364	4740026.578	0.611595382	3421.017339	1490812.553	0.229473339	30853.56593	5336187.082	0.578194982	42555.30977	7665441.628	0.555157965	31636.42559	5812700.112	0.544263853	38192.98285	6721589.658	0.568213545	30956.32437	5682602.956	0.544756067	23088.00219	3990060.997
PPGPPMET-PWY	ppGpp biosynthesis	0.468983668	0.213936635	0.368497906	0.256001786	0.197346307	82.49075618	0.100485763	-0.054619753	0.255591278		63015.82853	10291137.78	0.612331016	41219.98191	6114907.789	0.67409	53232.31585	7990154.529	0.666223859	32082.69698	4734829.88	0.677589223	17055.80652	4736922.632	0.360060905	29190.43757	4740026.578	0.615828563	407.9242184	1490812.553	0.027362542	5870.465693	5336187.082	0.110012367	41036.19518	7665441.628	0.53534026	6427.949858	5812700.112	0.110584577	39423.17867	6721589.658	0.586515701	30936.36836	5682602.956	0.54440489	8053.740358	3990060.997
PROTOCATECHUATE-ORTHO-CLEAVAGE-PWY	protocatechuate degradation II (ortho-cleavage pathway)	0.112836384	0.049769301	0.112047016	0.078082227	0.970586945	405.7053429	0.000789368	-0.042467443	0.044046179		10564.2037	10291137.78	0.102653409	3683.656376	6114907.789	0.060240587	5969.144735	7990154.529	0.074706249	2385.717294	4734829.88	0.050386547	1442.789704	4736922.632	0.030458376	5739.205115	4740026.578	0.121079598	267.6425964	1490812.553	0.0179528	7089.934768	5336187.082	0.132865184	10158.57759	7665441.628	0.132524362	7410.120789	5812700.112	0.12748156	12731.68219	6721589.658	0.189414749	11891.49666	5682602.956	0.209261438	3480.821597	3990060.997
PRPP-PWY	superpathway of histidine, purine, and pyrimidine biosynthesis	0.353812441	0.128033936	0.32450775	0.150818024	0.522475055	218.3945731	0.029304692	-0.062655063	0.121264446		41622.8034	10291137.78	0.404452883	14948.74518	6114907.789	0.244463951	22172.89289	7990154.529	0.277502679	16857.09611	4734829.88	0.356023269	25974.02234	4736922.632	0.54833115	14400.58294	4740026.578	0.303808063	1126.6571	1490812.553	0.075573357	27981.47603	5336187.082	0.524372096	36280.55023	7665441.628	0.473300196	28263.22253	5812700.112	0.48623225	20274.99493	6721589.658	0.301639879	18456.31416	5682602.956	0.32478627	18108.31304	3990060.997
PWY-1269	CMP-3-deoxy-D-manno-octulosonate biosynthesis I	0.609210218	0.395069684	0.743858229	0.448446506	0.332388135	138.9382406	-0.134648011	-0.41235777	0.143061748		54481.38497	10291137.78	0.529400987	37171.14855	6114907.789	0.607877499	47171.99482	7990154.529	0.590376502	27697.14669	4734829.88	0.584966037	35058.76953	4736922.632	0.740116997	28174.40439	4740026.578	0.594393384	33763.76981	1490812.553	2.264789745	24913.84025	5336187.082	0.466884685	30858.7897	7665441.628	0.402570278	25166.81625	5812700.112	0.432962578	29870.14855	6721589.658	0.444391135	22745.79072	5682602.956	0.400270631	31689.1767	3990060.997
PWY-1361	benzoyl-CoA degradation I (aerobic)	0.000264463	0.000917067	4.28E-05	9.86E-05	0.307641517	128.5941543	0.000221689	-0.000220522	0.0006639		0	10291137.78	0	0	6114907.789	0	0	7990154.529	0	0	4734829.88	0	0	4736922.632	0	0	4740026.578	0	3.512123973	1490812.553	0.000235585	14.9836719	5336187.082	0.000280794	0	7665441.628	0	8.868072487	5812700.112	0.000152564	0	6721589.658	0	0	5682602.956	0	4.280179701	3990060.997
PWY-1422	vitamin E biosynthesis (tocopherols)	0	0	0	0	1	418	0	0	0	degenerate case: variance of both groups is zero	0	10291137.78	0	0	6114907.789	0	0	7990154.529	0	0	4734829.88	0	0	4736922.632	0	0	4740026.578	0	0	1490812.553	0	0	5336187.082	0	0	7665441.628	0	0	5812700.112	0	0	6721589.658	0	0	5682602.956	0	0	3990060.997
PWY-1501	mandelate degradation I	0.000107902	0.000236838	0.000101911	0.000199321	0.93323282	390.0913187	5.99E-06	-0.000137911	0.000149891		0	10291137.78	0	3.650259332	6114907.789	5.97E-05	10.39995583	7990154.529	0.00013016	0	4734829.88	0	0	4736922.632	0	0	4740026.578	0	0	1490812.553	0	3.857743358	5336187.082	7.23E-05	3.36976368	7665441.628	4.40E-05	7.441138579	5812700.112	0.000128015	0	6721589.658	0	0	5682602.956	0	3.656676233	3990060.997
PWY-1541	superpathway of taurine degradation	0.00128824	0.001437723	0.000919789	0.000629829	0.315627847	131.9324401	0.000368452	-0.000371693	0.001108596		18.06746528	10291137.78	0.000175563	14.94002378	6114907.789	0.000244321	15.73239708	7990154.529	0.000196897	0	4734829.88	0	10.66451917	4736922.632	0.000225136	28.61711484	4740026.578	0.000603733	12.41342713	1490812.553	0.000832662	135.5197369	5336187.082	0.002539636	77.22649046	7665441.628	0.001007463	256.6320404	5812700.112	0.004415023	66.76843054	6721589.658	0.000993343	43.13930974	5682602.956	0.000759147	107.4442196	3990060.997
PWY-1622	formaldehyde assimilation I (serine pathway)	0.004861829	0.010726898	0.004913534	0.006222971	0.985618641	411.9885917	-5.17E-05	-0.005858174	0.005754764		34.79599983	10291137.78	0.000338116	38.88995253	6114907.789	0.000635986	24.80151603	7990154.529	0.000310401	303.3494112	4734829.88	0.006406765	2386.982459	4736922.632	0.050390995	34.48851092	4740026.578	0.000727602	131.3246165	1490812.553	0.008808929	227.8959605	5336187.082	0.004270764	127.932663	7665441.628	0.001668954	238.5490686	5812700.112	0.004103929	103.8887404	6721589.658	0.001545598	9.989228814	5682602.956	0.000175786	150.4979566	3990060.997
PWY-181	photorespiration	0.104877761	0.061618537	0.083251317	0.049079691	0.239222993	99.99521106	0.021626444	-0.015019535	0.058272423		6805.882213	10291137.78	0.066133428	1843.192171	6114907.789	0.0301426	4250.774393	7990154.529	0.053200152	1026.808299	4734829.88	0.021686276	6284.497676	4736922.632	0.132670473	3202.581576	4740026.578	0.067564633	272.9148373	1490812.553	0.018306449	3480.035843	5336187.082	0.065215777	11438.88096	7665441.628	0.14922664	7728.267559	5812700.112	0.132954865	14321.55653	6721589.658	0.213067998	14239.18528	5682602.956	0.250575051	3421.014755	3990060.997
PWY-1861	formaldehyde assimilation II (RuMP Cycle)	0.039847827	0.038761293	0.031258195	0.03739846	0.491203064	205.3228806	0.008589632	-0.016426294	0.033605558		3309.836822	10291137.78	0.032162011	2202.421036	6114907.789	0.03601724	4405.091256	7990154.529	0.05513149	633.1388517	4734829.88	0.013371945	260.2348838	4736922.632	0.005493754	1392.234373	4740026.578	0.029371868	36.44649445	1490812.553	0.00244474	4446.764444	5336187.082	0.083332244	3686.452199	7665441.628	0.048091844	9242.08122	5812700.112	0.158998074	815.269115	6721589.658	0.012129112	486.4582886	5682602.956	0.008560484	1923.356239	3990060.997
PWY-1882	superpathway of C1 compounds oxidation to CO2	9.51E-05	0.000144262	0.000363505	0.000783951	0.157439486	65.80970535	-0.000268454	-0.000649571	0.000112663		2.272661506	10291137.78	2.21E-05	0	6114907.789	0	1.571376937	7990154.529	1.97E-05	0	4734829.88	0	0	4736922.632	0	0	4740026.578	0	4.898831117	1490812.553	0.000328601	22.2106948	5336187.082	0.000416228	9.665553684	7665441.628	0.000126093	16.67247527	5812700.112	0.000286828	0	6721589.658	0	0	5682602.956	0	9.345383391	3990060.997
PWY-2221	Entner-Doudoroff pathway III (semi-phosphorylative)	7.21E-06	2.16E-05	0	0	0.16263509	67.98146766	7.21E-06	-3.18E-06	1.76E-05		0	10291137.78	0	4.496007205	6114907.789	7.35E-05	0	7990154.529	0	0	4734829.88	0	0	4736922.632	0	0	4740026.578	0	0	1490812.553	0	0	5336187.082	0	0	7665441.628	0	0	5812700.112	0	0	6721589.658	0	0	5682602.956	0	0	3990060.997
PWY-2941	L-lysine biosynthesis II	0.103515015	0.080112974	0.131496441	0.176052773	0.533709575	223.0906024	-0.027981426	-0.119103233	0.063140381		2616.40731	10291137.78	0.025423888	2178.056803	6114907.789	0.0356188	4672.424573	7990154.529	0.058477274	708.0587525	4734829.88	0.01495426	7673.395569	4736922.632	0.161991153	2063.226315	4740026.578	0.043527737	291.866983	1490812.553	0.019577712	11846.4267	5336187.082	0.222001712	10858.32561	7665441.628	0.141652968	19980.60379	5812700.112	0.343740489	5794.303031	6721589.658	0.086204355	8373.31121	5682602.956	0.147349925	4203.15428	3990060.997
PWY-2942	L-lysine biosynthesis III	0.687540612	0.092468156	0.651302431	0.202757489	0.484608526	202.5663637	0.036238181	-0.068739454	0.141215817		64276.20943	10291137.78	0.624578262	39962.93708	6114907.789	0.653532947	51763.26952	7990154.529	0.647838153	30652.32708	4734829.88	0.647379692	39580.40896	4736922.632	0.835572207	30815.95401	4740026.578	0.650121967	10207.2586	1490812.553	0.684677532	44398.05473	5336187.082	0.832018332	49090.76708	7665441.628	0.640416684	45839.48449	5812700.112	0.788609142	42153.58547	6721589.658	0.627137145	35520.80035	5682602.956	0.62507975	38525.01709	3990060.997
PWY-3001	superpathway of L-isoleucine biosynthesis I	0.653041598	0.108466611	0.594702861	0.214510095	0.299102615	125.024893	0.058338737	-0.054600133	0.171277608		66215.96753	10291137.78	0.643427082	42781.11343	6114907.789	0.699619927	55372.74369	7990154.529	0.693012175	32555.01534	4734829.88	0.687564626	38896.43814	4736922.632	0.821133068	31776.88345	4740026.578	0.670394626	3312.978976	1490812.553	0.222226394	36446.66042	5336187.082	0.68300942	47906.93143	7665441.628	0.624972882	39157.35082	5812700.112	0.67365166	42934.80449	6721589.658	0.638759679	36842.0783	5682602.956	0.64833103	27034.07913	3990060.997
PWY-3661	glycine betaine degradation I	0.007764138	0.00851129	0.004826351	0.003257608	0.172561716	72.13079735	0.002937787	-0.001373128	0.007248703		164.0709229	10291137.78	0.001594293	255.3115283	6114907.789	0.004175231	159.488173	7990154.529	0.001996059	24.93633844	4734829.88	0.000526658	79.12764984	4736922.632	0.001670444	522.2563249	4740026.578	0.011018004	32.15966789	1490812.553	0.002157191	572.9930285	5336187.082	0.010737874	544.3033893	7665441.628	0.007100744	722.6349171	5812700.112	0.012432001	516.605322	6721589.658	0.007685761	548.9618454	5682602.956	0.009660394	392.1324534	3990060.997
PWY-3781	aerobic respiration I (cytochrome c)	1.476934337	1.160225404	2.028132361	1.351611755	0.185563417	77.5655082	-0.551198024	-1.37910064	0.276704592		83046.21195	10291137.78	0.806968226	57375.8441	6114907.789	0.93829451	79729.23707	7990154.529	0.997843493	35032.92891	4734829.88	0.739898366	29603.6832	4736922.632	0.624956021	67864.89663	4740026.578	1.431740846	93671.26261	1490812.553	6.283235435	86773.67931	5336187.082	1.626136378	89444.08496	7665441.628	1.166848426	101922.0893	5812700.112	1.753437944	91169.34262	6721589.658	1.356365789	83990.32052	5682602.956	1.478025496	86194.34128	3990060.997
PWY-3801	sucrose degradation II (sucrose synthase)	0	0	0	0	1	418	0	0	0	degenerate case: variance of both groups is zero	0	10291137.78	0	0	6114907.789	0	0	7990154.529	0	0	4734829.88	0	0	4736922.632	0	0	4740026.578	0	0	1490812.553	0	0	5336187.082	0	0	7665441.628	0	0	5812700.112	0	0	6721589.658	0	0	5682602.956	0	0	3990060.997
PWY-4361	S-methyl-5-thio-&alpha;-D-ribose 1-phosphate degradation	0.021487441	0.020438581	0.053615127	0.110974923	0.228748161	95.61673117	-0.032127686	-0.08607922	0.021823848		319.635756	10291137.78	0.003105932	127.1008119	6114907.789	0.00207854	136.9683667	7990154.529	0.001714214	35.83102341	4734829.88	0.000756754	30.33249227	4736922.632	0.000640342	342.5614954	4740026.578	0.007226995	18.70596132	1490812.553	0.001254749	2062.560608	5336187.082	0.038652329	2165.192765	7665441.628	0.028246158	4664.327716	5812700.112	0.080243736	2084.864057	6721589.658	0.031017425	3098.164972	5682602.956	0.054520173	561.3641066	3990060.997
PWY-4722	creatinine degradation II	0.000341257	0.000562982	0.00022923	0.000170889	0.41528544	173.5893139	0.000112026	-0.000167557	0.000391609		9.98458148	10291137.78	9.70E-05	11.95796274	6114907.789	0.000195554	2.998054544	7990154.529	3.75E-05	0	4734829.88	0	0	4736922.632	0	8.98261107	4740026.578	0.000189506	0	1490812.553	0	20.9227062	5336187.082	0.000392091	5.998118287	7665441.628	7.82E-05	14.95740829	5812700.112	0.000257323	17.98278934	6721589.658	0.000267538	0	5682602.956	0	14.9146488	3990060.997
PWY-4984	urea cycle	0.083449228	0.058509658	0.107576511	0.133996373	0.478386779	199.9656736	-0.024127283	-0.093078483	0.044823916		2730.972814	10291137.78	0.026537132	2033.282524	6114907.789	0.033251238	4174.296413	7990154.529	0.052243	818.5820845	4734829.88	0.017288522	1927.369515	4736922.632	0.04068822	2295.640165	4740026.578	0.048430956	156.9885474	1490812.553	0.010530401	8147.794579	5336187.082	0.152689448	7992.869634	7665441.628	0.104271483	14298.91631	5812700.112	0.245994392	5106.741589	6721589.658	0.075975206	6294.54251	5682602.956	0.110768649	3323.093144	3990060.997
PWY-5005	biotin biosynthesis II	0.016237728	0.017264419	0.010371875	0.013336368	0.248939803	104.0568375	0.005865853	-0.004287171	0.016018877		849.9785555	10291137.78	0.008259325	682.0227753	6114907.789	0.011153443	1533.427386	7990154.529	0.019191461	191.0531323	4734829.88	0.004035058	165.5127313	4736922.632	0.003494098	398.1703211	4740026.578	0.008400171	2.39783432	1490812.553	0.000160841	1435.576287	5336187.082	0.02690266	1399.697749	7665441.628	0.018259845	3612.690713	5812700.112	0.062151679	270.2646036	6721589.658	0.004020844	121.0395301	5682602.956	0.002130002	1212.977071	3990060.997
PWY-5022	4-aminobutanoate degradation V	0.178254165	0.078643012	0.219541739	0.153693556	0.306038973	127.9242906	-0.041287573	-0.122379868	0.039804721		26957.67421	10291137.78	0.261950377	8251.061683	6114907.789	0.134933542	14567.84488	7990154.529	0.182322442	11097.26831	4734829.88	0.234375228	355.2428912	4736922.632	0.007499445	7888.384802	4740026.578	0.166420687	207.5362732	1490812.553	0.013921017	7820.404412	5336187.082	0.146554165	18116.62352	7665441.628	0.236341549	13383.95135	5812700.112	0.230253601	19445.68591	6721589.658	0.28930189	15891.75052	5682602.956	0.279656183	4275.96432	3990060.997
PWY-5028	L-histidine degradation II	0.040888337	0.033010201	0.047527435	0.049111404	0.628016779	262.5110138	-0.006639099	-0.034250587	0.02097239		13619.52453	10291137.78	0.132342262	2596.017907	6114907.789	0.042453917	3898.667109	7990154.529	0.048793388	4964.471127	4734829.88	0.104850042	99.45467469	4736922.632	0.002099563	2065.626	4740026.578	0.043578363	28.91201266	1490812.553	0.001939346	695.6289878	5336187.082	0.013036068	5021.39983	7665441.628	0.065506987	1391.106065	5812700.112	0.023932184	4854.999527	6721589.658	0.07222993	1330.372751	5682602.956	0.023411327	488.2742524	3990060.997
PWY-5088	L-glutamate degradation VIII (to propanoate)	0.001672	0.003019896	0.001457279	0.002640029	0.816776563	341.4126032	0.00021472	-0.001649274	0.002078715		0	10291137.78	0	7.148805297	6114907.789	0.000116908	2.601632727	7990154.529	3.26E-05	0	4734829.88	0	88.72264164	4736922.632	0.001873002	43.99915748	4740026.578	0.000928247	0	1490812.553	0	319.9818885	5336187.082	0.005996452	16.83392145	7665441.628	0.000219608	205.5638303	5812700.112	0.00353646	6.738161905	6721589.658	0.000100247	0	5682602.956	0	462.5075921	3990060.997
PWY-5097	L-lysine biosynthesis VI	0.647970514	0.061778937	0.596962212	0.160864548	0.209006979	87.36491709	0.051008302	-0.03049795	0.132514554		62849.40322	10291137.78	0.610713845	39656.83339	6114907.789	0.648527087	50922.80436	7990154.529	0.637319393	30197.83113	4734829.88	0.6377807	27944.72346	4736922.632	0.589934133	30462.43258	4740026.578	0.642663751	11318.67923	1490812.553	0.759228865	40033.01333	5336187.082	0.750217575	46046.18934	7665441.628	0.600698454	38660.24797	5812700.112	0.665099648	41263.30665	6721589.658	0.613892081	34711.96585	5682602.956	0.610846229	33570.35483	3990060.997
PWY-5100	pyruvate fermentation to acetate and lactate II	0.163862168	0.148661017	0.106269752	0.095820164	0.165320735	69.10406711	0.057592416	-0.025011656	0.140196489		4568.403646	10291137.78	0.044391628	3443.108389	6114907.789	0.056306792	6609.224278	7990154.529	0.082717102	1147.262882	4734829.88	0.024230287	25231.42212	4736922.632	0.532654301	2468.344717	4740026.578	0.052074491	453.3273015	1490812.553	0.030408068	20760.89366	5336187.082	0.38905858	13624.89304	7665441.628	0.177744398	19875.89247	5812700.112	0.341939066	6410.319329	6721589.658	0.095369097	5544.174806	5682602.956	0.097564001	6316.48512	3990060.997
PWY-5101	L-isoleucine biosynthesis II	0.756790333	0.138153848	0.673876317	0.239282236	0.200663893	83.87750738	0.082914016	-0.046469843	0.212297876		78500.20814	10291137.78	0.762794259	51827.28791	6114907.789	0.847556328	67422.44073	7990154.529	0.843818984	38432.11771	4734829.88	0.811689516	35434.21449	4736922.632	0.748042922	39286.18784	4740026.578	0.828817881	2930.152033	1490812.553	0.196547314	40078.50882	5336187.082	0.751070159	57235.35432	7665441.628	0.746667408	41350.55088	5812700.112	0.711382836	51854.17645	6721589.658	0.771457038	44247.73178	5682602.956	0.778652532	27307.6832	3990060.997
PWY-5103	L-isoleucine biosynthesis III	0.646481699	0.119030449	0.568174433	0.208580054	0.165474814	69.16847241	0.078307266	-0.034182424	0.190796955		67561.46142	10291137.78	0.656501379	44692.92611	6114907.789	0.730884711	57941.76645	7990154.529	0.725164529	33722.62204	4734829.88	0.712224576	30792.28671	4736922.632	0.650048335	32594.9314	4740026.578	0.687652925	2425.142663	1490812.553	0.162672541	33583.75541	5336187.082	0.629358658	49559.87066	7665441.628	0.646536404	35227.97317	5812700.112	0.606051792	44502.71693	6721589.658	0.662086191	37861.54785	5682602.956	0.666271217	23286.4565	3990060.997
PWY-5104	L-isoleucine biosynthesis IV	0.177688251	0.155737535	0.110474617	0.074838738	0.101324703	42.35372566	0.067213634	-0.014074553	0.148501821		7288.841319	10291137.78	0.070826389	3288.211027	6114907.789	0.053773681	5556.383111	7990154.529	0.069540371	1966.304404	4734829.88	0.041528512	26362.32169	4736922.632	0.556528441	2854.466953	4740026.578	0.060220484	219.7337344	1490812.553	0.014739193	24643.40494	5336187.082	0.461816735	11123.31958	7665441.628	0.145109964	12049.81877	5812700.112	0.207301573	13597.26152	6721589.658	0.202292348	13452.92971	5682602.956	0.236738864	5574.017894	3990060.997
PWY-5121	superpathway of geranylgeranyl diphosphate biosynthesis II (via MEP)	0.410423315	0.099982938	0.38685493	0.107238494	0.487790761	203.8965381	0.023568386	-0.044535795	0.091672566		39913.74555	10291137.78	0.387845799	16146.12331	6114907.789	0.264045246	24681.63332	7990154.529	0.308900575	15234.78911	4734829.88	0.32176001	26055.73099	4736922.632	0.550056081	17977.72524	4740026.578	0.379274777	1833.901816	1490812.553	0.123013575	25848.65126	5336187.082	0.484403018	36548.38389	7665441.628	0.476794237	27198.86539	5812700.112	0.46792136	31279.14359	6721589.658	0.465353364	27351.81128	5682602.956	0.481325398	19248.16908	3990060.997
PWY-5154	L-arginine biosynthesis III (via N-acetyl-L-citrulline)	0.407147895	0.168447921	0.347342712	0.215554918	0.347006623	145.0487684	0.059805183	-0.067490933	0.187101299		50360.61081	10291137.78	0.489359018	31847.84943	6114907.789	0.520823053	42635.68631	7990154.529	0.533602775	27545.51894	4734829.88	0.581763646	5895.315949	4736922.632	0.124454554	25295.48029	4740026.578	0.53365693	381.5950968	1490812.553	0.02559645	10399.45392	5336187.082	0.194885482	34470.38129	7665441.628	0.449685523	15005.59534	5812700.112	0.258151892	37355.21395	6721589.658	0.555749694	31552.26573	5682602.956	0.555243186	5658.613528	3990060.997
PWY-5177	glutaryl-CoA degradation	0.018115625	0.054509832	0.002479624	0.005936031	0.228647222	95.57453863	0.015636	-0.010651651	0.041923651		0	10291137.78	0	0	6114907.789	0	0	7990154.529	0	49.9827487	4734829.88	0.00105564	11787.72846	4736922.632	0.248847815	65.9674397	4740026.578	0.00139171	0	1490812.553	0	1531.187079	5336187.082	0.028694404	1.99997233	7665441.628	2.61E-05	404.4252931	5812700.112	0.006957615	9.999428277	6721589.658	0.000148766	1.999971769	5682602.956	3.52E-05	502.6399318	3990060.997
PWY-5178	toluene degradation IV (aerobic) (via catechol)	0.026918466	0.018515792	0.022442173	0.021375967	0.494506762	206.7038265	0.004476293	-0.008666578	0.017619164		1512.911858	10291137.78	0.014701114	1443.777269	6114907.789	0.023610777	1508.225806	7990154.529	0.018876053	644.6687065	4734829.88	0.013615457	38.0420298	4736922.632	0.000803096	366.2166986	4740026.578	0.007726047	33.61685121	1490812.553	0.002254935	1834.01008	5336187.082	0.034369299	2703.517513	7665441.628	0.035268907	1505.233611	5812700.112	0.025895601	4403.597541	6721589.658	0.065514228	2770.9937	5682602.956	0.048762754	586.7393814	3990060.997
PWY-5180	toluene degradation I (aerobic) (via o-cresol)	0.137217265	0.088484839	0.117927509	0.077466798	0.479079323	200.2551569	0.019289756	-0.035360128	0.07393964		20429.37358	10291137.78	0.198514236	13099.74702	6114907.789	0.214226403	16363.05537	7990154.529	0.204790224	8236.980955	4734829.88	0.173965721	114.1326108	4736922.632	0.002409425	5904.540411	4740026.578	0.124567665	94.32180075	1490812.553	0.006326872	3307.648126	5336187.082	0.061985235	5843.268072	7665441.628	0.07622872	5015.485788	5812700.112	0.086284957	10408.85985	6721589.658	0.154857115	12446.54365	5682602.956	0.219028916	1425.358195	3990060.997
PWY-5181	toluene degradation III (aerobic) (via p-cresol)	0.049846084	0.031884578	0.034489418	0.027351199	0.119537067	49.9664938	0.015356666	-0.004168101	0.034881433		4159.162739	10291137.78	0.040414994	2052.696644	6114907.789	0.033568726	2950.663238	7990154.529	0.036928738	1837.228804	4734829.88	0.038802425	68.77332975	4736922.632	0.001451857	1481.81997	4740026.578	0.031261849	94.0257516	1490812.553	0.006307014	1878.107889	5336187.082	0.03519569	1332.939776	7665441.628	0.01738895	2060.942759	5812700.112	0.035455859	7042.900687	6721589.658	0.104780283	7195.202366	5682602.956	0.126618073	646.7060397	3990060.997
PWY-5182	toluene degradation II (aerobic) (via 4-methylcatechol)	0.137217265	0.088484839	0.117927509	0.077466798	0.479079323	200.2551569	0.019289756	-0.035360128	0.07393964		20429.37358	10291137.78	0.198514236	13099.74702	6114907.789	0.214226403	16363.05537	7990154.529	0.204790224	8236.980955	4734829.88	0.173965721	114.1326108	4736922.632	0.002409425	5904.540411	4740026.578	0.124567665	94.32180075	1490812.553	0.006326872	3307.648126	5336187.082	0.061985235	5843.268072	7665441.628	0.07622872	5015.485788	5812700.112	0.086284957	10408.85985	6721589.658	0.154857115	12446.54365	5682602.956	0.219028916	1425.358195	3990060.997
PWY-5183	superpathway of aerobic toluene degradation	0.024629888	0.015799266	0.020370129	0.018818307	0.454642009	190.0403597	0.004259759	-0.007163046	0.015682565		1583.053257	10291137.78	0.015382685	1427.684168	6114907.789	0.023347599	1249.299581	7990154.529	0.015635487	545.8993377	4734829.88	0.011529439	38.72292379	4736922.632	0.00081747	415.3778705	4740026.578	0.008763197	20.47600692	1490812.553	0.00137348	1844.784378	5336187.082	0.034571209	1773.864458	7665441.628	0.02314106	1424.591774	5812700.112	0.024508262	2371.520122	6721589.658	0.035282132	2548.063303	5682602.956	0.044839721	607.5223711	3990060.997
PWY-5188	tetrapyrrole biosynthesis I (from glutamate)	0.586749737	0.092705038	0.582820839	0.168318846	0.929586184	388.5670249	0.003928898	-0.086160474	0.094018271		57607.9759	10291137.78	0.559782379	38625.8449	6114907.789	0.631666842	49688.15587	7990154.529	0.62186727	28205.13051	4734829.88	0.595694697	33613.30577	4736922.632	0.70960217	28537.37077	4740026.578	0.60205086	3184.074163	1490812.553	0.213579779	32011.51609	5336187.082	0.599894936	44840.47547	7665441.628	0.584969238	38061.1888	5812700.112	0.654793608	39493.80989	6721589.658	0.587566512	33563.83705	5682602.956	0.590641952	26010.85974	3990060.997
PWY-5189	tetrapyrrole biosynthesis II (from glycine)	0.677082333	0.356064449	0.803771658	0.40022156	0.309203189	129.2469331	-0.126689326	-0.375587404	0.122208753		57435.601	10291137.78	0.558107395	38593.01541	6114907.789	0.631129965	49384.50839	7990154.529	0.618067	28115.72601	4734829.88	0.593806467	33288.43047	4736922.632	0.702743808	28303.87371	4740026.578	0.597124789	33094.86567	1490812.553	2.219921318	30625.98397	5336187.082	0.573930102	43907.19563	7665441.628	0.572794077	36580.4295	5812700.112	0.629319056	38811.45437	6721589.658	0.577414813	32557.66617	5682602.956	0.572935791	26206.26303	3990060.997
PWY-5198	factor 420 biosynthesis	0.000986379	0.00131021	0.001101625	0.001103686	0.770983052	322.2709156	-0.000115247	-0.000911621	0.000681128		30.96203419	10291137.78	0.000300861	19.51896067	6114907.789	0.000319203	27.18435712	7990154.529	0.000340223	51.42602018	4734829.88	0.001086122	40.02055713	4736922.632	0.000844864	0	4740026.578	0	15.64956574	1490812.553	0.001049734	268.2780429	5336187.082	0.005027523	58.80565733	7665441.628	0.000767153	228.4275653	5812700.112	0.003929801	7.97947397	6721589.658	0.000118714	7.976767594	5682602.956	0.000140372	50.05713573	3990060.997
PWY-5265	peptidoglycan biosynthesis II (staphylococci)	0.096544361	0.084640272	0.068525578	0.067535453	0.26678066	111.5143159	0.028018783	-0.022351959	0.078389526		5098.391106	10291137.78	0.049541569	4433.189311	6114907.789	0.072498057	9712.995897	7990154.529	0.121562053	1730.387618	4734829.88	0.03654593	1217.785467	4736922.632	0.025708367	3798.81635	4740026.578	0.080143355	86.96797848	1490812.553	0.005833596	11745.45772	5336187.082	0.220109556	13222.00629	7665441.628	0.172488513	16602.79376	5812700.112	0.285629629	2633.761972	6721589.658	0.039183617	1528.292902	5682602.956	0.02689424	4108.018192	3990060.997
PWY-5266	p-cymene degradation	0.005174793	0.0225564	0.000352221	0.001535295	0.364040643	152.1689886	0.004822572	-0.006026713	0.015671857		0	10291137.78	0	0	6114907.789	0	0	7990154.529	0	0	4734829.88	0	0	4736922.632	0	0	4740026.578	0	0	1490812.553	0	0	5336187.082	0	0	7665441.628	0	0	5812700.112	0	0	6721589.658	0	0	5682602.956	0	0	3990060.997
PWY-5273	p-cumate degradation	0.005174793	0.0225564	0.000352221	0.001535295	0.364040643	152.1689886	0.004822572	-0.006026713	0.015671857		0	10291137.78	0	0	6114907.789	0	0	7990154.529	0	0	4734829.88	0	0	4736922.632	0	0	4740026.578	0	0	1490812.553	0	0	5336187.082	0	0	7665441.628	0	0	5812700.112	0	0	6721589.658	0	0	5682602.956	0	0	3990060.997
PWY-5304	superpathway of sulfur oxidation (Acidianus ambivalens)	0.023050296	0.021759951	0.020665407	0.024599026	0.753359137	314.9041193	0.00238489	-0.012875387	0.017645167		873.34	10291137.78	0.008486331	732.83	6114907.789	0.011984318	2629.84	7990154.529	0.032913506	207.84	4734829.88	0.004389598	161.34	4736922.632	0.003406009	564.17	4740026.578	0.011902254	23	1490812.553	0.001542783	1947.61	5336187.082	0.036498158	1812.34	7665441.628	0.023642995	5731.84	5812700.112	0.098608906	1364.85	6721589.658	0.020305464	557.67	5682602.956	0.009813637	1298.59	3990060.997
PWY-5345	superpathway of L-methionine biosynthesis (by sulfhydrylation)	0.462823212	0.167381858	0.376027748	0.213527699	0.171739791	71.78723276	0.086795464	-0.039446244	0.213037173		59490.96482	10291137.78	0.578079568	37791.00727	6114907.789	0.618014344	48230.00892	7990154.529	0.603617974	27789.24797	4734829.88	0.586911223	8726.388638	4736922.632	0.184220628	28843.81012	4740026.578	0.608515789	725.0165814	1490812.553	0.04863231	16166.94541	5336187.082	0.302968115	33923.71106	7665441.628	0.442553902	21443.1073	5812700.112	0.368900974	35256.38128	6721589.658	0.524524451	29985.70258	5682602.956	0.527675483	7685.517909	3990060.997
PWY-5347	superpathway of L-methionine biosynthesis (transsulfuration)	0.292599052	0.109450076	0.291641496	0.160818959	0.983009032	410.8977754	0.000957556	-0.089788806	0.091703919		33172.05265	10291137.78	0.322336105	13155.52961	6114907.789	0.215138643	14104.396	7990154.529	0.176522193	10514.81856	4734829.88	0.222073841	6349.144591	4736922.632	0.134035218	10574.36151	4740026.578	0.223086545	606.528663	1490812.553	0.040684435	20856.11905	5336187.082	0.390843101	30684.63186	7665441.628	0.400298291	24263.16329	5812700.112	0.417416395	27195.07986	6721589.658	0.404592979	24936.73019	5682602.956	0.438825841	7827.535343	3990060.997
PWY-5384	sucrose degradation IV (sucrose phosphorylase)	0.092578774	0.043744532	0.080900342	0.055372683	0.47533148	198.6885585	0.011678432	-0.021152656	0.04450952		16298.66802	10291137.78	0.158375763	4628.271374	6114907.789	0.075688327	6460.78173	7990154.529	0.080859284	5778.296118	4734829.88	0.122038094	1263.563827	4736922.632	0.026674783	4311.877026	4740026.578	0.09096736	103.4221875	1490812.553	0.006937303	3787.834513	5336187.082	0.070983915	14784.17666	7665441.628	0.192867905	3393.054715	5812700.112	0.058373125	7204.889024	6721589.658	0.107190254	5159.184002	5682602.956	0.090789099	5705.484831	3990060.997
PWY-5392	reductive TCA cycle II	4.57E-05	8.21E-05	3.48E-05	6.82E-05	0.661111123	276.3444495	1.08E-05	-3.88E-05	6.04E-05		3.498743961	10291137.78	3.40E-05	0	6114907.789	0	0	7990154.529	0	0	4734829.88	0	0	4736922.632	0	3.498345415	4740026.578	7.38E-05	0	1490812.553	0	3.499633096	5336187.082	6.56E-05	13.99409837	7665441.628	0.000182561	0	5812700.112	0	0	6721589.658	0	3.499579784	5682602.956	6.16E-05	3.499070234	3990060.997
PWY-5415	catechol degradation I (meta-cleavage pathway)	0.128711755	0.085787909	0.097167914	0.063507151	0.206130143	86.16239998	0.031543841	-0.018166813	0.081254494		19409.60792	10291137.78	0.188605073	12814.1728	6114907.789	0.209556272	15942.63897	7990154.529	0.199528544	8063.422319	4734829.88	0.170300149	81.54066467	4736922.632	0.001721385	5510.976829	4740026.578	0.116264682	84.42519102	1490812.553	0.005663032	2683.318766	5336187.082	0.05028532	5259.878154	7665441.628	0.068618071	4251.637927	5812700.112	0.073143941	10152.8162	6721589.658	0.151047843	10837.27914	5682602.956	0.190709772	1232.126704	3990060.997
PWY-5417	catechol degradation III (ortho-cleavage pathway)	0.173317747	0.117049301	0.121530785	0.099258147	0.149775487	62.60615338	0.051786961	-0.019550839	0.123124761		26061.00652	10291137.78	0.253237369	17401.49841	6114907.789	0.284574993	22518.93706	7990154.529	0.281833561	11243.75445	4734829.88	0.237469027	83.55899655	4736922.632	0.001763993	11835.40905	4740026.578	0.249690774	98.85647452	1490812.553	0.006631047	2559.83429	5336187.082	0.047971225	4760.17124	7665441.628	0.062099113	2810.508335	5812700.112	0.048351167	14650.64618	6721589.658	0.217964007	12964.81053	5682602.956	0.228149153	1137.162404	3990060.997
PWY-5419	catechol degradation to 2-oxopent-4-enoate II	0.012116796	0.016561978	0.026702524	0.064140837	0.347843832	145.3987216	-0.014585728	-0.046144122	0.016972667		66.57531042	10291137.78	0.000646919	42.44599542	6114907.789	0.00069414	83.41294561	7990154.529	0.001043947	15.83223476	4734829.88	0.000334378	48.74861846	4736922.632	0.00102912	197.4929013	4740026.578	0.004166494	3.938804559	1490812.553	0.000264205	361.2916298	5336187.082	0.006770595	350.7474478	7665441.628	0.004575698	3396.765231	5812700.112	0.05843696	1441.464879	6721589.658	0.021445297	3086.191064	5682602.956	0.054309461	379.645669	3990060.997
PWY-5420	catechol degradation II (meta-cleavage pathway)	0.017503076	0.021798561	0.030060586	0.069912921	0.462484217	193.3184026	-0.01255751	-0.047341272	0.022226252		116.2315895	10291137.78	0.001129434	74.10237508	6114907.789	0.001211831	145.4232849	7990154.529	0.001820031	27.66770309	4734829.88	0.000584344	57.93048975	4736922.632	0.001222956	337.3037422	4740026.578	0.007116073	6.659471419	1490812.553	0.000446701	572.4522884	5336187.082	0.01072774	583.2650108	7665441.628	0.00760902	3652.729072	5812700.112	0.062840487	2289.312498	6721589.658	0.034059093	4560.735857	5682602.956	0.080257866	534.9192239	3990060.997
PWY-5430	meta cleavage pathway of aromatic compounds	0.020390183	0.024253552	0.009922781	0.011495331	0.100580949	42.04283682	0.010467402	-0.002163957	0.023098762		165.702867	10291137.78	0.001610151	105.6559427	6114907.789	0.001727842	207.1208524	7990154.529	0.002592201	39.47944139	4734829.88	0.000833809	39.88237467	4736922.632	0.000841947	473.8976846	4740026.578	0.009997785	9.148128984	1490812.553	0.000613634	692.0210115	5336187.082	0.012968455	715.4603484	7665441.628	0.009333583	2713.219557	5812700.112	0.046677439	2933.816965	6721589.658	0.043647665	5394.517673	5682602.956	0.094930399	523.8649152	3990060.997
PWY-5431	aromatic compounds degradation via &beta;-ketoadipate	0.173317747	0.117049301	0.121530785	0.099258147	0.149775487	62.60615338	0.051786961	-0.019550839	0.123124761		26061.00652	10291137.78	0.253237369	17401.49841	6114907.789	0.284574993	22518.93706	7990154.529	0.281833561	11243.75445	4734829.88	0.237469027	83.55899655	4736922.632	0.001763993	11835.40905	4740026.578	0.249690774	98.85647452	1490812.553	0.006631047	2559.83429	5336187.082	0.047971225	4760.17124	7665441.628	0.062099113	2810.508335	5812700.112	0.048351167	14650.64618	6721589.658	0.217964007	12964.81053	5682602.956	0.228149153	1137.162404	3990060.997
PWY-5484	glycolysis II (from fructose 6-phosphate)	0.357627977	0.099067132	0.344293763	0.138759638	0.73525044	307.3346839	0.013334213	-0.06612355	0.092791977		41161.38065	10291137.78	0.399969192	14441.52982	6114907.789	0.236169217	21230.21172	7990154.529	0.265704645	15639.42146	4734829.88	0.330305879	20849.25272	4736922.632	0.440143408	16599.98332	4740026.578	0.350208655	695.7656199	1490812.553	0.046670228	22839.32388	5336187.082	0.428008305	37066.06087	7665441.628	0.483547624	25767.14635	5812700.112	0.443290482	26080.0124	6721589.658	0.388003638	23061.57738	5682602.956	0.405827709	13079.28935	3990060.997
PWY-5499	vitamin B6 degradation	2.03E-05	3.17E-05	3.37E-05	7.09E-05	0.456666279	190.8865044	-1.35E-05	-5.01E-05	2.31E-05		0	10291137.78	0	0	6114907.789	0	0.642857143	7990154.529	8.05E-06	0	4734829.88	0	0	4736922.632	0	0	4740026.578	0	0	1490812.553	0	2	5336187.082	3.75E-05	2.5	7665441.628	3.26E-05	5	5812700.112	8.60E-05	1	6721589.658	1.49E-05	0	5682602.956	0	1	3990060.997
PWY-5505	L-glutamate and L-glutamine biosynthesis	0.135346259	0.061738365	0.150013481	0.083303149	0.541488714	226.3422825	-0.014667222	-0.062956666	0.033622222		23506.26142	10291137.78	0.228412659	4824.662631	6114907.789	0.078900006	8607.915332	7990154.529	0.107731525	8761.689669	4734829.88	0.185047613	641.6699545	4736922.632	0.013546135	7298.840095	4740026.578	0.153983105	169.9273207	1490812.553	0.011398302	11374.05056	5336187.082	0.213149396	13224.27795	7665441.628	0.172518148	11120.61056	5812700.112	0.191315746	9973.790466	6721589.658	0.1483844	7085.650746	5682602.956	0.124690231	5221.642862	3990060.997
PWY-5507	adenosylcobalamin biosynthesis I (early cobalt insertion)	0.004978469	0.005790577	0.003649995	0.00404777	0.418142326	174.7834921	0.001328474	-0.001965504	0.004622452		9.988753119	10291137.78	9.71E-05	285.2716882	6114907.789	0.004665184	58.77240023	7990154.529	0.00073556	0	4734829.88	0	588.357161	4736922.632	0.012420662	253.130069	4740026.578	0.005340267	0	1490812.553	0	931.0963164	5336187.082	0.01744872	214.2146365	7665441.628	0.00279455	873.6572577	5812700.112	0.015030145	59.81609509	6721589.658	0.00088991	73.10407367	5682602.956	0.001286454	514.4900415	3990060.997
PWY-5509	adenosylcobalamin biosynthesis from cobyrinate a,c-diamide I	0.086136491	0.066707894	0.084829064	0.115535393	0.966206207	403.8741943	0.001307427	-0.061164783	0.063779636		2793.217873	10291137.78	0.027141973	3165.52648	6114907.789	0.051767362	6272.159436	7990154.529	0.0784986	3303.144552	4734829.88	0.069762687	9903.947421	4736922.632	0.20907978	2391.134155	4740026.578	0.050445585	103.9909874	1490812.553	0.006975457	10717.55471	5336187.082	0.200846682	3005.325587	7665441.628	0.039206164	9133.525833	5812700.112	0.157130519	5148.062666	6721589.658	0.076589958	5952.534469	5682602.956	0.104750139	2468.063453	3990060.997
PWY-5519	D-arabinose degradation III	9.85E-06	2.89E-05	1.37E-05	2.69E-05	0.676697397	282.859512	-3.81E-06	-2.22E-05	1.46E-05		0	10291137.78	0	0	6114907.789	0	0	7990154.529	0	0	4734829.88	0	0	4736922.632	0	0	4740026.578	0	0	1490812.553	0	1.902335456	5336187.082	3.56E-05	0	7665441.628	0	1.963998714	5812700.112	3.38E-05	0	6721589.658	0	0	5682602.956	0	0	3990060.997
PWY-5529	superpathway of bacteriochlorophyll a biosynthesis	0.003063744	0.007789463	0.002194175	0.00269672	0.649869754	271.6455573	0.000869569	-0.003037933	0.004777071		26.61704707	10291137.78	0.00025864	0	6114907.789	0	22.82662474	7990154.529	0.000285684	165.4645888	4734829.88	0.003494626	1705.119079	4736922.632	0.035996346	6.197155686	4740026.578	0.000130741	90.50055222	1490812.553	0.006070552	82.40962598	5336187.082	0.001544354	49.35842493	7665441.628	0.000643908	178.179358	5812700.112	0.003065346	12.70954949	6721589.658	0.000189085	26.10013933	5682602.956	0.000459299	39.09064982	3990060.997
PWY-5531	chlorophyllide a biosynthesis II (anaerobic)	0.004005638	0.007048664	0.00296423	0.002648556	0.552200441	230.8197841	0.001041408	-0.002521879	0.004604695		43.51055774	10291137.78	0.000422796	8.825092404	6114907.789	0.000144321	30.44633747	7990154.529	0.000381048	176.2168286	4734829.88	0.003721714	1392.007133	4736922.632	0.029386318	54.6869339	4740026.578	0.001153726	77.83052371	1490812.553	0.005220678	221.9055084	5336187.082	0.004158503	91.69423907	7665441.628	0.001196203	262.8979911	5812700.112	0.00452282	14.83551987	6721589.658	0.000220714	36.31743914	5682602.956	0.000639099	76.34997364	3990060.997
PWY-5647	2-nitrobenzoate degradation I	0.00660713	0.010227102	0.024781483	0.066490262	0.2528468	105.6899622	-0.018174354	-0.050378183	0.014029475		40.90797091	10291137.78	0.000397507	27.57876175	6114907.789	0.000451009	50.1194449	7990154.529	0.000627265	10.10505253	4734829.88	0.00021342	24.81797435	4736922.632	0.000523926	126.5085247	4740026.578	0.002668941	1.392405063	1490812.553	9.34E-05	187.2296001	5336187.082	0.003508678	147.7727024	7665441.628	0.001927778	1838.974677	5812700.112	0.031637185	808.5512139	6721589.658	0.012029167	2198.327131	5682602.956	0.038685214	172.3758885	3990060.997
PWY-5651	L-tryptophan degradation to 2-amino-3-carboxymuconate semialdehyde	0.017053018	0.020735359	0.048364125	0.119989842	0.275550397	115.1800659	-0.031311108	-0.089558857	0.026936642		201.4790512	10291137.78	0.001957792	330.9890489	6114907.789	0.005412822	270.9972841	7990154.529	0.00339164	72.25886585	4734829.88	0.001526113	98.77789628	4736922.632	0.002085276	824.0737185	4740026.578	0.017385424	21.82994797	1490812.553	0.001464299	705.4014665	5336187.082	0.013219204	509.5139585	7665441.628	0.006646896	3799.867034	5812700.112	0.065371806	2054.91674	6721589.658	0.030571886	3806.270264	5682602.956	0.066981105	525.4779995	3990060.997
PWY-5654	2-amino-3-carboxymuconate semialdehyde degradation to 2-oxopentenoate	0.006146669	0.009748012	0.023181708	0.061928491	0.250163073	104.5681643	-0.017035039	-0.047041692	0.012971614		35.49906342	10291137.78	0.000344948	22.56435644	6114907.789	0.000369006	42.20195282	7990154.529	0.000528174	8.421052632	4734829.88	0.000177853	21.552436	4736922.632	0.000454988	104.9531242	4740026.578	0.002214189	1.142857143	1490812.553	7.67E-05	168.944344	5336187.082	0.003166012	135.9585224	7665441.628	0.001773655	1711.589943	5812700.112	0.029445695	743.8318971	6721589.658	0.011066309	2131.133209	5682602.956	0.037502765	155.7550143	3990060.997
PWY-5655	L-tryptophan degradation IX	0.008476787	0.009504859	0.00503326	0.005461293	0.180978637	75.6490702	0.003443527	-0.00169033	0.008577384		86.97683726	10291137.78	0.000845162	60.99448553	6114907.789	0.000997472	104.7426186	7990154.529	0.001310896	21.43111135	4734829.88	0.000452627	43.61727862	4736922.632	0.000920794	265.7653197	4740026.578	0.005606832	3.187554874	1490812.553	0.000213813	370.5652383	5336187.082	0.006944382	286.3299258	7665441.628	0.003735335	1656.012104	5812700.112	0.02848955	1128.338391	6721589.658	0.016786779	1852.587012	5682602.956	0.032601029	303.3657096	3990060.997
PWY-5656	mannosylglycerate biosynthesis I	9.29E-06	3.35E-05	3.36E-05	7.03E-05	0.185150754	77.39301533	-2.43E-05	-6.09E-05	1.24E-05		0	10291137.78	0	0	6114907.789	0	0	7990154.529	0	0	4734829.88	0	0	4736922.632	0	0	4740026.578	0	0	1490812.553	0	0	5336187.082	0	0	7665441.628	0	1.994253567	5812700.112	3.43E-05	0	6721589.658	0	0	5682602.956	0	0	3990060.997
PWY-5659	GDP-mannose biosynthesis	0.339072457	0.148434396	0.36429238	0.204009544	0.665734059	278.2768367	-0.025219923	-0.142758112	0.092318265		23316.77127	10291137.78	0.226571364	9416.666782	6114907.789	0.153995238	11927.00319	7990154.529	0.149271246	8719.655878	4734829.88	0.184159856	28192.06561	4736922.632	0.595155712	11667.76926	4740026.578	0.246154089	3251.485922	1490812.553	0.218101593	30138.91892	5336187.082	0.564802517	28625.81809	7665441.628	0.373439907	31356.14594	5812700.112	0.539442003	22172.64054	6721589.658	0.329871975	21817.86134	5682602.956	0.383941329	22812.14804	3990060.997
PWY-5667	CDP-diacylglycerol biosynthesis I	0.795248108	0.360708028	0.95853739	0.428315574	0.211650054	88.46972265	-0.163289282	-0.423601571	0.097023007		65691.8499	10291137.78	0.63833418	44081.69577	6114907.789	0.72088897	54586.80066	7990154.529	0.683175782	31440.85372	4734829.88	0.66403344	46381.84167	4736922.632	0.979155567	33619.24526	4740026.578	0.709262801	34314.19519	1490812.553	2.30171091	44073.4393	5336187.082	0.825935047	50210.28622	7665441.628	0.655021441	46024.60989	5812700.112	0.791793986	42608.43781	6721589.658	0.63390418	35735.43779	5682602.956	0.628856847	39222.5397	3990060.997
PWY-5676	acetyl-CoA fermentation to butanoate II	0.075741219	0.117217094	0.042703228	0.068160327	0.296535987	123.9520428	0.03303799	-0.030445429	0.09652141		1006.550528	10291137.78	0.009780751	2095.145969	6114907.789	0.03426292	873.7871933	7990154.529	0.010935798	774.021268	4734829.88	0.016347393	23649.12664	4736922.632	0.499250853	1190.793581	4740026.578	0.025122087	120.6142224	1490812.553	0.008090502	9956.621027	5336187.082	0.186586806	576.2492675	7665441.628	0.007517496	10413.57886	5812700.112	0.179152178	2994.366707	6721589.658	0.04454849	3808.850392	5682602.956	0.067026509	2592.631534	3990060.997
PWY-5677	succinate fermentation to butanoate	0.002287702	0.003659022	0.001187821	0.001836012	0.251429881	105.0976904	0.001099882	-0.000823965	0.003023728		0	10291137.78	0	0	6114907.789	0	0	7990154.529	0	17.48692386	4734829.88	0.000369325	20.88641661	4736922.632	0.000440928	107.6522263	4740026.578	0.002271131	0	1490812.553	0	658.1318488	5336187.082	0.012333373	30.75240344	7665441.628	0.000401182	396.4126445	5812700.112	0.006819768	2.838961008	6721589.658	4.22E-05	7.270300754	5682602.956	0.00012794	107.5985803	3990060.997
PWY-5686	UMP biosynthesis	0.640917538	0.132359899	0.708364061	0.292939137	0.368679772	154.1081446	-0.067446523	-0.218909976	0.08401693		66406.92959	10291137.78	0.64528268	45303.36773	6114907.789	0.740867553	57675.99147	7990154.529	0.721838248	33749.74592	4734829.88	0.712797435	37935.22109	4736922.632	0.800841053	32728.70863	4740026.578	0.690475213	1930.685583	1490812.553	0.129505589	30729.47069	5336187.082	0.575869441	49089.61543	7665441.628	0.64040166	32602.13039	5812700.112	0.560877557	44758.36634	6721589.658	0.665889598	37522.94733	5682602.956	0.66031267	21470.93959	3990060.997
PWY-5695	urate biosynthesis/inosine 5'-phosphate degradation	0.441665509	0.135972519	0.43742699	0.219661731	0.943437071	394.3566958	0.004238518	-0.116530526	0.125007563		63476.53307	10291137.78	0.616807728	21875.15326	6114907.789	0.357734802	33717.24955	7990154.529	0.421984949	25116.30031	4734829.88	0.530458347	12324.29669	4736922.632	0.260175174	27719.98996	4740026.578	0.584806636	757.5917	1490812.553	0.050817368	22412.79284	5336187.082	0.420015125	34586.96611	7665441.628	0.451206438	27317.5304	5812700.112	0.469962838	44900.54441	6721589.658	0.668004842	31536.44093	5682602.956	0.554964708	15430.46421	3990060.997
PWY-5705	allantoin degradation to glyoxylate III	0.047857155	0.023694186	0.042073988	0.031867527	0.529680125	221.4062921	0.005783167	-0.01271003	0.024276364		8764.634922	10291137.78	0.085166821	2160.964031	6114907.789	0.035339274	3707.603874	7990154.529	0.046402155	2646.874613	4734829.88	0.055902211	860.7107371	4736922.632	0.018170251	1887.911294	4740026.578	0.039829129	70.07851681	1490812.553	0.004700693	1905.690436	5336187.082	0.035712587	4511.247422	7665441.628	0.058851761	1687.293502	5812700.112	0.029027706	6114.623247	6721589.658	0.090969898	5432.250345	5682602.956	0.095594403	661.9780635	3990060.997
PWY-5741	ethylmalonyl-CoA pathway	0.005877866	0.009549149	0.003667404	0.002786143	0.343163593	143.4423819	0.002210461	-0.002519645	0.006940567		57.84631578	10291137.78	0.000562098	35.75013547	6114907.789	0.000584639	42.1347628	7990154.529	0.000527334	116.3157815	4734829.88	0.002456599	2148.985184	4736922.632	0.045366694	167.9035148	4740026.578	0.003542248	71.25207278	1490812.553	0.004779412	417.1671623	5336187.082	0.007817701	218.7455066	7665441.628	0.002853658	351.9649436	5812700.112	0.006055102	186.9772289	6721589.658	0.002781741	188.3137396	5682602.956	0.003313864	250.5112107	3990060.997
PWY-5743	3-hydroxypropanoate cycle	9.70E-05	0.000350576	2.94E-05	8.28E-05	0.421929331	176.3664604	6.77E-05	-0.000104122	0.000239491		0	10291137.78	0	0	6114907.789	0	0	7990154.529	0	0	4734829.88	0	0	4736922.632	0	0	4740026.578	0	0	1490812.553	0	4.371559843	5336187.082	8.19E-05	0	7665441.628	0	0	5812700.112	0	0	6721589.658	0	4.382291092	5682602.956	7.71E-05	2.188173223	3990060.997
PWY-5744	glyoxylate assimilation	9.43E-05	0.000339358	2.87E-05	8.02E-05	0.421673063	176.2593404	6.56E-05	-0.000100756	0.000231872		0	10291137.78	0	0	6114907.789	0	0	7990154.529	0	0	4734829.88	0	0	4736922.632	0	0	4740026.578	0	0	1490812.553	0	4.356460767	5336187.082	8.16E-05	0	7665441.628	0	0	5812700.112	0	0	6721589.658	0	4.356085637	5682602.956	7.67E-05	2.184594036	3990060.997
PWY-5747	2-methylcitrate cycle II	0.329794028	0.196968521	0.227910951	0.206559679	0.128027427	53.5154644	0.101883077	-0.030682876	0.23444903		44278.32972	10291137.78	0.430256894	33135.96329	6114907.789	0.541888193	43498.82692	7990154.529	0.544405327	25113.54029	4734829.88	0.530400055	372.8027427	4736922.632	0.007870146	22055.38743	4740026.578	0.465300923	161.2860768	1490812.553	0.010818669	3353.384964	5336187.082	0.062842343	22598.77761	7665441.628	0.294813772	3742.471302	5812700.112	0.064384386	28888.9051	6721589.658	0.429792751	22734.07418	5682602.956	0.400064448	1405.6835	3990060.997
PWY-5823	superpathway of CDP-glucose-derived O-antigen building blocks biosynthesis	0.000585857	0.002155999	4.11E-05	9.13E-05	0.284874857	119.0776901	0.000544746	-0.000491183	0.001580674		0	10291137.78	0	0	6114907.789	0	0	7990154.529	0	0	4734829.88	0	0	4736922.632	0	0	4740026.578	0	9.26144087	1490812.553	0.000621234	530.0462298	5336187.082	0.009933052	10.80667385	7665441.628	0.000140979	49.7405663	5812700.112	0.000855722	0	6721589.658	0	0	5682602.956	0	0	3990060.997
PWY-5837	1,4-dihydroxy-2-naphthoate biosynthesis I	0.072212875	0.05027302	0.069886366	0.083494053	0.917794482	383.6380933	0.002326509	-0.043264673	0.047917692		3989.345651	10291137.78	0.038764865	1884.551151	6114907.789	0.030818963	2918.300922	7990154.529	0.036523711	581.7143962	4734829.88	0.012285856	1170.852587	4736922.632	0.024717579	2141.216337	4740026.578	0.045173087	58.93891416	1490812.553	0.003953476	6533.299993	5336187.082	0.122433863	13837.37881	7665441.628	0.180516394	8720.434974	5812700.112	0.150023824	4136.906432	6721589.658	0.061546548	2387.188054	5682602.956	0.042008707	4896.264258	3990060.997
PWY-5838	superpathway of menaquinol-8 biosynthesis I	0.122376384	0.074198343	0.112852301	0.111198304	0.75808841	316.8809553	0.009524082	-0.05286265	0.071910815		6513.915056	10291137.78	0.063296355	3302.967931	6114907.789	0.054015008	5065.936995	7990154.529	0.063402241	1067.221901	4734829.88	0.022539815	2503.062099	4736922.632	0.052841524	3669.161009	4740026.578	0.077408026	140.0661175	1490812.553	0.009395287	11303.05117	5336187.082	0.21181887	20233.15904	7665441.628	0.263952946	13376.72487	5812700.112	0.230129279	7988.916256	6721589.658	0.118854567	5560.611859	5682602.956	0.097853253	7680.936407	3990060.997
PWY-5840	superpathway of menaquinol-7 biosynthesis	0.117984504	0.072771379	0.109176096	0.108683774	0.770932651	322.2498479	0.008808408	-0.052228097	0.069844912		6046.249331	10291137.78	0.058752001	3045.936124	6114907.789	0.049811644	4664.214408	7990154.529	0.058374521	986.5324743	4734829.88	0.020835648	2485.357138	4736922.632	0.052467759	3285.022969	4740026.578	0.069303893	136.2618071	1490812.553	0.009140103	11194.52598	5336187.082	0.209785111	19508.81231	7665441.628	0.254503436	13249.22079	5812700.112	0.227935736	7790.232542	6721589.658	0.115898663	5499.377934	5682602.956	0.096775685	7182.717924	3990060.997
PWY-5845	superpathway of menaquinol-9 biosynthesis	0.080191765	0.061993877	0.06639834	0.101806414	0.617494531	258.1127139	0.013793425	-0.041950273	0.069537123		3941.756526	10291137.78	0.038302437	2894.872185	6114907.789	0.047341224	4609.724008	7990154.529	0.057692551	755.6983189	4734829.88	0.015960411	509.6203713	4736922.632	0.010758469	2958.196709	4740026.578	0.062408863	104.7756614	1490812.553	0.007028091	3565.155078	5336187.082	0.066810909	18653.31146	7665441.628	0.243342946	4089.308831	5812700.112	0.070351278	4945.062699	6721589.658	0.073569839	3665.796318	5682602.956	0.064509105	6817.028896	3990060.997
PWY-5850	superpathway of menaquinol-6 biosynthesis I	0.080191765	0.061993877	0.06639834	0.101806414	0.617494531	258.1127139	0.013793425	-0.041950273	0.069537123		3941.756526	10291137.78	0.038302437	2894.872185	6114907.789	0.047341224	4609.724008	7990154.529	0.057692551	755.6983189	4734829.88	0.015960411	509.6203713	4736922.632	0.010758469	2958.196709	4740026.578	0.062408863	104.7756614	1490812.553	0.007028091	3565.155078	5336187.082	0.066810909	18653.31146	7665441.628	0.243342946	4089.308831	5812700.112	0.070351278	4945.062699	6721589.658	0.073569839	3665.796318	5682602.956	0.064509105	6817.028896	3990060.997
PWY-5855	ubiquinol-7 biosynthesis (prokaryotic)	0.65874357	0.437412413	0.833207204	0.49402259	0.25641655	107.1821181	-0.174463634	-0.481059081	0.132131813		60986.47832	10291137.78	0.59261162	41137.3494	6114907.789	0.672738671	52060.89687	7990154.529	0.651563079	29421.20283	4734829.88	0.621378245	26357.14756	4736922.632	0.556419211	29971.22315	4740026.578	0.63230074	37375.32472	1490812.553	2.507043869	26119.35122	5336187.082	0.489475928	33011.23216	7665441.628	0.430650102	29126.02243	5812700.112	0.501075608	33321.547	6721589.658	0.495739084	27197.75695	5682602.956	0.478614416	34310.93469	3990060.997
PWY-5856	ubiquinol-9 biosynthesis (prokaryotic)	0.65874357	0.437412413	0.833207204	0.49402259	0.25641655	107.1821181	-0.174463634	-0.481059081	0.132131813		60986.47832	10291137.78	0.59261162	41137.3494	6114907.789	0.672738671	52060.89687	7990154.529	0.651563079	29421.20283	4734829.88	0.621378245	26357.14756	4736922.632	0.556419211	29971.22315	4740026.578	0.63230074	37375.32472	1490812.553	2.507043869	26119.35122	5336187.082	0.489475928	33011.23216	7665441.628	0.430650102	29126.02243	5812700.112	0.501075608	33321.547	6721589.658	0.495739084	27197.75695	5682602.956	0.478614416	34310.93469	3990060.997
PWY-5857	ubiquinol-10 biosynthesis (prokaryotic)	0.65874357	0.437412413	0.833207204	0.49402259	0.25641655	107.1821181	-0.174463634	-0.481059081	0.132131813		60986.47832	10291137.78	0.59261162	41137.3494	6114907.789	0.672738671	52060.89687	7990154.529	0.651563079	29421.20283	4734829.88	0.621378245	26357.14756	4736922.632	0.556419211	29971.22315	4740026.578	0.63230074	37375.32472	1490812.553	2.507043869	26119.35122	5336187.082	0.489475928	33011.23216	7665441.628	0.430650102	29126.02243	5812700.112	0.501075608	33321.547	6721589.658	0.495739084	27197.75695	5682602.956	0.478614416	34310.93469	3990060.997
PWY-5860	superpathway of demethylmenaquinol-6 biosynthesis I	0.057670098	0.047655873	0.048974341	0.081741408	0.691503141	289.0483128	0.008695757	-0.035600852	0.052992365		2689.116784	10291137.78	0.026130413	1979.343053	6114907.789	0.03236914	3171.301334	7990154.529	0.039690113	508.3339419	4734829.88	0.010736055	341.8112697	4736922.632	0.007215893	2040.712516	4740026.578	0.043052765	69.92250568	1490812.553	0.004690228	2465.106866	5336187.082	0.046196035	14535.50881	7665441.628	0.189623893	2826.024134	5812700.112	0.048618096	3447.107661	6721589.658	0.051284113	2542.43353	5682602.956	0.044740651	4860.45705	3990060.997
PWY-5861	superpathway of demethylmenaquinol-8 biosynthesis	0.090077848	0.058149349	0.083458647	0.089312253	0.788305219	329.5115813	0.006619201	-0.043144203	0.056382605		4512.542485	10291137.78	0.04384882	2266.558338	6114907.789	0.037066108	3496.208285	7990154.529	0.043756454	720.5596904	4734829.88	0.01521828	1719.721077	4736922.632	0.036304606	2552.504645	4740026.578	0.053850007	93.50624227	1490812.553	0.006272166	8501.204119	5336187.082	0.159312333	15995.36917	7665441.628	0.208668593	10082.78593	5812700.112	0.173461313	5729.819846	6721589.658	0.085245011	3938.707404	5682602.956	0.069311677	5525.061823	3990060.997
PWY-5862	superpathway of demethylmenaquinol-9 biosynthesis	0.057670098	0.047655873	0.048974341	0.081741408	0.691503141	289.0483128	0.008695757	-0.035600852	0.052992365		2689.116784	10291137.78	0.026130413	1979.343053	6114907.789	0.03236914	3171.301334	7990154.529	0.039690113	508.3339419	4734829.88	0.010736055	341.8112697	4736922.632	0.007215893	2040.712516	4740026.578	0.043052765	69.92250568	1490812.553	0.004690228	2465.106866	5336187.082	0.046196035	14535.50881	7665441.628	0.189623893	2826.024134	5812700.112	0.048618096	3447.107661	6721589.658	0.051284113	2542.43353	5682602.956	0.044740651	4860.45705	3990060.997
PWY-5863	superpathway of phylloquinol biosynthesis	0.07770171	0.052713703	0.07436589	0.083668143	0.884023509	369.5218269	0.00333582	-0.042873865	0.049545504		4409.993622	10291137.78	0.042852343	2031.661939	6114907.789	0.033224736	3163.910946	7990154.529	0.039597619	653.6870476	4734829.88	0.013805925	1320.296583	4736922.632	0.027872454	2342.765721	4740026.578	0.04942516	65.53318662	1490812.553	0.004395803	7157.967573	5336187.082	0.134140117	14517.48647	7665441.628	0.189388781	9361.02077	5812700.112	0.161044275	4571.765196	6721589.658	0.068016131	2674.080467	5682602.956	0.047057317	5003.819879	3990060.997
PWY-5896	superpathway of menaquinol-10 biosynthesis	0.080191765	0.061993877	0.06639834	0.101806414	0.617494531	258.1127139	0.013793425	-0.041950273	0.069537123		3941.756526	10291137.78	0.038302437	2894.872185	6114907.789	0.047341224	4609.724008	7990154.529	0.057692551	755.6983189	4734829.88	0.015960411	509.6203713	4736922.632	0.010758469	2958.196709	4740026.578	0.062408863	104.7756614	1490812.553	0.007028091	3565.155078	5336187.082	0.066810909	18653.31146	7665441.628	0.243342946	4089.308831	5812700.112	0.070351278	4945.062699	6721589.658	0.073569839	3665.796318	5682602.956	0.064509105	6817.028896	3990060.997
PWY-5897	superpathway of menaquinol-11 biosynthesis	0.11583652	0.071625976	0.10703134	0.107659139	0.768463846	321.2178878	0.00880518	-0.051545224	0.069155583		6127.561056	10291137.78	0.059542115	3088.833289	6114907.789	0.050513162	4743.941782	7990154.529	0.059372341	992.9163361	4734829.88	0.020970475	2306.395631	4736922.632	0.048689747	3442.055716	4740026.578	0.072616802	127.4664985	1490812.553	0.008550136	10730.05376	5336187.082	0.201080914	19568.3656	7665441.628	0.255280342	12824.51262	5812700.112	0.22062918	7470.457465	6721589.658	0.111141231	5115.861183	5682602.956	0.090026722	7277.218946	3990060.997
PWY-5898	superpathway of menaquinol-12 biosynthesis	0.11583652	0.071625976	0.10703134	0.107659139	0.768463846	321.2178878	0.00880518	-0.051545224	0.069155583		6127.561056	10291137.78	0.059542115	3088.833289	6114907.789	0.050513162	4743.941782	7990154.529	0.059372341	992.9163361	4734829.88	0.020970475	2306.395631	4736922.632	0.048689747	3442.055716	4740026.578	0.072616802	127.4664985	1490812.553	0.008550136	10730.05376	5336187.082	0.201080914	19568.3656	7665441.628	0.255280342	12824.51262	5812700.112	0.22062918	7470.457465	6721589.658	0.111141231	5115.861183	5682602.956	0.090026722	7277.218946	3990060.997
PWY-5899	superpathway of menaquinol-13 biosynthesis	0.11583652	0.071625976	0.10703134	0.107659139	0.768463846	321.2178878	0.00880518	-0.051545224	0.069155583		6127.561056	10291137.78	0.059542115	3088.833289	6114907.789	0.050513162	4743.941782	7990154.529	0.059372341	992.9163361	4734829.88	0.020970475	2306.395631	4736922.632	0.048689747	3442.055716	4740026.578	0.072616802	127.4664985	1490812.553	0.008550136	10730.05376	5336187.082	0.201080914	19568.3656	7665441.628	0.255280342	12824.51262	5812700.112	0.22062918	7470.457465	6721589.658	0.111141231	5115.861183	5682602.956	0.090026722	7277.218946	3990060.997
PWY-5910	superpathway of geranylgeranyldiphosphate biosynthesis I (via mevalonate)	0.027200716	0.0176545	0.025950695	0.02502974	0.859859557	359.4212947	0.001250022	-0.013027982	0.015528025		1114.895072	10291137.78	0.010833545	699.1812033	6114907.789	0.011434043	1242.380653	7990154.529	0.015548894	239.9173699	4734829.88	0.005067075	973.5259867	4736922.632	0.020551866	752.0077983	4740026.578	0.015865054	157.0730205	1490812.553	0.010536068	3228.000158	5336187.082	0.060492635	4205.400164	7665441.628	0.054861812	3540.454778	5812700.112	0.060908953	1587.484989	6721589.658	0.023617702	1585.231922	5682602.956	0.027896229	497.8980973	3990060.997
PWY-5913	TCA cycle VI (obligate autotrophs)	0.587670634	0.111720184	0.505469017	0.263808571	0.222358886	92.94601444	0.082201616	-0.053000684	0.217403916		61559.83802	10291137.78	0.598183013	41688.71535	6114907.789	0.681755421	53610.83276	7990154.529	0.670961151	31788.57164	4734829.88	0.671377271	37535.08182	4736922.632	0.792393812	29474.11254	4740026.578	0.621813234	3101.249852	1490812.553	0.208024131	32911.1616	5336187.082	0.616754268	41606.39728	7665441.628	0.542778868	27148.08501	5812700.112	0.467047749	36911.91571	6721589.658	0.549154554	29498.07189	5682602.956	0.519094368	24297.12135	3990060.997
PWY-5918	superpathay of heme biosynthesis from glutamate	0.554459821	0.082425248	0.54892613	0.163167225	0.89596503	374.5133827	0.005533691	-0.080358507	0.09142589		57528.13521	10291137.78	0.559006559	38179.9235	6114907.789	0.624374477	49017.58808	7990154.529	0.613474845	28146.0674	4734829.88	0.594447279	30048.31309	4736922.632	0.634342492	28354.99494	4740026.578	0.59820329	3794.051395	1490812.553	0.254495536	28181.97575	5336187.082	0.528129455	38653.95102	7665441.628	0.504262545	33498.27857	5812700.112	0.576294629	37172.40857	6721589.658	0.553030019	30518.9532	5682602.956	0.537059397	25882.52317	3990060.997
PWY-5920	superpathway of heme biosynthesis from glycine	0.265007714	0.143734403	0.506915608	0.475172038	0.044912259	18.77332417	-0.241907894	-0.477828384	-0.005987405		10604.65447	10291137.78	0.103046473	6701.100471	6114907.789	0.109586288	8906.579703	7990154.529	0.11146943	1480.032916	4734829.88	0.031258418	13035.6031	4736922.632	0.275191387	10312.72633	4740026.578	0.217566846	5920.959853	1490812.553	0.397163268	23113.38797	5336187.082	0.433144259	24901.39148	7665441.628	0.324852666	24632.80608	5812700.112	0.423775622	19001.56859	6721589.658	0.282694564	18579.34737	5682602.956	0.326951355	26068.75928	3990060.997
PWY-5941	glycogen degradation II (eukaryotic)	0.007465139	0.012990407	0.003526823	0.003379458	0.214519065	89.66896911	0.003938316	-0.002455534	0.010332165		133.1402859	10291137.78	0.001293737	92.04432267	6114907.789	0.001505245	133.1717931	7990154.529	0.001666699	76.40394411	4734829.88	0.001613658	37.96714972	4736922.632	0.000801515	442.7642232	4740026.578	0.009340965	3.992110603	1490812.553	0.000267781	244.4377794	5336187.082	0.004580757	148.7496109	7665441.628	0.001940522	457.1375656	5812700.112	0.007864462	2889.044447	6721589.658	0.042981565	2728.274447	5682602.956	0.048010999	289.1044788	3990060.997
PWY-5971	palmitate biosynthesis II (bacteria and plants)	0.119786292	0.079369678	0.097888109	0.107659764	0.480190978	200.7198287	0.021898184	-0.040399898	0.084196265		2592.361952	10291137.78	0.025190237	4009.109691	6114907.789	0.065562881	3125.317454	7990154.529	0.039114606	4636.606083	4734829.88	0.097925505	2739.250349	4736922.632	0.057827635	4480.716073	4740026.578	0.094529345	952.7596707	1490812.553	0.06390875	8315.001206	5336187.082	0.155822895	12465.0302	7665441.628	0.162613334	10690.82553	5812700.112	0.183921849	10187.07171	6721589.658	0.151557477	6306.514382	5682602.956	0.110979325	7186.398242	3990060.997
PWY-5973	cis-vaccenate biosynthesis	0.774026452	0.362602835	0.982468038	0.423916929	0.111830248	46.7450436	-0.208441586	-0.467722893	0.05083972		73162.73322	10291137.78	0.710929489	40833.3529	6114907.789	0.667767271	52858.34155	7990154.529	0.66154342	33902.70549	4734829.88	0.716027953	38718.41769	4736922.632	0.817374922	35417.34295	4740026.578	0.747197138	34201.78527	1490812.553	2.294170733	44029.50801	5336187.082	0.825111776	49032.73916	7665441.628	0.639659677	45504.60065	5812700.112	0.782847898	43304.53867	6721589.658	0.644260374	34595.78522	5682602.956	0.608801732	38784.09525	3990060.997
PWY-5989	stearate biosynthesis II (bacteria and plants)	0.545592319	0.251944285	0.435128255	0.29314766	0.220679742	92.24413234	0.110464064	-0.069188174	0.290116301		75194.32099	10291137.78	0.730670628	48184.27445	6114907.789	0.787980393	62157.00327	7990154.529	0.777919914	36808.45919	4734829.88	0.777397713	5786.060114	4736922.632	0.122148081	36514.4637	4740026.578	0.770343016	640.190508	1490812.553	0.042942388	9035.331077	5336187.082	0.169321857	44506.32641	7665441.628	0.580610075	10862.92086	5812700.112	0.186882527	44781.45426	6721589.658	0.666233087	35570.96893	5682602.956	0.625962595	10441.66645	3990060.997
PWY-6071	superpathway of phenylethylamine degradation	0.060493231	0.042298258	0.040779034	0.032559229	0.116243062	48.58959974	0.019714196	-0.005129597	0.04455799		6728.266027	10291137.78	0.065379224	2786.593301	6114907.789	0.045570488	2659.609393	7990154.529	0.033286082	1499.459779	4734829.88	0.031668715	50.77910077	4736922.632	0.001071985	2036.538226	4740026.578	0.042964701	42.89653962	1490812.553	0.002877393	1915.042491	5336187.082	0.035887844	1611.661167	7665441.628	0.021025027	2885.376452	5812700.112	0.049639176	7830.836006	6721589.658	0.116502738	8506.503959	5682602.956	0.149693794	611.1738217	3990060.997
PWY-6107	chlorosalicylate degradation	0.008491867	0.006388939	0.006081245	0.005295034	0.213378456	89.19219476	0.002410622	-0.001447541	0.006268785		1058.345052	10291137.78	0.010284043	280.2915768	6114907.789	0.004583742	317.1086068	7990154.529	0.003968742	76.00925024	4734829.88	0.001605322	10.45429616	4736922.632	0.000220698	314.9785335	4740026.578	0.006645079	7.666934552	1490812.553	0.000514279	289.6411311	5336187.082	0.005427867	1748.05181	7665441.628	0.02280432	196.4286995	5812700.112	0.003379302	1142.69037	6721589.658	0.017000299	1211.364832	5682602.956	0.021317077	92.15716006	3990060.997
PWY-6121	5-aminoimidazole ribonucleotide biosynthesis I	0.611609368	0.121129672	0.524566866	0.200086612	0.114813316	47.99196609	0.087042502	-0.022356965	0.196441969		61462.3747	10291137.78	0.597235952	40641.37894	6114907.789	0.66462783	53326.78975	7990154.529	0.667406238	30668.0277	4734829.88	0.64771129	37250.40634	4736922.632	0.786384099	29468.29139	4740026.578	0.621690425	1966.29714	1490812.553	0.131894324	32319.7108	5336187.082	0.605670497	47075.68108	7665441.628	0.614128753	34311.87016	5812700.112	0.590291422	42065.06362	6721589.658	0.625820167	35918.17472	5682602.956	0.632072573	20870.60729	3990060.997
PWY-6122	5-aminoimidazole ribonucleotide biosynthesis II	0.578247491	0.113449733	0.497380215	0.182679866	0.111045441	46.41699431	0.080867276	-0.019652553	0.181387105		56660.92572	10291137.78	0.550579799	37624.24746	6114907.789	0.615287242	49524.57922	7990154.529	0.619820043	28411.91201	4734829.88	0.60006194	34398.96614	4736922.632	0.726188051	27639.04148	4740026.578	0.583098871	1805.399363	1490812.553	0.121101701	31326.07622	5336187.082	0.587049812	46347.25814	7665441.628	0.604626066	32857.44895	5812700.112	0.565269983	40580.81573	6721589.658	0.603738368	34537.60227	5682602.956	0.607777853	19493.39407	3990060.997
PWY-6123	inosine-5'-phosphate biosynthesis I	0.554026505	0.105996266	0.504668827	0.155514694	0.261071337	109.127819	0.049357679	-0.038433913	0.13714927		55752.21237	10291137.78	0.541749742	37910.62345	6114907.789	0.619970484	48520.01975	7990154.529	0.607247577	28184.47465	4734829.88	0.595258444	34548.76758	4736922.632	0.729350472	27450.02225	4740026.578	0.579111146	2045.901196	1490812.553	0.137233966	29012.31031	5336187.082	0.543689902	42147.20911	7665441.628	0.549834062	30212.10509	5812700.112	0.519760258	37506.50861	6721589.658	0.55800057	31316.35917	5682602.956	0.551091804	20557.02684	3990060.997
PWY-6125	superpathway of guanosine nucleotides de novo biosynthesis II	0.651286034	0.093041195	0.648292373	0.156680061	0.943373245	394.3300165	0.002993661	-0.082277107	0.088264429		66480.58851	10291137.78	0.64599843	43465.95972	6114907.789	0.710819545	56008.191	7990154.529	0.700965054	32134.32022	4734829.88	0.67867951	33655.75694	4736922.632	0.710498346	31773.21797	4740026.578	0.670317296	4023.686449	1490812.553	0.269898884	36814.14281	5336187.082	0.68989603	49411.31079	7665441.628	0.644598357	40019.55154	5812700.112	0.688484711	43222.54305	6721589.658	0.64304049	36349.99452	5682602.956	0.639671552	28795.07591	3990060.997
PWY-6126	superpathway of adenosine nucleotides de novo biosynthesis II	0.670687525	0.101691452	0.835485006	0.372968967	0.076697199	32.05942928	-0.164797482	-0.3488192	0.019224237		67407.79435	10291137.78	0.655008181	45319.43151	6114907.789	0.741130252	57686.75673	7990154.529	0.72197298	33482.47831	4734829.88	0.707152721	37449.9441	4736922.632	0.790596491	33510.75763	4740026.578	0.706974045	3831.122135	1490812.553	0.256982149	36932.20031	5336187.082	0.692108424	50413.1921	7665441.628	0.657668463	39527.05014	5812700.112	0.68001186	44624.55318	6721589.658	0.663898802	37236.79911	5682602.956	0.655277157	29479.98419	3990060.997
PWY-6141	archaetidylserine and archaetidylethanolamine biosynthesis	0.000137525	0.000296744	0.000145241	0.000203894	0.926126392	387.1208317	-7.72E-06	-0.000175638	0.000160206		0	10291137.78	0	2.312096114	6114907.789	3.78E-05	0	7990154.529	0	1.164113786	4734829.88	2.46E-05	0	4736922.632	0	0	4740026.578	0	0	1490812.553	0	70.63416741	5336187.082	0.001323682	2.319457659	7665441.628	3.03E-05	20.81316563	5812700.112	0.000358064	2.329380876	6721589.658	3.47E-05	1.269483209	5682602.956	2.23E-05	4.643098833	3990060.997
PWY-6147	6-hydroxymethyl-dihydropterin diphosphate biosynthesis I	0.614137822	0.108616405	0.711069614	0.310430553	0.211374483	88.35453406	-0.096931792	-0.252801029	0.058937445		63041.28721	10291137.78	0.612578401	43684.49837	6114907.789	0.714393412	55629.19371	7990154.529	0.69622175	32050.90946	4734829.88	0.676917868	35257.55535	4736922.632	0.744313515	31602.87285	4740026.578	0.666723537	3179.932061	1490812.553	0.213301938	28425.7981	5336187.082	0.532698679	46404.64093	7665441.628	0.605374657	31926.67308	5812700.112	0.549257186	43006.26095	6721589.658	0.639822767	35649.01182	5682602.956	0.62733596	24480.13742	3990060.997
PWY-6148	tetrahydromethanopterin biosynthesis	0.000532505	0.001191241	0.000530893	0.00075464	0.996053565	416.3503902	1.61E-06	-0.000657251	0.000660476		0	10291137.78	0	8.974130179	6114907.789	0.000146758	0	7990154.529	0	4.444294431	4734829.88	9.39E-05	0	4736922.632	0	0	4740026.578	0	0	1490812.553	0	285.3377632	5336187.082	0.005347222	8.805676174	7665441.628	0.000114875	75.04526045	5812700.112	0.001291057	8.384356084	6721589.658	0.000124738	4.092028367	5682602.956	7.20E-05	18.89331144	3990060.997
PWY-6151	S-adenosyl-L-methionine cycle I	0.311559817	0.101339006	0.302707971	0.136447814	0.821730042	343.4831575	0.008851847	-0.070301023	0.088004717		41104.11757	10291137.78	0.399412761	23383.35722	6114907.789	0.38239918	29451.70834	7990154.529	0.368599984	17063.34361	4734829.88	0.360379233	5065.220056	4736922.632	0.106930606	12621.43621	4740026.578	0.266273533	502.3168074	1490812.553	0.033694163	13308.36568	5336187.082	0.249398409	29264.51243	7665441.628	0.381772034	18650.61764	5812700.112	0.320859795	21158.78418	6721589.658	0.314788395	20592.74194	5682602.956	0.362382206	7962.920049	3990060.997
PWY-6163	chorismate biosynthesis from 3-dehydroquinate	0.56607643	0.113449261	0.486502616	0.193625702	0.132458541	55.36766995	0.079573814	-0.025474505	0.184622133		57615.4374	10291137.78	0.559854883	37620.78043	6114907.789	0.615230544	48913.39211	7990154.529	0.61217079	29044.80366	4734829.88	0.613428664	36416.53107	4736922.632	0.768780364	27070.13229	4740026.578	0.571096635	1862.929301	1490812.553	0.124960666	29347.92698	5336187.082	0.549979349	44382.71802	7665441.628	0.578997534	31135.66713	5812700.112	0.53564895	39058.4348	6721589.658	0.581089248	32405.54726	5682602.956	0.570258867	19833.59134	3990060.997
PWY-6165	chorismate biosynthesis II (archaea)	0.000272923	0.000544953	0.000177913	0.000335488	0.522209777	218.283687	9.50E-05	-0.000204189	0.000394209		2.666589529	10291137.78	2.59E-05	9.229353889	6114907.789	0.000150932	9.427435655	7990154.529	0.000117988	5.713583156	4734829.88	0.000120671	0	4736922.632	0	2.666502494	4740026.578	5.63E-05	0	1490812.553	0	133.5802094	5336187.082	0.002503289	0	7665441.628	0	9.517686506	5812700.112	0.00016374	5.999423995	6721589.658	8.93E-05	2.666529523	5682602.956	4.69E-05	30.2414235	3990060.997
PWY-6167	flavin biosynthesis II (archaea)	0.000395914	0.000857052	0.000423897	0.000588822	0.907318443	379.2591091	-2.80E-05	-0.000512958	0.000456993		0	10291137.78	0	6.665924796	6114907.789	0.000109011	0	7990154.529	0	3.333086424	4734829.88	7.04E-05	0	4736922.632	0	0	4740026.578	0	0	1490812.553	0	203.5369341	5336187.082	0.003814277	7.142023791	7665441.628	9.32E-05	59.47683541	5812700.112	0.001023222	7.057938375	6721589.658	0.000105004	3.333098053	5682602.956	5.87E-05	13.83918736	3990060.997
PWY-6174	mevalonate pathway II (archaea)	0.000576136	0.001062899	0.00051723	0.000694448	0.840985307	351.5318585	5.89E-05	-0.000533895	0.000651708		0	10291137.78	0	6.907564875	6114907.789	0.000112963	0	7990154.529	0	3.35272651	4734829.88	7.08E-05	0	4736922.632	0	1.741978906	4740026.578	3.68E-05	6.403840446	1490812.553	0.000429554	224.386441	5336187.082	0.004204996	10.47589338	7665441.628	0.000136664	125.9462726	5812700.112	0.002166743	10.43316645	6721589.658	0.000155219	3.492561796	5682602.956	6.15E-05	19.99549039	3990060.997
PWY-6182	superpathway of salicylate degradation	0.148896905	0.109475092	0.099525581	0.086796789	0.132182792	55.25240708	0.049371324	-0.015624213	0.114366861		23482.87368	10291137.78	0.228185398	16078.02621	6114907.789	0.262931622	20570.30917	7990154.529	0.257445699	10328.61601	4734829.88	0.218141227	95.81870138	4736922.632	0.002022805	9517.373266	4740026.578	0.20078734	86.42353474	1490812.553	0.005797076	2159.975192	5336187.082	0.040477876	3205.807909	7665441.628	0.041821568	2437.686238	5812700.112	0.041937244	9681.018472	6721589.658	0.144028704	10234.40378	5682602.956	0.180100631	936.4394275	3990060.997
PWY-6185	4-methylcatechol degradation (ortho cleavage)	0.147415572	0.116673495	0.097404341	0.088091176	0.144799288	60.52610224	0.050011232	-0.018053049	0.118075512		23780.56684	10291137.78	0.231078112	16603.09297	6114907.789	0.271518288	21206.29394	7990154.529	0.265405304	10776.19629	4734829.88	0.22759416	46.52638716	4736922.632	0.000982207	9182.43766	4740026.578	0.193721227	78.29786476	1490812.553	0.005252026	1499.652867	5336187.082	0.028103454	896.375377	7665441.628	0.011693721	2405.689482	5812700.112	0.041386781	8928.624979	6721589.658	0.13283502	10020.49046	5682602.956	0.176336277	498.0996227	3990060.997
PWY-621	sucrose degradation III (sucrose invertase)	0.178776666	0.137563682	0.175837383	0.204869785	0.958904035	400.8218867	0.002939284	-0.112209133	0.1180877		16267.92022	10291137.78	0.158076984	4216.53008	6114907.789	0.068954925	5976.635886	7990154.529	0.074800004	5407.861006	4734829.88	0.114214473	28110.69647	4736922.632	0.593437948	4311.877026	4740026.578	0.09096736	1677.50376	1490812.553	0.112522782	17304.22577	5336187.082	0.324280718	14755.16054	7665441.628	0.192489373	21395.52873	5812700.112	0.368082446	7204.889024	6721589.658	0.107190254	5159.184002	5682602.956	0.090789099	14138.46979	3990060.997
PWY-6210	2-aminophenol degradation	0.002283702	0.002389725	0.001158052	0.001317978	0.082408387	34.44670578	0.00112565	-0.000153764	0.002405065		22.05486284	10291137.78	0.000214309	8.113207547	6114907.789	0.000132679	30.45915415	7990154.529	0.000381209	1.777777778	4734829.88	3.75E-05	0	4736922.632	0	83.57774205	4740026.578	0.001763234	1.142857143	1490812.553	7.67E-05	80.72898839	5336187.082	0.001512859	97.57795211	7665441.628	0.001272959	450.5978447	5812700.112	0.007751954	173.9432383	6721589.658	0.002587829	234.5832195	5682602.956	0.004128094	127.1809124	3990060.997
PWY-6263	superpathway of menaquinol-8 biosynthesis II	0.033650757	0.039084911	0.051550864	0.092201594	0.443043533	185.1921967	-0.017900107	-0.06515954	0.029359325		830.3072963	10291137.78	0.008068178	656.1149414	6114907.789	0.01072976	949.4206861	7990154.529	0.011882382	101.6379571	4734829.88	0.002146602	80.80658812	4736922.632	0.001705888	3465.389192	4740026.578	0.073109067	5.984977294	1490812.553	0.000401457	1204.564873	5336187.082	0.022573513	478.2378947	7665441.628	0.006238882	6131.514868	5812700.112	0.105484796	3693.203996	6721589.658	0.054945395	6744.299417	5682602.956	0.118683277	585.1308741	3990060.997
PWY-6269	adenosylcobalamin salvage from cobinamide II	0.086704649	0.066406188	0.085102522	0.116347005	0.958768757	400.7653406	0.001602127	-0.061147358	0.064351613		2834.422258	10291137.78	0.02754236	3258.279296	6114907.789	0.053284193	6390.445101	7990154.529	0.079978993	3500.727655	4734829.88	0.073935659	9793.782201	4736922.632	0.206754109	2408.564608	4740026.578	0.050813314	103.706681	1490812.553	0.006956386	10750.98042	5336187.082	0.201473079	2998.027208	7665441.628	0.039110952	9129.68587	5812700.112	0.157064457	5174.204641	6721589.658	0.076978883	5989.508493	5682602.956	0.105400791	2449.473621	3990060.997
PWY-6277	superpathway of 5-aminoimidazole ribonucleotide biosynthesis	0.578247491	0.113449733	0.497380215	0.182679866	0.111045441	46.41699431	0.080867276	-0.019652553	0.181387105		56660.92572	10291137.78	0.550579799	37624.24746	6114907.789	0.615287242	49524.57922	7990154.529	0.619820043	28411.91201	4734829.88	0.60006194	34398.96614	4736922.632	0.726188051	27639.04148	4740026.578	0.583098871	1805.399363	1490812.553	0.121101701	31326.07622	5336187.082	0.587049812	46347.25814	7665441.628	0.604626066	32857.44895	5812700.112	0.565269983	40580.81573	6721589.658	0.603738368	34537.60227	5682602.956	0.607777853	19493.39407	3990060.997
PWY-6282	palmitoleate biosynthesis I (from (5Z)-dodec-5-enoate)	0.520057253	0.236875689	0.427134109	0.283409845	0.279937887	117.0140367	0.092923144	-0.0787983	0.264644588		72527.54105	10291137.78	0.704757264	45993.61783	6114907.789	0.752155542	59174.17606	7990154.529	0.740588631	35494.55163	4734829.88	0.749647876	5729.955543	4736922.632	0.120963672	35284.99846	4740026.578	0.744405076	659.2514109	1490812.553	0.044220946	9013.297694	5336187.082	0.168908952	42079.55508	7665441.628	0.548951478	10775.81386	5812700.112	0.185383964	41748.05243	6721589.658	0.621103854	33064.50581	5682602.956	0.581854936	10497.81814	3990060.997
PWY-6317	galactose degradation I (Leloir pathway)	0.210400273	0.171146072	0.182163252	0.214583621	0.656517507	274.4243181	0.028237021	-0.099444698	0.155918739		16684.39254	10291137.78	0.162123887	4570.635988	6114907.789	0.074745788	6531.287414	7990154.529	0.081741691	5015.046611	4734829.88	0.105918201	35474.60687	4736922.632	0.748895636	4896.939608	4740026.578	0.103310383	1904.347185	1490812.553	0.127738875	20637.27089	5336187.082	0.386741892	15782.8098	7665441.628	0.205895636	22398.20321	5812700.112	0.385332165	9041.046192	6721589.658	0.134507559	7237.657112	5682602.956	0.127365173	15899.31676	3990060.997
PWY-6338	superpathway of vanillin and vanillate degradation	0.00110049	0.001406692	0.00082656	0.00071343	0.455319379	190.3235004	0.00027393	-0.000467086	0.001014946		3.15277063	10291137.78	3.06E-05	8.708101386	6114907.789	0.000142408	7.273058043	7990154.529	9.10E-05	0	4734829.88	0	12.76934446	4736922.632	0.00026957	41.56726802	4740026.578	0.000876942	5.024143283	1490812.553	0.000337007	119.3313455	5336187.082	0.002236266	87.41684041	7665441.628	0.001140402	195.001804	5812700.112	0.003354754	62.77953626	6721589.658	0.000933998	133.3775952	5682602.956	0.002347121	92.93232245	3990060.997
PWY-6339	syringate degradation	0.003527415	0.003271945	0.00263377	0.005413665	0.542486866	226.75951	0.000893645	-0.00206514	0.003852431		29.22071715	10291137.78	0.000283941	529.2991123	6114907.789	0.008655881	403.5200624	7990154.529	0.005050216	0	4734829.88	0	31.04913151	4736922.632	0.000655471	119.7750139	4740026.578	0.002526885	0	1490812.553	0	255.2263475	5336187.082	0.004782935	217.8920648	7665441.628	0.002842525	391.3208588	5812700.112	0.00673217	604.114579	6721589.658	0.008987674	317.3529508	5682602.956	0.005584641	211.0060922	3990060.997
PWY-6349	CDP-archaeol biosynthesis	0.000158516	0.000337165	0.000166169	0.000233183	0.935623431	391.0905942	-7.65E-06	-0.000198824	0.000183518		0	10291137.78	0	2.61856228	6114907.789	4.28E-05	0	7990154.529	0	1.327510917	4734829.88	2.80E-05	0	4736922.632	0	0	4740026.578	0	0	1490812.553	0	80.1252317	5336187.082	0.001501545	2.635138331	7665441.628	3.44E-05	23.89536652	5812700.112	0.000411089	2.657647755	6721589.658	3.95E-05	1.591055206	5682602.956	2.80E-05	5.279734687	3990060.997
PWY-6350	archaetidylinositol biosynthesis	0.000147624	0.000316781	0.000155268	0.000217613	0.931420355	389.3337084	-7.64E-06	-0.000186894	0.000171604		0	10291137.78	0	2.466023376	6114907.789	4.03E-05	0	7990154.529	0	1.245901639	4734829.88	2.63E-05	0	4736922.632	0	0	4740026.578	0	0	1490812.553	0	75.39738742	5336187.082	0.001412945	2.47776592	7665441.628	3.23E-05	22.10237829	5812700.112	0.000380243	2.493653211	6721589.658	3.71E-05	1.422857714	5682602.956	2.50E-05	4.962218528	3990060.997
PWY-6353	purine nucleotides degradation II (aerobic)	0.263916947	0.089817772	0.208255571	0.104209647	0.086020173	35.95643237	0.055661375	-0.008277997	0.119600748		30734.64851	10291137.78	0.298651609	9886.805952	6114907.789	0.161683647	15644.31358	7990154.529	0.195794881	10051.95206	4734829.88	0.212298062	11021.61255	4736922.632	0.232674532	12464.87878	4740026.578	0.262970652	714.0636087	1490812.553	0.047897612	13219.28278	5336187.082	0.247728998	27960.46661	7665441.628	0.364760023	13558.80667	5812700.112	0.233261761	23223.55729	6721589.658	0.345506918	21475.07527	5682602.956	0.377909128	6418.380192	3990060.997
PWY-6383	mono-trans, poly-cis decaprenyl phosphate biosynthesis	0.085403898	0.056725876	0.082255874	0.080287628	0.88980722	371.9394182	0.003148024	-0.042675592	0.04897164		4415.129262	10291137.78	0.042902246	1555.588887	6114907.789	0.025439286	2411.250684	7990154.529	0.030177773	472.2462576	4734829.88	0.00997388	449.600044	4736922.632	0.009491395	1226.926801	4740026.578	0.025884387	126.1283575	1490812.553	0.008460377	7401.371568	5336187.082	0.138701501	12194.39856	7665441.628	0.159082792	8782.659047	5812700.112	0.151094309	8998.106861	6721589.658	0.133868732	8720.4064	5682602.956	0.153457957	3946.822304	3990060.997
PWY-6385	peptidoglycan biosynthesis III (mycobacteria)	0.614269142	0.069563277	0.617267275	0.155395039	0.939395894	392.6674837	-0.002998132	-0.083237656	0.077241391		57947.8019	10291137.78	0.563084502	38403.30537	6114907.789	0.628027547	49429.21002	7990154.529	0.618626459	28473.20745	4734829.88	0.601356504	37781.22634	4736922.632	0.797590108	28939.02035	4740026.578	0.610524432	7097.678952	1490812.553	0.47609466	37332.9573	5336187.082	0.699618599	43465.54352	7665441.628	0.567032477	38337.15038	5812700.112	0.659541171	38121.7673	6721589.658	0.56715404	31977.01745	5682602.956	0.562717784	30119.00157	3990060.997
PWY-6386	UDP-N-acetylmuramoyl-pentapeptide biosynthesis II (lysine-containing)	0.616942215	0.072446115	0.613785515	0.155568004	0.936687917	391.5355494	0.0031567	-0.077641924	0.083955324		57922.08783	10291137.78	0.562834636	38455.13311	6114907.789	0.62887511	49583.62214	7990154.529	0.620558989	28446.54625	4734829.88	0.600793418	38235.46452	4736922.632	0.807179418	28978.64892	4740026.578	0.611360473	6871.290656	1490812.553	0.460909096	37729.60419	5336187.082	0.707051751	43845.35014	7665441.628	0.571987268	39006.43982	5812700.112	0.671055431	38313.26808	6721589.658	0.57000308	32195.2746	5682602.956	0.56655858	30035.91345	3990060.997
PWY-6387	UDP-N-acetylmuramoyl-pentapeptide biosynthesis I (meso-diaminopimelate containing)	0.723374515	0.367813692	0.874483689	0.402041987	0.234276685	97.92765413	-0.151109174	-0.404245084	0.102026735		58666.93554	10291137.78	0.570072395	38816.13696	6114907.789	0.634778778	49739.42199	7990154.529	0.622508887	28555.1805	4734829.88	0.603087782	38297.4652	4736922.632	0.808488299	29592.60641	4740026.578	0.62431309	33977.98343	1490812.553	2.279158661	41319.19979	5336187.082	0.774320674	43769.16805	7665441.628	0.57099343	41622.36545	5812700.112	0.716059054	38311.0097	6721589.658	0.569969481	32037.05531	5682602.956	0.563774305	36129.00006	3990060.997
PWY-6396	superpathway of 2,3-butanediol biosynthesis	0.032308236	0.016923826	0.023118015	0.019252836	0.126536426	52.89222589	0.009190221	-0.002721224	0.021101666		4879.164858	10291137.78	0.047411326	1879.786336	6114907.789	0.030741041	4103.246163	7990154.529	0.051353777	1445.689658	4734829.88	0.030533086	85.02856269	4736922.632	0.001795017	1642.310578	4740026.578	0.034647708	45.29206755	1490812.553	0.003038079	1420.914355	5336187.082	0.026627896	4423.251079	7665441.628	0.0577038	1431.682077	5812700.112	0.024630242	2487.106556	6721589.658	0.037001761	1393.707257	5682602.956	0.02452586	373.2769765	3990060.997
PWY-6397	mycolyl-arabinogalactan-peptidoglycan complex biosynthesis	0.016768009	0.014047101	0.019225224	0.033648456	0.771337807	322.4192032	-0.002457214	-0.019670897	0.014756469		360.8269664	10291137.78	0.003506191	362.3855747	6114907.789	0.005926264	492.7852463	7990154.529	0.006167406	59.50432921	4734829.88	0.001256736	45.17681286	4736922.632	0.000953717	79.79572872	4740026.578	0.001683445	4.534386898	1490812.553	0.000304155	1558.056488	5336187.082	0.029197936	2344.129476	7665441.628	0.030580488	2020.657908	5812700.112	0.03476281	1693.963618	6721589.658	0.02520183	1584.046469	5682602.956	0.027875368	666.5328091	3990060.997
PWY-6404	superpathway of mycolyl-arabinogalactan-peptidoglycan complex biosynthesis	0.000260479	0.00056914	0.000646187	0.001459076	0.293443179	122.6592489	-0.000385708	-0.00112623	0.000354814		0	10291137.78	0	0	6114907.789	0	0	7990154.529	0	0	4734829.88	0	0	4736922.632	0	0	4740026.578	0	0	1490812.553	0	0	5336187.082	0	51.91318646	7665441.628	0.000677237	0	5812700.112	0	102.5461528	6721589.658	0.001525624	0	5682602.956	0	0	3990060.997
PWY-6467	Kdo transfer to lipid IVA III (Chlamydia)	0.600667114	0.394110371	0.743429618	0.44894009	0.304250414	127.1766732	-0.142762504	-0.420358213	0.134833205		54433.86	10291137.78	0.528939182	37200.12	6114907.789	0.608351283	46923.49	7990154.529	0.587266364	27648.36	4734829.88	0.583935658	27362.7	4736922.632	0.57764718	28185.39	4740026.578	0.594625147	33768.27	1490812.553	2.265091606	24872.69	5336187.082	0.466113531	30888.96	7665441.628	0.402963867	25199.31	5812700.112	0.433521591	29957.84	6721589.658	0.445695758	22847.5	5682602.956	0.402060467	31602.94	3990060.997
PWY-6470	peptidoglycan biosynthesis V (&beta;-lactam resistance)	0.095891673	0.077102084	0.081930557	0.090894495	0.612685894	256.1027037	0.013961115	-0.041442995	0.069365226		4898.183677	10291137.78	0.047596134	2853.701021	6114907.789	0.046667932	2757.510446	7990154.529	0.034511353	893.9822385	4734829.88	0.018880979	685.2283632	4736922.632	0.014465686	2421.152658	4740026.578	0.051078884	272.0538817	1490812.553	0.018248698	12817.06727	5336187.082	0.24019149	15719.99339	7665441.628	0.205076161	10836.25901	5812700.112	0.186423844	4734.615694	6721589.658	0.070438928	3059.287355	5682602.956	0.053836022	4081.966196	3990060.997
PWY-6471	peptidoglycan biosynthesis IV (Enterococcus faecium)	0.225293379	0.12622269	0.181691917	0.137801582	0.315622226	131.9300903	0.043601462	-0.043209323	0.130412247		17339.55832	10291137.78	0.168490197	5046.522585	6114907.789	0.082528188	9832.16875	7990154.529	0.123053549	1577.909446	4734829.88	0.033325578	1691.231222	4736922.632	0.035703163	4849.323895	4740026.578	0.102305838	547.3609156	1490812.553	0.03671561	18834.87023	5336187.082	0.352964953	30397.35041	7665441.628	0.396550543	18397.22592	5812700.112	0.316500517	23261.7265	6721589.658	0.346074778	21059.8577	5682602.956	0.370602308	7089.790684	3990060.997
PWY-6478	GDP-D-glycero-&alpha;-D-manno-heptose biosynthesis	0.001598805	0.003028165	0.001158416	0.001491396	0.574149001	239.9942823	0.000440389	-0.001146646	0.002027425		2.79964181	10291137.78	2.72E-05	4.397483808	6114907.789	7.19E-05	37.8269907	7990154.529	0.00047342	38.81102184	4734829.88	0.000819692	27.16040544	4736922.632	0.000573377	14.96253649	4740026.578	0.000315664	5.725756198	1490812.553	0.000384069	455.4676225	5336187.082	0.008535451	43.89059545	7665441.628	0.000572578	246.171514	5812700.112	0.004235063	15.17132197	6721589.658	0.00022571	11.97058017	5682602.956	0.000210653	86.87568298	3990060.997
PWY-6486	D-galacturonate degradation II	0.000220562	0.000474119	0.000215053	0.000454079	0.971016301	405.884814	5.51E-06	-0.000299402	0.000310419		0	10291137.78	0	0	6114907.789	0	11.92675225	7990154.529	0.000149268	0	4734829.88	0	0	4736922.632	0	52.89404212	4740026.578	0.001115902	0	1490812.553	0	1.995468338	5336187.082	3.74E-05	17.69461234	7665441.628	0.000230836	114.9901646	5812700.112	0.001978257	0	6721589.658	0	0	5682602.956	0	15.55678802	3990060.997
PWY-6505	L-tryptophan degradation XII (Geobacillus)	0.009038455	0.014550047	0.025862638	0.068293793	0.305701037	127.7830334	-0.016824183	-0.050165461	0.016517095		54.79444186	10291137.78	0.000532443	21.97265746	6114907.789	0.000359329	73.75781673	7990154.529	0.000923109	4.968673238	4734829.88	0.000104939	0	4736922.632	0	199.7179129	4740026.578	0.004213434	2.567541324	1490812.553	0.000172224	203.4553307	5336187.082	0.003812747	232.5254418	7665441.628	0.003033425	2219.804672	5812700.112	0.038188873	1199.254602	6721589.658	0.01784183	3396.448965	5682602.956	0.059769246	273.4857635	3990060.997
PWY-6507	4-deoxy-L-threo-hex-4-enopyranuronate degradation	0.066774008	0.058681642	0.047649156	0.041284849	0.253355396	105.9025556	0.019124851	-0.014322897	0.0525726		11718.62626	10291137.78	0.113871046	2136.013001	6114907.789	0.034931238	3042.653783	7990154.529	0.038080037	4038.874097	4734829.88	0.085301356	14127.75606	4736922.632	0.298247558	3592.86022	4740026.578	0.075798314	58.74663026	1490812.553	0.003940578	3195.525199	5336187.082	0.059884055	4403.732908	7665441.628	0.057449174	2372.051104	5812700.112	0.040808076	3286.774935	6721589.658	0.048898774	1984.025047	5682602.956	0.034914018	1270.704064	3990060.997
PWY-6519	8-amino-7-oxononanoate biosynthesis I	0.455385623	0.178313534	0.374630716	0.232838322	0.23797131	99.47200755	0.080754908	-0.055754047	0.217263863		63566.07824	10291137.78	0.617677847	39825.77386	6114907.789	0.651289851	50870.5451	7990154.529	0.636665348	30111.17839	4734829.88	0.635950586	9204.293458	4736922.632	0.194309559	29801.41755	4740026.578	0.628718364	977.8057422	1490812.553	0.065588778	11188.66863	5336187.082	0.209675344	30948.72188	7665441.628	0.403743494	13904.57163	5812700.112	0.239210201	34514.60406	6721589.658	0.513488711	28801.0102	5682602.956	0.506827776	13250.78438	3990060.997
PWY-6545	pyrimidine deoxyribonucleotides de novo biosynthesis III	0.353289981	0.53734379	0.630695943	0.635862143	0.154805426	64.70866791	-0.277405962	-0.664396384	0.10958446		11230.31283	10291137.78	0.109126057	8207.448953	6114907.789	0.134220322	10202.58241	7990154.529	0.127689425	721.9436921	4734829.88	0.015247511	15228.11008	4736922.632	0.321476859	10626.70535	4740026.578	0.224190839	37676.5155	1490812.553	2.527246998	30897.35098	5336187.082	0.579015513	12627.08286	7665441.628	0.164727402	32347.36202	5812700.112	0.556494596	8278.431168	6721589.658	0.123161805	6698.85422	5682602.956	0.117883552	33026.70228	3990060.997
PWY-6562	norspermidine biosynthesis	0.072368087	0.037751198	0.053773385	0.042230098	0.160729728	67.18502631	0.018594702	-0.007723089	0.044912492		8413.640092	10291137.78	0.08175617	3605.44394	6114907.789	0.058961542	5246.36489	7990154.529	0.065660368	2443.020344	4734829.88	0.051596792	1082.076231	4736922.632	0.022843443	7319.285152	4740026.578	0.154414433	66.11071125	1490812.553	0.004434542	4265.349353	5336187.082	0.07993253	3049.716209	7665441.628	0.039785264	2702.630756	5812700.112	0.046495272	9719.195245	6721589.658	0.144596676	6151.948377	5682602.956	0.108259339	1018.139219	3990060.997
PWY-6572	chondroitin sulfate degradation I (bacterial)	0.000853767	0.001986879	0.000170266	0.000337509	0.154826992	64.71768252	0.000683501	-0.000280652	0.001647654		0	10291137.78	0	0	6114907.789	0	0	7990154.529	0	0	4734829.88	0	359.0575679	4736922.632	0.007579975	0	4740026.578	0	0	1490812.553	0	104.3329086	5336187.082	0.001955196	2.397146538	7665441.628	3.13E-05	48.39715317	5812700.112	0.000832611	0	6721589.658	0	0	5682602.956	0	9.718372023	3990060.997
PWY-6581	spirilloxanthin and 2,2'-diketo-spirilloxanthin biosynthesis	0.000239261	0.000590619	8.92E-05	7.98E-05	0.28570907	119.4263911	0.000150045	-0.000135452	0.000435542		1.428571429	10291137.78	1.39E-05	0	6114907.789	0	2.222222222	7990154.529	2.78E-05	0	4734829.88	0	3.989056088	4736922.632	8.42E-05	15	4740026.578	0.000316454	0	1490812.553	0	16.3902439	5336187.082	0.000307153	2.857142857	7665441.628	3.73E-05	13.30827068	5812700.112	0.000228952	4	6721589.658	5.95E-05	5.833333333	5682602.956	0.000102652	4.105263158	3990060.997
PWY-6588	pyruvate fermentation to acetone	0.060964247	0.105230272	0.031523737	0.047192248	0.27587697	115.3165735	0.02944051	-0.024910054	0.083791074		726.190042	10291137.78	0.00705646	398.424967	6114907.789	0.006515633	598.5637601	7990154.529	0.007491266	140.5585442	4734829.88	0.002968608	19363.61387	4736922.632	0.408780455	579.4857973	4740026.578	0.01222537	171.1017951	1490812.553	0.011477083	10067.12378	5336187.082	0.188657624	1160.146904	7665441.628	0.015134769	9936.144411	5812700.112	0.170938535	408.0478392	6721589.658	0.006070704	424.9311102	5682602.956	0.007477755	4310.308922	3990060.997
PWY-6590	superpathway of Clostridium acetobutylicum acidogenic fermentation	0.046809317	0.055758396	0.034913911	0.038242791	0.448503416	187.4744278	0.011895406	-0.019640243	0.043431056		396.5082868	10291137.78	0.00385291	463.5744126	6114907.789	0.007581053	1436.303561	7990154.529	0.017975917	239.6067299	4734829.88	0.005060514	3008.239046	4736922.632	0.063506189	950.5298089	4740026.578	0.020053259	80.7804978	1490812.553	0.005418555	10412.56069	5336187.082	0.195131103	2268.350789	7665441.628	0.029591913	8736.738967	5812700.112	0.150304313	751.945725	6721589.658	0.011187022	706.700271	5682602.956	0.012436207	2365.985121	3990060.997
PWY-6608	guanosine nucleotides degradation III	0.285260623	0.098518484	0.253303715	0.161493746	0.466980016	195.1976469	0.031956908	-0.056507996	0.120421812		44009.91297	10291137.78	0.427648662	18285.94373	6114907.789	0.299038749	26726.66574	7990154.529	0.334494979	17517.01942	4734829.88	0.369960904	8853.295732	4736922.632	0.186899733	16440.78939	4740026.578	0.346850152	589.7964045	1490812.553	0.039562077	10029.3199	5336187.082	0.187949181	27649.22206	7665441.628	0.360699662	9749.372771	5812700.112	0.16772537	21842.59516	6721589.658	0.324961747	19585.76977	5682602.956	0.344661943	4316.639956	3990060.997
PWY-6609	adenine and adenosine salvage III	0.295910291	0.166021321	0.303549056	0.208720561	0.901335189	376.7581091	-0.007638766	-0.131706527	0.116428995		21375.47418	10291137.78	0.207707589	6739.485463	6114907.789	0.110214016	10794.24587	7990154.529	0.135094332	6705.97285	4734829.88	0.141630703	34414.89861	4736922.632	0.726524398	8698.624865	4740026.578	0.183514264	1596.153423	1490812.553	0.107066004	26625.13536	5336187.082	0.498954309	28353.96433	7665441.628	0.369893422	29826.00682	5812700.112	0.513117936	17590.90339	6721589.658	0.261707487	17378.14042	5682602.956	0.305813032	18331.11966	3990060.997
PWY-6612	superpathway of tetrahydrofolate biosynthesis	0.619656249	0.050510489	0.547843653	0.161754928	0.077809976	32.52456981	0.071812596	-0.008673889	0.152299082		58881.32534	10291137.78	0.572155641	39606.32378	6114907.789	0.64770108	50819.68617	7990154.529	0.636028828	29298.76921	4734829.88	0.618792437	35189.24855	4736922.632	0.742871507	28987.42163	4740026.578	0.61154555	7575.556935	1490812.553	0.508149527	34041.346	5336187.082	0.637933893	45912.0894	7665441.628	0.598949045	34790.49562	5812700.112	0.598525555	41177.27471	6721589.658	0.612612147	34353.09505	5682602.956	0.604530975	29221.92358	3990060.997
PWY-6628	superpathway of L-phenylalanine biosynthesis	0.498526151	0.145393017	0.372762013	0.203749774	0.03539847	14.79656056	0.125764138	0.009109968	0.242418308		58105.58156	10291137.78	0.564617663	37194.00674	6114907.789	0.60825131	48632.73528	7990154.529	0.608658257	30073.41466	4734829.88	0.635153013	28188.92276	4736922.632	0.595089364	26730.78232	4740026.578	0.563937393	915.2457845	1490812.553	0.061392412	13750.66957	5336187.082	0.257687172	43835.84137	7665441.628	0.571863221	15757.32166	5812700.112	0.271084373	38186.93579	6721589.658	0.56812358	30423.93624	5682602.956	0.53538733	14362.81172	3990060.997
PWY-6629	superpathway of L-tryptophan biosynthesis	0.006356459	0.014796225	0.000826784	0.001169375	0.120658564	50.43527971	0.005529675	-0.001591275	0.012650624		396.713586	10291137.78	0.003854905	492.4831656	6114907.789	0.008053812	17.99439759	7990154.529	0.000225207	11.9958315	4734829.88	0.000253353	0	4736922.632	0	62.87461856	4740026.578	0.001326461	0	1490812.553	0	320.8112276	5336187.082	0.006011994	0	7665441.628	0	14.99352411	5812700.112	0.000257944	71.88621246	6721589.658	0.001069482	68.8738608	5682602.956	0.001212013	83.68248989	3990060.997
PWY-6630	superpathway of L-tyrosine biosynthesis	0.386866974	0.106659638	0.299053275	0.141360459	0.037511023	15.67960764	0.087813698	0.005366621	0.170260776		43287.24654	10291137.78	0.420626441	22245.44305	6114907.789	0.363790327	26565.03453	7990154.529	0.3324721	17825.38901	4734829.88	0.376473695	26496.1938	4736922.632	0.559354582	18890.14992	4740026.578	0.398524135	889.5076886	1490812.553	0.059665964	13495.92101	5336187.082	0.252913191	39793.95717	7665441.628	0.519134566	15413.16156	5812700.112	0.265163543	30490.18742	6721589.658	0.453615721	25603.30574	5682602.956	0.45055595	13900.77815	3990060.997
PWY-6641	superpathway of sulfolactate degradation	0.000954027	0.00120974	0.000756529	0.000582101	0.526701894	220.1613916	0.000197497	-0.00043407	0.000829064		15.55362213	10291137.78	0.000151136	17.9958467	6114907.789	0.000294295	18.18811828	7990154.529	0.000227632	1.999926641	4734829.88	4.22E-05	4.09077623	4736922.632	8.64E-05	47.54164066	4740026.578	0.001002983	4.285504846	1490812.553	0.000287461	179.8288193	5336187.082	0.003369987	35.77833889	7665441.628	0.000466749	146.7765068	5812700.112	0.0025251	15.58215396	6721589.658	0.000231822	10.97333227	5682602.956	0.000193104	67.15814783	3990060.997
PWY-6654	phosphopantothenate biosynthesis III	0.00023374	0.000510046	0.000249592	0.00034928	0.911665788	381.0762993	-1.59E-05	-0.000304188	0.000272484		0	10291137.78	0	3.999383493	6114907.789	6.54E-05	0	7990154.529	0	1.999877793	4734829.88	4.22E-05	0	4736922.632	0	0	4740026.578	0	0	1490812.553	0	121.603781	5336187.082	0.002278852	3.999612734	7665441.628	5.22E-05	34.97366142	5812700.112	0.000601677	3.999538192	6721589.658	5.95E-05	1.999869105	5682602.956	3.52E-05	7.995332356	3990060.997
PWY-6690	cinnamate and 3-hydroxycinnamate degradation to 2-oxopent-4-enoate	0.103553423	0.098409902	0.06539003	0.067931714	0.173287977	72.43437433	0.038163393	-0.017602773	0.09392956		18365.16663	10291137.78	0.178456134	13207.49105	6114907.789	0.215988393	16297.22265	7990154.529	0.203966301	8103.535261	4734829.88	0.171147337	17.25792918	4736922.632	0.000364328	5345.660355	4740026.578	0.112777012	54.01222424	1490812.553	0.003623006	862.9046211	5336187.082	0.016170809	886.7694817	7665441.628	0.011568407	796.099523	5812700.112	0.013695864	5198.915387	6721589.658	0.077346516	6570.271584	5682602.956	0.11562081	225.6603761	3990060.997
PWY-6700	queuosine biosynthesis	0.621307229	0.372623467	0.649246105	0.210003044	0.777816238	325.1271874	-0.027938876	-0.228351306	0.172473553		55000.55331	10291137.78	0.534445797	36665.65826	6114907.789	0.599610976	48404.35505	7990154.529	0.605799986	27952.85081	4734829.88	0.590366529	28402.02058	4736922.632	0.599588019	26868.76431	4740026.578	0.566848389	33189.68587	1490812.553	2.22628162	27685.87188	5336187.082	0.518832482	34249.51543	7665441.628	0.446804204	29341.15319	5812700.112	0.504776655	32686.70356	6721589.658	0.486294243	26570.89008	5682602.956	0.467583083	26200.45894	3990060.997
PWY-6703	preQ0 biosynthesis	0.592804969	0.378234711	0.593597896	0.24859089	0.993953388	415.472516	-0.000792927	-0.212090895	0.21050504		55059.94354	10291137.78	0.535022898	36785.84483	6114907.789	0.601576444	48196.40486	7990154.529	0.603197406	28046.76525	4734829.88	0.59235001	17848.76714	4736922.632	0.376800901	27266.52764	4740026.578	0.575239974	32875.98395	1490812.553	2.205239276	24705.97853	5336187.082	0.462989362	33598.53152	7665441.628	0.438311752	26953.82821	5812700.112	0.463705811	32807.02599	6721589.658	0.488084332	26293.31682	5682602.956	0.462698468	24057.62453	3990060.997
PWY-6708	ubiquinol-8 biosynthesis (prokaryotic)	0.65874357	0.437412413	0.833207204	0.49402259	0.25641655	107.1821181	-0.174463634	-0.481059081	0.132131813		60986.47832	10291137.78	0.59261162	41137.3494	6114907.789	0.672738671	52060.89687	7990154.529	0.651563079	29421.20283	4734829.88	0.621378245	26357.14756	4736922.632	0.556419211	29971.22315	4740026.578	0.63230074	37375.32472	1490812.553	2.507043869	26119.35122	5336187.082	0.489475928	33011.23216	7665441.628	0.430650102	29126.02243	5812700.112	0.501075608	33321.547	6721589.658	0.495739084	27197.75695	5682602.956	0.478614416	34310.93469	3990060.997
PWY-6713	L-rhamnose degradation II	0.000211099	0.000187751	0.000231399	0.000305582	0.806723483	337.2104158	-2.03E-05	-0.000187992	0.000147392		0	10291137.78	0	4.885558963	6114907.789	7.99E-05	6.021581325	7990154.529	7.54E-05	0	4734829.88	0	4.209328585	4736922.632	8.89E-05	11.94028608	4740026.578	0.000251903	0	1490812.553	0	24.00487589	5336187.082	0.000449851	16.67047187	7665441.628	0.000217476	27.02423419	5812700.112	0.000464917	3.864282511	6721589.658	5.75E-05	3.706333829	5682602.956	6.52E-05	20.89437736	3990060.997
PWY-6728	methylaspartate cycle	0.007194249	0.016822649	0.002618299	0.003847452	0.260744389	108.9911548	0.00457595	-0.003657727	0.012809628		23.91038569	10291137.78	0.00023234	24.94637498	6114907.789	0.00040796	14.93568603	7990154.529	0.000186926	0	4734829.88	0	3648.85823	4736922.632	0.077030142	292.0580273	4740026.578	0.006161527	0	1490812.553	0	591.6533576	5336187.082	0.011087568	53.84216721	7665441.628	0.000702401	574.269645	5812700.112	0.009879568	21.93149615	6721589.658	0.000326284	3.734359324	5682602.956	6.57E-05	648.5932332	3990060.997
PWY-6731	starch degradation III	0.000697513	0.000630886	0.000825526	0.001811801	0.773712865	323.4119777	-0.000128013	-0.001037344	0.000781317		3.349701303	10291137.78	3.25E-05	8.342945817	6114907.789	0.000136436	9.168761172	7990154.529	0.000114751	0	4734829.88	0	0.84976789	4736922.632	1.79E-05	12.48250171	4740026.578	0.000263342	0.42428129	1490812.553	2.85E-05	61.64081691	5336187.082	0.001155147	152.1163605	7665441.628	0.001984444	81.22994691	5812700.112	0.001397456	99.30031839	6721589.658	0.001477334	88.68910327	5682602.956	0.001560713	26.19335619	3990060.997
PWY-6737	starch degradation V	0.227747794	0.151038082	0.202945203	0.176099102	0.643935349	269.1649759	0.024802591	-0.083026226	0.132631408		25394.97364	10291137.78	0.246765462	6960.490936	6114907.789	0.113828224	9454.144026	7990154.529	0.118322418	8479.64145	4734829.88	0.179090731	31263.90616	4736922.632	0.660004577	6269.24746	4740026.578	0.132261863	1537.587133	1490812.553	0.103137523	22596.41126	5336187.082	0.423456129	19109.24166	7665441.628	0.249290812	20582.30753	5812700.112	0.354092025	11084.67673	6721589.658	0.164911536	6290.747078	5682602.956	0.110701858	14356.42075	3990060.997
PWY-6749	CMP-legionaminate biosynthesis I	0.012699233	0.047084543	0.009829109	0.033854084	0.830468544	347.1358515	0.002870123	-0.024152866	0.029893113		9.999103227	10291137.78	9.72E-05	19.99472005	6114907.789	0.000326983	25.99318164	7990154.529	0.000325315	21.99142332	4734829.88	0.000464461	10303.11435	4736922.632	0.217506494	99.81024262	4740026.578	0.00210569	0	1490812.553	0	139.0002122	5336187.082	0.00260486	11.99835263	7665441.628	0.000156525	651.4552194	5812700.112	0.011207446	167.6226858	6721589.658	0.002493795	0	5682602.956	0	27.98237794	3990060.997
PWY-6876	isopropanol biosynthesis	0.057291229	0.105298842	0.021658172	0.033351991	0.173163749	72.38244719	0.035633057	-0.016815504	0.088081619		187.843496	10291137.78	0.001825294	198.0497377	6114907.789	0.003238802	392.3640037	7990154.529	0.004910593	26.12213892	4734829.88	0.000551702	19363.61387	4736922.632	0.408780455	500.4230075	4740026.578	0.010557388	171.1017951	1490812.553	0.011477083	10067.12378	5336187.082	0.188657624	1160.146904	7665441.628	0.015134769	8485.788858	5812700.112	0.14598704	118.3221779	6721589.658	0.00176033	17.15559085	5682602.956	0.000301897	4310.308922	3990060.997
PWY-6891	thiazole biosynthesis II (Bacillus)	0.12265964	0.155489853	0.129319782	0.222678707	0.915504218	382.6807632	-0.006660143	-0.133288972	0.119968687		1610.004421	10291137.78	0.015644572	1121.220769	6114907.789	0.018335857	2771.363659	7990154.529	0.034684732	332.3815203	4734829.88	0.007019925	31545.31345	4736922.632	0.665945296	1214.025919	4740026.578	0.025612218	1551.440809	1490812.553	0.104066793	11750.77091	5336187.082	0.220209126	6246.619107	7665441.628	0.081490662	14959.75322	5812700.112	0.257363238	2745.746465	6721589.658	0.040849659	4965.25249	5682602.956	0.087376375	12913.06856	3990060.997
PWY-6892	thiazole biosynthesis I (E. coli)	0.128351546	0.176561652	0.108297294	0.210260522	0.751992296	314.3327796	0.020054252	-0.10758466	0.147693164		2000.426129	10291137.78	0.019438338	751.6751118	6114907.789	0.012292501	793.1644146	7990154.529	0.009926772	189.1926143	4734829.88	0.003995764	33348.46507	4736922.632	0.704011183	1503.442382	4740026.578	0.031718016	1725.492167	1490812.553	0.115741725	14714.86465	5336187.082	0.275756161	7552.256578	7665441.628	0.098523437	17043.81584	5812700.112	0.293216844	1225.547961	6721589.658	0.018233008	502.0008653	5682602.956	0.008833995	14245.03945	3990060.997
PWY-6895	superpathway of thiamin diphosphate biosynthesis II	0.174611823	0.093985866	0.12715033	0.1243668	0.192973077	80.66274602	0.047461493	-0.025113906	0.120036892		7199.713052	10291137.78	0.069960321	4994.138082	6114907.789	0.081671519	11231.36678	7990154.529	0.140565076	1586.775868	4734829.88	0.033512838	8213.09687	4736922.632	0.173384653	5113.003212	4740026.578	0.107868661	649.1627504	1490812.553	0.043544224	14675.36159	5336187.082	0.275015875	18884.967	7665441.628	0.246365023	17139.02892	5812700.112	0.294854862	10582.0372	6721589.658	0.15743355	15110.3645	5682602.956	0.265905688	10271.40063	3990060.997
PWY-6897	thiamin salvage II	0.464032188	0.159637645	0.393024231	0.175656979	0.200148964	83.66226701	0.071007957	-0.039261343	0.181277256		54783.65175	10291137.78	0.532338143	36881.76686	6114907.789	0.603145103	47599.1291	7990154.529	0.59572226	28097.10265	4734829.88	0.59341314	7576.85838	4736922.632	0.15995318	26024.28512	4740026.578	0.549032473	607.2674854	1490812.553	0.040733993	17931.09052	5336187.082	0.336028146	39674.98753	7665441.628	0.517582541	17529.74061	5812700.112	0.301576553	37319.76964	6721589.658	0.555222374	31288.70647	5682602.956	0.550605184	10129.7242	3990060.997
PWY-6901	superpathway of glucose and xylose degradation	0.17006177	0.066589218	0.12669274	0.074704384	0.06664095	27.85591703	0.04336903	-0.003128287	0.089866348		17771.30548	10291137.78	0.172685527	7932.916599	6114907.789	0.129730764	10831.9232	7990154.529	0.135565879	5282.78108	4734829.88	0.111572775	5943.19546	4736922.632	0.125465327	7394.181834	4740026.578	0.155994523	308.4580318	1490812.553	0.020690598	13145.22521	5336187.082	0.246341161	21955.74203	7665441.628	0.286425011	10973.14361	5812700.112	0.188778767	13891.21083	6721589.658	0.206665559	9459.217291	5682602.956	0.166459233	5469.532289	3990060.997
PWY-6906	chitin derivatives degradation	0.00030628	0.000489714	0.000262458	0.000321665	0.746482977	312.0298843	4.38E-05	-0.000229707	0.00031735		2.49931631	10291137.78	2.43E-05	0	6114907.789	0	9.977671914	7990154.529	0.000124875	2.498874637	4734829.88	5.28E-05	0	4736922.632	0	2.493431902	4740026.578	5.26E-05	3.319989476	1490812.553	0.000222697	82.55226194	5336187.082	0.001547027	14.71759215	7665441.628	0.000191999	60.60089204	5812700.112	0.00104256	0	6721589.658	0	9.979878153	5682602.956	0.000175622	33.58669019	3990060.997
PWY-6944	androstenedione degradation	0.002076118	0.00231269	0.001163409	0.000696335	0.113464189	47.42803087	0.000912708	-0.000235178	0.002060595		261.8628654	10291137.78	0.002544547	63.68870944	6114907.789	0.001041532	103.727683	7990154.529	0.001298194	0	4734829.88	0	12.0001378	4736922.632	0.000253332	56.49798353	4740026.578	0.001191934	6.268609218	1490812.553	0.000420483	109.6312926	5336187.082	0.002054487	17.64721005	7665441.628	0.000230218	80.66236911	5812700.112	0.001387692	69.04214046	6721589.658	0.00102717	68.96191649	5682602.956	0.001213562	78.09198418	3990060.997
PWY-6948	sitosterol degradation to androstenedione	1.01E-05	2.21E-05	3.06E-05	6.93E-05	0.232952279	97.37405261	-2.04E-05	-5.50E-05	1.41E-05		0	10291137.78	0	0	6114907.789	0	0	7990154.529	0	0	4734829.88	0	0	4736922.632	0	0	4740026.578	0	0	1490812.553	0	0	5336187.082	0	1.998932822	7665441.628	2.61E-05	0	5812700.112	0	3.996413735	6721589.658	5.95E-05	0	5682602.956	0	0	3990060.997
PWY-6957	mandelate degradation to acetyl-CoA	0.000443823	0.000952905	0.000375295	0.000692772	0.801344055	334.9618149	6.85E-05	-0.000480337	0.000617393		0	10291137.78	0	15.49129989	6114907.789	0.000253337	44.08159619	7990154.529	0.000551699	0	4734829.88	0	0	4736922.632	0	0	4740026.578	0	0	1490812.553	0	16.29209968	5336187.082	0.000305314	14.24714133	7665441.628	0.000185862	31.31968778	5812700.112	0.000538815	0	6721589.658	0	0	5682602.956	0	15.3051245	3990060.997
PWY-6969	TCA cycle V (2-oxoglutarate:ferredoxin oxidoreductase)	0.749638402	0.118612896	0.810949065	0.207352033	0.272058586	113.7204888	-0.061310662	-0.17319721	0.050575885		75656.8728	10291137.78	0.735165289	50471.98525	6114907.789	0.825392418	65169.28766	7990154.529	0.815619866	37246.46157	4734829.88	0.786648359	32872.31864	4736922.632	0.693959374	37321.71916	4740026.578	0.787373627	4205.403433	1490812.553	0.282088008	46254.39064	5336187.082	0.866806016	52943.79818	7665441.628	0.690681643	49358.24464	5812700.112	0.849144867	49317.53206	6721589.658	0.733718281	41254.49241	5682602.956	0.725978794	34019.65983	3990060.997
PWY-6992	1,5-anhydrofructose degradation	0.000269357	0.000308041	0.000235584	0.000287327	0.728674398	304.5858983	3.38E-05	-0.000161895	0.000229441		0	10291137.78	0	2.483348976	6114907.789	4.06E-05	4.947876039	7990154.529	6.19E-05	0	4734829.88	0	9.638817943	4736922.632	0.000203483	1.246214226	4740026.578	2.63E-05	0	1490812.553	0	39.20756931	5336187.082	0.000734749	27.17595365	7665441.628	0.000354526	60.4576274	5812700.112	0.001040095	12.89521749	6721589.658	0.000191848	2.47557843	5682602.956	4.36E-05	25.86872226	3990060.997
PWY-7003	glycerol degradation to butanol	0.033349723	0.037363751	0.020753831	0.023004221	0.22000982	91.96410478	0.012595892	-0.007918632	0.033110415		551.5356035	10291137.78	0.005359326	698.5781428	6114907.789	0.011424181	1671.363245	7990154.529	0.020917784	413.6983189	4734829.88	0.008737343	1647.629841	4736922.632	0.034782705	1503.908513	4740026.578	0.03172785	30.84252067	1490812.553	0.00206884	6413.637082	5336187.082	0.120191384	1286.393248	7665441.628	0.016781724	6456.210177	5812700.112	0.11107076	1158.008987	6721589.658	0.017228201	1026.521735	5682602.956	0.018064287	1570.944511	3990060.997
PWY-7007	methyl ketone biosynthesis	0.082451271	0.060646338	0.070981283	0.086130603	0.638080225	266.7175341	0.011469989	-0.037635933	0.06057591		4448.870171	10291137.78	0.04323011	1463.637749	6114907.789	0.023935565	1488.168996	7990154.529	0.018625034	344.7555213	4734829.88	0.007281265	257.0854057	4736922.632	0.005427266	1040.710816	4740026.578	0.021955801	98.57516422	1490812.553	0.006612177	6878.961107	5336187.082	0.128911543	13280.6647	7665441.628	0.173253745	6492.651484	5812700.112	0.111697685	10462.39397	6721589.658	0.155653566	10187.97571	5682602.956	0.17928361	2259.153495	3990060.997
PWY-7013	L-1,2-propanediol degradation	0.002746298	0.005414102	0.001145358	0.001802206	0.233649762	97.66560059	0.00160094	-0.00110608	0.004307961		0	10291137.78	0	245.7393622	6114907.789	0.004018693	1.019996501	7990154.529	1.28E-05	11.99915388	4734829.88	0.000253423	59.93201169	4736922.632	0.00126521	0	4740026.578	0	0	1490812.553	0	909.0406937	5336187.082	0.017035398	60.98014835	7665441.628	0.00079552	173.7138949	5812700.112	0.002988523	23.99729783	6721589.658	0.000357018	0	5682602.956	0	139.6327391	3990060.997
PWY-7024	superpathway of the 3-hydroxypropanoate cycle	0.000130614	0.000465741	4.01E-05	0.0001107	0.419146252	175.2031334	9.05E-05	-0.000137807	0.000318796		0	10291137.78	0	0	6114907.789	0	0	7990154.529	0	0	4734829.88	0	0	4736922.632	0	0	4740026.578	0	0	1490812.553	0	6.296148263	5336187.082	0.00011799	0	7665441.628	0	0	5812700.112	0	0	6721589.658	0	6.31090265	5682602.956	0.000111057	3.160639828	3990060.997
PWY-7046	4-coumarate degradation (anaerobic)	2.16E-05	4.46E-05	1.72E-05	3.75E-05	0.743492358	310.7798055	4.41E-06	-2.27E-05	3.15E-05		0	10291137.78	0	0	6114907.789	0	1.714280449	7990154.529	2.15E-05	0	4734829.88	0	0	4736922.632	0	0	4740026.578	0	0	1490812.553	0	4.482205206	5336187.082	8.40E-05	0	7665441.628	0	3.499941655	5812700.112	6.02E-05	0	6721589.658	0	0	5682602.956	0	0	3990060.997
PWY-7084	nitrifier denitrification	3.11E-06	1.36E-05	0	0	0.329876801	137.8885028	3.11E-06	-3.40E-06	9.62E-06		0	10291137.78	0	0	6114907.789	0	0	7990154.529	0	0	4734829.88	0	0	4736922.632	0	0	4740026.578	0	0	1490812.553	0	0	5336187.082	0	4.769173938	7665441.628	6.22E-05	0	5812700.112	0	0	6721589.658	0	0	5682602.956	0	0	3990060.997
PWY-7090	UDP-2,3-diacetamido-2,3-dideoxy-&alpha;-D-mannuronate biosynthesis	0.001598547	0.004848377	0.000539718	0.000756474	0.358198234	149.7268617	0.001058829	-0.001290018	0.003407676		1.963674022	10291137.78	1.91E-05	3.237228873	6114907.789	5.29E-05	15.67433666	7990154.529	0.000196171	3.73009856	4734829.88	7.88E-05	35.17376152	4736922.632	0.000742545	6.301465457	4740026.578	0.000132942	1.578366446	1490812.553	0.000105873	204.1526601	5336187.082	0.003825815	26.38991948	7665441.628	0.000344271	100.5533486	5812700.112	0.001729891	0	6721589.658	0	1.950879486	5682602.956	3.43E-05	52.86504923	3990060.997
PWY-7094	fatty acid salvage	0.577486694	0.20836156	0.494798067	0.259971812	0.28646416	119.7420188	0.082688626	-0.072284463	0.237661716		67747.87719	10291137.78	0.658312799	47199.9413	6114907.789	0.771883124	63126.97682	7990154.529	0.790059524	36482.54782	4734829.88	0.770514438	5538.32849	4736922.632	0.116918281	32796.93975	4740026.578	0.691914681	840.7984039	1490812.553	0.056398667	22693.15504	5336187.082	0.425269105	33729.16407	7665441.628	0.440015927	28335.3049	5812700.112	0.487472334	43277.93891	6721589.658	0.643864638	39095.80376	5682602.956	0.687991121	15275.41462	3990060.997
PWY-7097	vanillin and vanillate degradation I	0.00110049	0.001406692	0.00082656	0.00071343	0.455319379	190.3235004	0.00027393	-0.000467086	0.001014946		3.15277063	10291137.78	3.06E-05	8.708101386	6114907.789	0.000142408	7.273058043	7990154.529	9.10E-05	0	4734829.88	0	12.76934446	4736922.632	0.00026957	41.56726802	4740026.578	0.000876942	5.024143283	1490812.553	0.000337007	119.3313455	5336187.082	0.002236266	87.41684041	7665441.628	0.001140402	195.001804	5812700.112	0.003354754	62.77953626	6721589.658	0.000933998	133.3775952	5682602.956	0.002347121	92.93232245	3990060.997
PWY-7098	vanillin and vanillate degradation II	0.001229247	0.001567792	0.000921188	0.000790682	0.450807651	188.437598	0.000308058	-0.000516996	0.001133113		3.546796201	10291137.78	3.45E-05	9.795800706	6114907.789	0.000160195	8.181736313	7990154.529	0.000102398	0	4734829.88	0	14.03452174	4736922.632	0.000296279	46.72431284	4740026.578	0.000985739	5.600595815	1490812.553	0.000375674	133.5373657	5336187.082	0.002502487	98.10295817	7665441.628	0.001279808	216.5175301	5812700.112	0.003724905	70.54338584	6721589.658	0.001049504	149.7356768	5682602.956	0.002634984	103.0573779	3990060.997
PWY-7111	pyruvate fermentation to isobutanol (engineered)	0.860680502	0.224219403	0.728984847	0.288477056	0.124940103	52.22496288	0.131695655	-0.038331201	0.301722512		100245.7097	10291137.78	0.974097441	65869.39256	6114907.789	1.077193554	84505.43586	7990154.529	1.057619544	49243.98971	4734829.88	1.040037149	30883.38161	4736922.632	0.651971417	43755.15634	4740026.578	0.923099388	2188.130773	1490812.553	0.146774373	38080.05631	5336187.082	0.713619214	62544.64715	7665441.628	0.815930121	40341.07252	5812700.112	0.694016064	60537.69428	6721589.658	0.900645493	53441.86538	5682602.956	0.940446936	24154.3227	3990060.997
PWY-7159	chlorophyllide a biosynthesis III (aerobic, light independent)	0.004005638	0.007048664	0.00296423	0.002648556	0.552200441	230.8197841	0.001041408	-0.002521879	0.004604695		43.51055774	10291137.78	0.000422796	8.825092404	6114907.789	0.000144321	30.44633747	7990154.529	0.000381048	176.2168286	4734829.88	0.003721714	1392.007133	4736922.632	0.029386318	54.6869339	4740026.578	0.001153726	77.83052371	1490812.553	0.005220678	221.9055084	5336187.082	0.004158503	91.69423907	7665441.628	0.001196203	262.8979911	5812700.112	0.00452282	14.83551987	6721589.658	0.000220714	36.31743914	5682602.956	0.000639099	76.34997364	3990060.997
PWY-7184	pyrimidine deoxyribonucleotides de novo biosynthesis I	0.653300815	0.065496471	0.647335247	0.178446445	0.892330907	372.9943193	0.005965568	-0.084033153	0.095964289		65359.70812	10291137.78	0.635106725	43217.19162	6114907.789	0.706751322	55537.95467	7990154.529	0.695079857	32099.02262	4734829.88	0.677934022	34726.14586	4736922.632	0.733095061	32110.22121	4740026.578	0.677427029	6600.628495	1490812.553	0.442753751	35112.88743	5336187.082	0.65801455	47854.03066	7665441.628	0.624282761	39213.09404	5812700.112	0.67461065	42685.45104	6721589.658	0.635049939	35540.465	5682602.956	0.6254258	31306.61712	3990060.997
PWY-7185	UTP and CTP dephosphorylation I	0	0	0	0	1	418	0	0	0	degenerate case: variance of both groups is zero	0	10291137.78	0	0	6114907.789	0	0	7990154.529	0	0	4734829.88	0	0	4736922.632	0	0	4740026.578	0	0	1490812.553	0	0	5336187.082	0	0	7665441.628	0	0	5812700.112	0	0	6721589.658	0	0	5682602.956	0	0	3990060.997
PWY-7187	pyrimidine deoxyribonucleotides de novo biosynthesis II	0.355833189	0.114846817	0.329630094	0.148775853	0.547227375	228.7410426	0.026203095	-0.061268856	0.113675046		40775.84392	10291137.78	0.396222894	16850.09968	6114907.789	0.275557707	22398.98438	7990154.529	0.280332305	16715.92517	4734829.88	0.353041727	27302.69676	4736922.632	0.576380466	15630.55944	4740026.578	0.329756789	1279.819033	1490812.553	0.085847079	27557.41182	5336187.082	0.516425144	33225.38279	7665441.628	0.433443817	26780.17045	5812700.112	0.460718254	20204.48382	6721589.658	0.300590855	18075.54994	5682602.956	0.318085745	19537.87577	3990060.997
PWY-7196	superpathway of pyrimidine ribonucleosides salvage	0.388752682	0.174461896	0.3978542	0.208215929	0.884680708	369.796536	-0.009101518	-0.135387946	0.11718491		31563.56094	10291137.78	0.306706232	10322.88196	6114907.789	0.168815006	14241.13928	7990154.529	0.17823359	10764.95082	4734829.88	0.227356655	34048.54664	4736922.632	0.718790432	12731.94705	4740026.578	0.268604972	4796.630628	1490812.553	0.321746058	35324.60123	5336187.082	0.661982061	34905.17988	7665441.628	0.455357715	36309.79484	5812700.112	0.624663137	22193.11459	6721589.658	0.330176576	20671.34988	5682602.956	0.363765514	28301.21308	3990060.997
PWY-7197	pyrimidine deoxyribonucleotide phosphorylation	0.697217475	0.369194108	0.856954394	0.406404263	0.212539382	88.84146167	-0.159736918	-0.414813227	0.095339391		57819.13567	10291137.78	0.56183424	38610.2535	6114907.789	0.631411868	49604.67999	7990154.529	0.620822536	28160.66144	4734829.88	0.594755507	31192.8253	4736922.632	0.658504006	29291.77612	4740026.578	0.617966495	33914.15624	1490812.553	2.274877292	35895.48021	5336187.082	0.672680318	43216.42199	7665441.628	0.563782546	39477.20277	5812700.112	0.6791543	38307.1071	6721589.658	0.56991142	31837.47433	5682602.956	0.560262165	35336.16117	3990060.997
PWY-7198	pyrimidine deoxyribonucleotides de novo biosynthesis IV	0	0	0	0	1	418	0	0	0	degenerate case: variance of both groups is zero	0	10291137.78	0	0	6114907.789	0	0	7990154.529	0	0	4734829.88	0	0	4736922.632	0	0	4740026.578	0	0	1490812.553	0	0	5336187.082	0	0	7665441.628	0	0	5812700.112	0	0	6721589.658	0	0	5682602.956	0	0	3990060.997
PWY-7199	pyrimidine deoxyribonucleosides salvage	0.221249337	0.150946731	0.226733147	0.192597815	0.922726025	385.6994787	-0.00548381	-0.119343521	0.108375901		15281.54357	10291137.78	0.148492265	4182.668162	6114907.789	0.068401165	6215.17804	7990154.529	0.077785455	4571.09553	4734829.88	0.096541917	29683.06688	4736922.632	0.62663187	4730.398963	4740026.578	0.099796887	1507.593494	1490812.553	0.101125624	21634.14614	5336187.082	0.405423307	20462.72133	7665441.628	0.266947716	24092.1164	5812700.112	0.414473755	11669.97706	6721589.658	0.173619302	11500.74652	5682602.956	0.202385185	15335.23211	3990060.997
PWY-7200	superpathway of pyrimidine deoxyribonucleoside salvage	0.32108514	0.147023761	0.330932056	0.189517353	0.858990208	359.057907	-0.009846916	-0.121471051	0.101777219		26322.26477	10291137.78	0.255776041	8558.854901	6114907.789	0.139967031	12060.27789	7990154.529	0.150939232	8656.524388	4734829.88	0.182826513	29843.74896	4736922.632	0.63002399	9584.551363	4740026.578	0.202204591	3331.475905	1490812.553	0.223467122	27291.15162	5336187.082	0.511435435	29980.01657	7665441.628	0.391106188	30818.02468	5812700.112	0.530184322	19187.14273	6721589.658	0.285455431	17995.45882	5682602.956	0.316676336	22962.80422	3990060.997
PWY-7208	superpathway of pyrimidine nucleobases salvage	0.830206898	0.413566591	0.995089344	0.455075987	0.249841192	104.4336183	-0.164882446	-0.450555575	0.120790682		66523.9135	10291137.78	0.646419424	44587.23629	6114907.789	0.729156315	57520.51907	7990154.529	0.719892448	32612.60278	4734829.88	0.688780877	38032.91589	4736922.632	0.802903464	34737.4472	4740026.578	0.732853427	38760.03139	1490812.553	2.599926551	44939.93759	5336187.082	0.842173202	51844.01259	7665441.628	0.676334321	46665.87784	5812700.112	0.802826173	46005.2584	6721589.658	0.684440151	39028.32931	5682602.956	0.686803734	40344.78039	3990060.997
PWY-7210	pyrimidine deoxyribonucleotides biosynthesis from CTP	0.006115127	0.009650544	0.003634034	0.003853104	0.30798614	128.7382065	0.002481092	-0.00242963	0.007391815		699.1683042	10291137.78	0.006793887	209.2106155	6114907.789	0.003421321	224.2946292	7990154.529	0.002807138	29.97802144	4734829.88	0.000633138	0	4736922.632	0	576.9012263	4740026.578	0.012170844	0	1490812.553	0	84.85450842	5336187.082	0.001590171	74.91039399	7665441.628	0.000977248	109.7874123	5812700.112	0.001888751	164.5120872	6721589.658	0.002447518	164.4159943	5682602.956	0.002893322	39.96839915	3990060.997
PWY-7211	superpathway of pyrimidine deoxyribonucleotides de novo biosynthesis	0.643772949	0.097149495	0.640785317	0.154083563	0.943449259	394.3617902	0.002987632	-0.082128712	0.088103976		66293.67044	10291137.78	0.644182129	44385.85046	6114907.789	0.725862956	56786.26671	7990154.529	0.710702985	32894.89416	4734829.88	0.694742895	34644.10826	4736922.632	0.731363186	32790.30705	4740026.578	0.691774751	3896.919564	1490812.553	0.261395677	31445.46748	5336187.082	0.589287201	48408.56363	7665441.628	0.631516956	35915.3866	5812700.112	0.617877852	43736.23057	6721589.658	0.650682841	36532.75526	5682602.956	0.642887697	27989.13885	3990060.997
PWY-7219	adenosine ribonucleotides de novo biosynthesis	0.659609156	0.110258166	0.802446218	0.362396826	0.114158356	47.71819264	-0.142837062	-0.322835169	0.037161045		65461.32992	10291137.78	0.636094194	44289.76671	6114907.789	0.724291653	56288.47079	7990154.529	0.704472868	32749.77554	4734829.88	0.691677977	40119.78869	4736922.632	0.846958918	32597.14618	4740026.578	0.68769965	3325.385123	1490812.553	0.223058567	36686.9495	5336187.082	0.68751243	49340.11416	7665441.628	0.643669557	38038.03236	5812700.112	0.654395232	43704.92794	6721589.658	0.650217139	36332.0833	5682602.956	0.639356358	27810.79827	3990060.997
PWY-722	nicotinate degradation I	0.000736027	0.000977153	0.000960775	0.002083017	0.67364342	281.5829496	-0.000224748	-0.001307842	0.000858346		443.172239	10291137.78	0.004306348	12.51545194	6114907.789	0.000204671	25.10676175	7990154.529	0.000314221	17.47156761	4734829.88	0.000369001	0	4736922.632	0	87.76369313	4740026.578	0.001851544	0	1490812.553	0	21.71774956	5336187.082	0.00040699	37.83477295	7665441.628	0.000493576	123.5577894	5812700.112	0.002125652	27.32758687	6721589.658	0.000406564	37.08066131	5682602.956	0.00065253	31.04461097	3990060.997
PWY-7220	adenosine deoxyribonucleotides de novo biosynthesis II	0.836225726	0.442894242	1.042758003	0.482717906	0.177490862	74.19118024	-0.206532278	-0.510858329	0.097793774		71279.01606	10291137.78	0.692625224	46914.54369	6114907.789	0.767215881	60330.99874	7990154.529	0.755066733	34547.58877	4734829.88	0.729647942	34465.1183	4736922.632	0.727584573	35854.23919	4740026.578	0.756414307	40679.76322	1490812.553	2.728697389	40578.43786	5336187.082	0.760438816	52228.96802	7665441.628	0.681356281	47773.06039	5812700.112	0.821873819	46086.65711	6721589.658	0.685651155	38555.386	5682602.956	0.678481082	42476.8912	3990060.997
PWY-7221	guanosine ribonucleotides de novo biosynthesis	0.626706957	0.094421111	0.769370784	0.304438291	0.063555708	26.56628583	-0.142663827	-0.29407446	0.008746806		63293.01197	10291137.78	0.615024435	41453.58715	6114907.789	0.677910258	53153.06942	7990154.529	0.665232058	30548.88811	4734829.88	0.645195052	35331.78221	4736922.632	0.7458805	30404.35521	4740026.578	0.641438497	3572.594954	1490812.553	0.239640788	34924.53499	5336187.082	0.654484831	47556.4851	7665441.628	0.620401112	37475.42941	5812700.112	0.644716374	41341.44205	6721589.658	0.615054535	34878.80663	5682602.956	0.613782221	26531.06469	3990060.997
PWY-7222	guanosine deoxyribonucleotides de novo biosynthesis II	0.836225726	0.442894242	1.042758003	0.482717906	0.177490862	74.19118024	-0.206532278	-0.510858329	0.097793774		71279.01606	10291137.78	0.692625224	46914.54369	6114907.789	0.767215881	60330.99874	7990154.529	0.755066733	34547.58877	4734829.88	0.729647942	34465.1183	4736922.632	0.727584573	35854.23919	4740026.578	0.756414307	40679.76322	1490812.553	2.728697389	40578.43786	5336187.082	0.760438816	52228.96802	7665441.628	0.681356281	47773.06039	5812700.112	0.821873819	46086.65711	6721589.658	0.685651155	38555.386	5682602.956	0.678481082	42476.8912	3990060.997
PWY-7228	superpathway of guanosine nucleotides de novo biosynthesis I	0.675605394	0.084054608	0.86217402	0.34500339	0.032334338	13.51575314	-0.186568626	-0.355862955	-0.017274296		68241.87685	10291137.78	0.663113043	44597.49295	6114907.789	0.729324047	57239.56296	7990154.529	0.71637617	32917.55654	4734829.88	0.695221526	35049.1724	4736922.632	0.739914394	33125.958	4740026.578	0.698855955	5155.224781	1490812.553	0.345799663	37904.27519	5336187.082	0.710325081	50739.64785	7665441.628	0.661927261	41771.69705	5812700.112	0.718628112	44311.31257	6721589.658	0.659238585	37351.7711	5682602.956	0.657300385	31118.10445	3990060.997
PWY-7229	superpathway of adenosine nucleotides de novo biosynthesis I	0.687781082	0.113789644	0.839683915	0.378225331	0.107556367	44.95856136	-0.151902832	-0.339622173	0.035816509		69384.84348	10291137.78	0.674219362	46672.14846	6114907.789	0.763251877	59296.80345	7990154.529	0.742123362	34581.63585	4734829.88	0.730367019	39969.07969	4736922.632	0.843777338	34328.32687	4740026.578	0.724222244	3337.732453	1490812.553	0.223886796	37649.08147	5336187.082	0.705542757	51977.16879	7665441.628	0.678071419	39682.97507	5812700.112	0.682694347	46041.43655	6721589.658	0.684978389	38449.51256	5682602.956	0.676617966	28726.03631	3990060.997
PWY-7234	inosine-5'-phosphate biosynthesis III	0.536860952	0.102028437	0.486340946	0.170753649	0.276770616	115.6901174	0.050520006	-0.042546918	0.14358693		55666.51848	10291137.78	0.540917046	37656.87843	6114907.789	0.615820871	48490.96598	7990154.529	0.606883957	28163.96497	4734829.88	0.594825277	29715.3705	4736922.632	0.627313824	27234.75617	4740026.578	0.574569693	2024.069676	1490812.553	0.135769562	24495.69952	5336187.082	0.459048739	42106.00941	7665441.628	0.549296589	29191.48013	5812700.112	0.502201723	37497.88237	6721589.658	0.557872234	31296.30735	5682602.956	0.550738941	19806.03609	3990060.997
PWY-7237	myo-, chiro- and scillo-inositol degradation	0.081847411	0.081261913	0.101237182	0.123928208	0.572350208	239.2423871	-0.019389771	-0.088576547	0.049797004		35891.94	10291137.78	0.348765518	4295.44	6114907.789	0.070245377	6588.41	7990154.529	0.082456603	10724.12	4734829.88	0.226494304	566.43	4736922.632	0.011957763	3471.76	4740026.578	0.073243471	57.01	1490812.553	0.003824089	2316.88	5336187.082	0.043418268	12273.36	7665441.628	0.160112888	1789.01	5812700.112	0.030777607	6951.96	6721589.658	0.103427319	1775.59	5682602.956	0.031246068	763.97	3990060.997
PWY-7242	D-fructuronate degradation	0.148784095	0.123989754	0.139918419	0.176761866	0.85901204	359.0670327	0.008865676	-0.091793204	0.109524556		15559.35817	10291137.78	0.151191817	4009.22823	6114907.789	0.065564819	5026.966542	7990154.529	0.06291451	5337.262246	4734829.88	0.112723422	27151.68693	4736922.632	0.573192535	5276.369437	4740026.578	0.111315187	1364.534207	1490812.553	0.091529562	12632.20663	5336187.082	0.236727207	10051.47515	7665441.628	0.13112715	13704.10048	5812700.112	0.235761354	5268.035315	6721589.658	0.078374843	3283.562996	5682602.956	0.057782728	11921.49413	3990060.997
PWY-7254	TCA cycle VII (acetate-producers)	0.385489443	0.143853419	0.366257875	0.184485641	0.722196449	301.8781157	0.019231568	-0.089629936	0.128093072		45934.91483	10291137.78	0.446354094	29170.47396	6114907.789	0.477038657	35168.19645	7990154.529	0.440144134	18100.24347	4734829.88	0.382278644	2931.543217	4736922.632	0.061887082	16826.17569	4740026.578	0.354980619	373.1619963	1490812.553	0.025030779	20879.29692	5336187.082	0.391277453	33323.80306	7665441.628	0.434727765	28638.69506	5812700.112	0.49269177	27696.83911	6721589.658	0.412057869	26640.4712	5682602.956	0.468807541	7929.448079	3990060.997
PWY-7255	ergothioneine biosynthesis I (bacteria)	0.016788372	0.013779314	0.019247172	0.036543906	0.786080403	328.5816083	-0.0024588	-0.020939286	0.016021686		492.2260857	10291137.78	0.004783009	383.9431806	6114907.789	0.006278806	492.9771868	7990154.529	0.006169808	53.44918945	4734829.88	0.001128851	47.95085824	4736922.632	0.001012279	94.81156199	4740026.578	0.002000233	7.978992244	1490812.553	0.000535211	1160.271136	5336187.082	0.021743449	2013.950583	7665441.628	0.026273119	1117.966175	5812700.112	0.019233165	2185.944095	6721589.658	0.032521237	2044.230579	5682602.956	0.03597349	635.0920841	3990060.997
PWY-7286	7-(3-amino-3-carboxypropyl)-wyosine biosynthesis	0.000155383	0.000340329	0.000165306	0.000230516	0.916825287	383.23297	-9.92E-06	-0.000201692	0.000181846		0	10291137.78	0	2.666620656	6114907.789	4.36E-05	0	7990154.529	0	1.333317555	4734829.88	2.82E-05	0	4736922.632	0	0	4740026.578	0	0	1490812.553	0	81.2923085	5336187.082	0.001523416	2.666625204	7665441.628	3.48E-05	22.88140269	5812700.112	0.000393645	2.666619629	6721589.658	3.97E-05	1.333319172	5682602.956	2.35E-05	5.333135134	3990060.997
PWY-7295	L-arabinose degradation IV	0.001430098	0.002513293	0.001414226	0.003432389	0.98711821	412.6154119	1.59E-05	-0.001965815	0.001997558		0	10291137.78	0	0	6114907.789	0	26.67404876	7990154.529	0.000333836	10.61593953	4734829.88	0.00022421	0	4736922.632	0	257.8703312	4740026.578	0.005440272	1.984036568	1490812.553	0.000133084	24.92087617	5336187.082	0.000467017	47.75246472	7665441.628	0.000622958	262.2234454	5812700.112	0.004511216	152.1985441	6721589.658	0.002264324	0	5682602.956	0	86.25872918	3990060.997
PWY-7315	dTDP-N-acetylthomosamine biosynthesis	0.050841487	0.046184349	0.059628139	0.092066976	0.712811783	297.9553253	-0.008786652	-0.057191433	0.039618129		15191.76987	10291137.78	0.147619925	3070.191709	6114907.789	0.050208308	3385.985627	7990154.529	0.042376973	5628.949003	4734829.88	0.11888387	1056.537751	4736922.632	0.022304307	2085.255222	4740026.578	0.04399248	25.43368063	1490812.553	0.001706028	435.126382	5336187.082	0.008154257	11403.77483	7665441.628	0.14876866	498.3715733	5812700.112	0.008573839	2479.621964	6721589.658	0.03689041	243.5989196	5682602.956	0.004286749	4381.240169	3990060.997
PWY-7323	superpathway of GDP-mannose-derived O-antigen building blocks biosynthesis	0.15842517	0.106662825	0.14725328	0.109471418	0.751768778	314.2393491	0.011171889	-0.059814184	0.082157962		6234.346698	10291137.78	0.060579761	3248.283685	6114907.789	0.05312073	4297.675914	7990154.529	0.053787144	1401.700096	4734829.88	0.029604022	11472.80841	4736922.632	0.242199616	7452.841148	4740026.578	0.157232054	780.9500276	1490812.553	0.052384186	17760.04306	5336187.082	0.332822721	10500.84847	7665441.628	0.136989478	19797.98501	5812700.112	0.340598769	9187.907752	6721589.658	0.136692482	9649.317797	5682602.956	0.16980454	12568.73715	3990060.997
PWY-7328	superpathway of UDP-glucose-derived O-antigen building blocks biosynthesis	0.119259165	0.048136384	0.117270633	0.07144029	0.92045563	384.7504535	0.001988532	-0.038205335	0.042182398		22557.77408	10291137.78	0.219196114	5470.434509	6114907.789	0.089460621	7511.832994	7990154.529	0.094013613	8360.682516	4734829.88	0.176578309	2123.880452	4736922.632	0.044836714	4909.932154	4740026.578	0.103584486	207.9589835	1490812.553	0.013949372	4646.877889	5336187.082	0.087082365	14142.62255	7665441.628	0.18449847	8039.965369	5812700.112	0.138317223	9017.387173	6721589.658	0.134155574	6577.081875	5682602.956	0.115740655	4499.525789	3990060.997
PWY-7332	superpathway of UDP-N-acetylglucosamine-derived O-antigen building blocks biosynthesis	0.005364071	0.013151943	0.00216246	0.003596385	0.317272889	132.6200677	0.003201611	-0.003288545	0.009691767		6.998900527	10291137.78	6.80E-05	13.99103462	6114907.789	0.000228802	13.99429013	7990154.529	0.000175144	13.99125754	4734829.88	0.000295497	148.7208784	4736922.632	0.00313961	13.98957915	4740026.578	0.000295137	0	1490812.553	0	2021.347979	5336187.082	0.037880006	41.9572474	7665441.628	0.000547356	288.2095326	5812700.112	0.004958273	34.95700383	6721589.658	0.00052007	111.4933532	5682602.956	0.001962012	183.0145782	3990060.997
PWY-7347	sucrose biosynthesis III	0.009603493	0.008416649	0.011957945	0.018768475	0.621963269	259.9806463	-0.002354452	-0.012048151	0.007339247		196.8154546	10291137.78	0.001912475	68.18831393	6114907.789	0.001115116	45.28168892	7990154.529	0.000566719	85.61951427	4734829.88	0.001808291	909.3154366	4736922.632	0.019196333	73.79327881	4740026.578	0.001556811	49.4490017	1490812.553	0.003316916	1444.632779	5336187.082	0.027072379	1324.400862	7665441.628	0.017277555	978.7120975	5812700.112	0.016837478	351.3417398	6721589.658	0.005227063	209.6997005	5682602.956	0.003690205	339.4474846	3990060.997
PWY-7371	1,4-dihydroxy-6-naphthoate biosynthesis II	0.019680298	0.02145503	0.047061492	0.1078622	0.29040373	121.388759	-0.027381195	-0.079927846	0.025165456		362.783285	10291137.78	0.003525201	244.1101045	6114907.789	0.003992049	519.0609529	7990154.529	0.006496257	34.5	4734829.88	0.000728643	53.20391072	4736922.632	0.001123175	1683.042969	4740026.578	0.035507037	14.94080505	1490812.553	0.001002192	855.910712	5336187.082	0.016039743	722.3668304	7665441.628	0.009423682	4560.360274	5812700.112	0.07845511	1390.749382	6721589.658	0.020690781	2794.666667	5682602.956	0.049179341	1227.76874	3990060.997
PWY-7373	superpathway of demethylmenaquinol-6 biosynthesis II	0.009282189	0.012303535	0.013897338	0.02829048	0.520081563	217.3940933	-0.004615149	-0.019164817	0.009934519		337.6000228	10291137.78	0.003280493	238.8108673	6114907.789	0.003905388	400.0369105	7990154.529	0.005006623	26.03773585	4734829.88	0.000549919	39.10378334	4736922.632	0.00082551	968.545627	4740026.578	0.020433337	3.633746041	1490812.553	0.000243743	600.4902831	5336187.082	0.011253171	273.378281	7665441.628	0.003566374	3236.697902	5812700.112	0.055683208	727.062271	6721589.658	0.01081682	504.8727573	5682602.956	0.008884533	353.9362154	3990060.997
PWY-7374	1,4-dihydroxy-6-naphthoate biosynthesis I	0.014987964	0.017465714	0.042881034	0.108473855	0.28161057	117.7132181	-0.02789307	-0.080474746	0.024688605		288.7399551	10291137.78	0.002805715	240.8747892	6114907.789	0.00393914	491.0698059	7990154.529	0.006145936	28.11111111	4734829.88	0.000593709	31.52960526	4736922.632	0.000665614	1678.620918	4740026.578	0.035413745	8.536585366	1490812.553	0.000572613	492.3065951	5336187.082	0.009225812	273.6952587	7665441.628	0.003570509	2962.082613	5812700.112	0.050958807	1387.122623	6721589.658	0.020636824	2790.340557	5682602.956	0.049103212	369.138725	3990060.997
PWY-7376	cob(II)yrinate a,c-diamide biosynthesis II (late cobalt incorporation)	0.035426266	0.02208102	0.029647546	0.029509994	0.498810885	208.5029498	0.00577872	-0.011383388	0.022940827		1049.301603	10291137.78	0.010196167	1041.938081	6114907.789	0.01703931	1327.399579	7990154.529	0.01661294	1000.926283	4734829.88	0.021139646	2999.489354	4736922.632	0.063321477	947.9951627	4740026.578	0.019999786	83.94638229	1490812.553	0.005630915	3635.989801	5336187.082	0.068138349	1954.296828	7665441.628	0.025494902	3462.791906	5812700.112	0.059572864	3640.931462	6721589.658	0.054167714	3800.161505	5682602.956	0.066873606	1483.192627	3990060.997
PWY-7377	cob(II)yrinate a,c-diamide biosynthesis I (early cobalt insertion)	0.012324101	0.03690498	0.004307106	0.007626844	0.364496715	152.3596268	0.008016995	-0.009982488	0.026016478		50.47678684	10291137.78	0.000490488	204.9302227	6114907.789	0.003351322	59.3169848	7990154.529	0.000742376	11.9788542	4734829.88	0.000252994	8132.070554	4736922.632	0.171674127	184.6219495	4740026.578	0.003894956	14.88021789	1490812.553	0.000998128	835.3302516	5336187.082	0.015654066	136.8180766	7665441.628	0.001784869	622.4777654	5812700.112	0.010708926	35.1073093	6721589.658	0.000522307	43.20814943	5682602.956	0.000760358	672.4589036	3990060.997
PWY-7385	1,3-propanediol biosynthesis (engineered)	1.52E-06	6.64E-06	0	0	0.329876801	137.8885028	1.52E-06	-1.66E-06	4.71E-06		0	10291137.78	0	0	6114907.789	0	0	7990154.529	0	0	4734829.88	0	0	4736922.632	0	0	4740026.578	0	0	1490812.553	0	0	5336187.082	0	0	7665441.628	0	0	5812700.112	0	0	6721589.658	0	0	5682602.956	0	1.214827724	3990060.997
PWY-7391	isoprene biosynthesis II (engineered)	0.013678412	0.011249794	0.013659265	0.01498266	0.996470816	416.524801	1.91E-05	-0.008704666	0.008742962		687.1827689	10291137.78	0.006677423	300.2234267	6114907.789	0.004909697	249.1170838	7990154.529	0.003117801	45.4935166	4734829.88	0.000960827	90.84457593	4736922.632	0.001917797	211.8672954	4740026.578	0.004469749	42.50448108	1490812.553	0.002851095	1818.880871	5336187.082	0.034085778	2708.915755	7665441.628	0.035339331	1099.988339	5812700.112	0.018923879	944.3047436	6721589.658	0.014048831	956.5994983	5682602.956	0.016833826	233.7090011	3990060.997
PWY-7392	taxadiene biosynthesis (engineered)	0.333394944	0.095651423	0.324249874	0.118021597	0.794491828	332.0975841	0.00914507	-0.061508207	0.079798348		34843.80728	10291137.78	0.338580709	11416.57573	6114907.789	0.186700701	19090.03293	7990154.529	0.238919446	11720.57608	4734829.88	0.24753954	16708.87246	4736922.632	0.352736866	15724.97207	4740026.578	0.331748606	1000.143068	1490812.553	0.067087111	25308.92	5336187.082	0.474288469	29810.10737	7665441.628	0.388889627	25715.46168	5812700.112	0.442401314	25476.00472	6721589.658	0.379017554	22587.98001	5682602.956	0.397493546	14060.33932	3990060.997
PWY-7398	coumarins biosynthesis (engineered)	0.000147047	0.000214367	0.000119349	0.000315459	0.75354621	314.9823157	2.77E-05	-0.000150227	0.000205624		0	10291137.78	0	2	6114907.789	3.27E-05	0	7990154.529	0	0	4734829.88	0	0	4736922.632	0	37.17601457	4740026.578	0.0007843	0	1490812.553	0	5.032069302	5336187.082	9.43E-05	2.385542169	7665441.628	3.11E-05	5.087452711	5812700.112	8.75E-05	25.12035398	6721589.658	0.000373726	33.63326441	5682602.956	0.000591864	2.800866069	3990060.997
PWY-7400	L-arginine biosynthesis IV (archaebacteria)	0.432985865	0.153015219	0.361264231	0.198331379	0.220145077	92.02064235	0.071721634	-0.044862855	0.188306123		51033.71961	10291137.78	0.495899683	32829.11141	6114907.789	0.536870097	43557.02156	7990154.529	0.545133657	27437.50008	4734829.88	0.579482279	6508.59348	4736922.632	0.137401304	25232.44806	4740026.578	0.532327143	393.6563506	1490812.553	0.026405489	19674.30595	5336187.082	0.368695955	33396.36583	7665441.628	0.435674387	20228.45445	5812700.112	0.34800444	37156.25444	6721589.658	0.552789687	31708.36795	5682602.956	0.557990206	5912.834649	3990060.997
PWY-7431	aromatic biogenic amine degradation (bacteria)	0.037256976	0.020885857	0.063736019	0.102206839	0.281313069	117.5888628	-0.026479043	-0.076310551	0.023352464		1671.010932	10291137.78	0.016237378	924.1620919	6114907.789	0.015113263	1257.205829	7990154.529	0.015734437	968.8262224	4734829.88	0.02046169	1045.072136	4736922.632	0.022062259	538.7039303	4740026.578	0.011364998	79.13106287	1490812.553	0.005307915	2903.905757	5336187.082	0.054419114	3758.95952	7665441.628	0.049037742	4046.53508	5812700.112	0.069615411	3575.594092	6721589.658	0.053195662	3261.841249	5682602.956	0.057400478	1175.497383	3990060.997
PWY-7446	sulfoglycolysis	0.003480785	0.010724919	0.000276726	0.000360123	0.208619263	87.20285209	0.003204059	-0.001947871	0.008355989		48.50269818	10291137.78	0.000471305	49.78372212	6114907.789	0.000814137	12.98331849	7990154.529	0.000162491	20.37900476	4734829.88	0.000430406	5.148514851	4736922.632	0.000108689	51.43149372	4740026.578	0.001085047	0	1490812.553	0	38.86166898	5336187.082	0.000728267	22.25152131	7665441.628	0.000290284	26.67783973	5812700.112	0.000458958	11.67520426	6721589.658	0.000173697	10.38791429	5682602.956	0.000182802	22.69914823	3990060.997
PWY-7456	mannan degradation	0.009062798	0.01864637	0.002374741	0.003498698	0.139797998	58.43556336	0.006688057	-0.002381324	0.015757438		0	10291137.78	0	0	6114907.789	0	26.38707433	7990154.529	0.000330245	30.27313429	4734829.88	0.000639371	2836.407781	4736922.632	0.059878702	79.08153189	4740026.578	0.001668377	19.99203598	1490812.553	0.001341016	1800.637598	5336187.082	0.033743899	16.96135047	7665441.628	0.00022127	785.4733007	5812700.112	0.013513054	0	6721589.658	0	11.37133234	5682602.956	0.000200108	264.8038609	3990060.997
PWY-7527	L-methionine salvage cycle III	0.025987569	0.020765933	0.017954433	0.019644684	0.228160409	95.37105113	0.008033137	-0.005244162	0.021310435		520.6638088	10291137.78	0.005059342	207.4228622	6114907.789	0.003392085	223.856895	7990154.529	0.002801659	59.22195285	4734829.88	0.001250773	49.87739245	4736922.632	0.001052949	535.7083146	4740026.578	0.0113018	27.26917752	1490812.553	0.001829149	2386.223526	5336187.082	0.044717764	2725.425307	7665441.628	0.035554707	3382.643724	5812700.112	0.058194018	2957.956127	6721589.658	0.044006794	3889.840566	5682602.956	0.068451739	720.4913368	3990060.997
PWY-7539	6-hydroxymethyl-dihydropterin diphosphate biosynthesis III (Chlamydia)	0.657912805	0.148702685	0.718332857	0.301943833	0.440566577	184.1568292	-0.060420051	-0.218664962	0.097824859		70722.71792	10291137.78	0.68721962	49873.24185	6114907.789	0.815600882	63404.89682	7990154.529	0.793537804	36617.05125	4734829.88	0.773355161	33367.17023	4736922.632	0.704406063	35041.14044	4740026.578	0.739260421	2273.610259	1490812.553	0.152508124	26669.15098	5336187.082	0.49977916	50680.23963	7665441.628	0.661152248	30326.61849	5812700.112	0.521730313	47563.86871	6721589.658	0.707628271	39197.04603	5682602.956	0.689772739	21653.4186	3990060.997
PWY-7560	methylerythritol phosphate pathway II	0.533440479	0.110069514	0.564921037	0.153629871	0.472701334	197.5891575	-0.031480559	-0.119552146	0.056591029		55055.93614	10291137.78	0.534983957	37848.4441	6114907.789	0.618953636	47776.71618	7990154.529	0.597944833	28080.68354	4734829.88	0.593066367	34398.42632	4736922.632	0.726176655	26566.05069	4740026.578	0.560462062	1772.857014	1490812.553	0.118918841	26120.38773	5336187.082	0.489495352	40680.57	7665441.628	0.53070093	27182.22963	5812700.112	0.467635163	36618.49618	6721589.658	0.544789225	30456.89469	5682602.956	0.535967319	19240.3974	3990060.997
PWY-7616	methanol oxidation to carbon dioxide	0.049533384	0.036703051	0.043765163	0.053712327	0.70157233	293.257234	0.005768221	-0.024576612	0.036113054		2801.22406	10291137.78	0.02721977	1344.962519	6114907.789	0.021994813	1477.876825	7990154.529	0.018496223	497.313973	4734829.88	0.010503312	117.6264683	4736922.632	0.002483183	787.699759	4740026.578	0.016618045	36.10565524	1490812.553	0.002421878	5324.219116	5336187.082	0.099775721	9187.195318	7665441.628	0.119852133	3312.663579	5812700.112	0.0569901	4717.540346	6721589.658	0.070184891	3896.020438	5682602.956	0.06856049	1301.883002	3990060.997
PWY-7644	heparin degradation	0.0001021	0.000246691	3.74E-05	4.52E-05	0.274210436	114.6199622	6.47E-05	-5.53E-05	0.00018458		0	10291137.78	0	0	6114907.789	0	0	7990154.529	0	0	4734829.88	0	3.47107438	4736922.632	7.33E-05	0	4740026.578	0	0	1490812.553	0	19.76470588	5336187.082	0.00037039	7.965957447	7665441.628	0.00010392	10.29885057	5812700.112	0.000177178	5.835920177	6721589.658	8.68E-05	1.782945736	5682602.956	3.14E-05	1.705583756	3990060.997
PWY-7663	gondoate biosynthesis (anaerobic)	0.827176028	0.349011161	1.020105584	0.428434577	0.136667327	57.12694276	-0.192929556	-0.449916702	0.06405759		75790.33494	10291137.78	0.736462154	47913.29656	6114907.789	0.783548963	60875.70798	7990154.529	0.761883988	37705.20914	4734829.88	0.796337146	39122.75102	4736922.632	0.825910703	38646.15253	4740026.578	0.815315102	34253.9847	1490812.553	2.297672141	44982.85397	5336187.082	0.842977453	49162.75003	7665441.628	0.641355742	46604.92029	5812700.112	0.801777477	44323.50355	6721589.658	0.659419956	35994.59218	5682602.956	0.633417335	40197.96906	3990060.997
PWY-7664	oleate biosynthesis IV (anaerobic)	0.527171913	0.228744004	0.440828853	0.28185254	0.306646816	128.1783691	0.086343061	-0.082476281	0.255162403		72584.95693	10291137.78	0.70531518	45898.94986	6114907.789	0.750607392	59088.05371	7990154.529	0.739510775	35510.40923	4734829.88	0.74998279	6523.995384	4736922.632	0.13772645	35453.41767	4740026.578	0.747958204	766.6617936	1490812.553	0.051425767	10152.26351	5336187.082	0.190253141	42801.11765	7665441.628	0.558364667	12070.79832	5812700.112	0.207662499	41695.72571	6721589.658	0.620325367	33089.5492	5682602.956	0.582295639	11725.7685	3990060.997
PWY-841	superpathway of purine nucleotides de novo biosynthesis I	0.632639096	0.104766274	0.597772285	0.16638689	0.445217161	186.1007731	0.034866811	-0.057013806	0.126747427		63845.49411	10291137.78	0.620392959	42519.9027	6114907.789	0.695348224	54705.10425	7990154.529	0.684656399	31601.78098	4734829.88	0.667432237	36248.66351	4736922.632	0.765236554	31134.8402	4740026.578	0.656849486	3002.382864	1490812.553	0.201392379	34512.45078	5336187.082	0.646762384	48036.31031	7665441.628	0.626660702	36832.0279	5812700.112	0.633647482	42497.80596	6721589.658	0.632258262	35745.51695	5682602.956	0.629034216	25689.87386	3990060.997
PWY-922	mevalonate pathway I	0.019598485	0.012891256	0.018819917	0.018386915	0.8807668	368.1605223	0.000778568	-0.009690477	0.011247612		788.2535862	10291137.78	0.007659538	498.9534549	6114907.789	0.008159624	888.3516574	7990154.529	0.011118079	169.0284661	4734829.88	0.003569895	690.7467281	4736922.632	0.014582183	535.0187102	4740026.578	0.011287251	118.1490529	1490812.553	0.007925145	2343.856699	5336187.082	0.04392381	3051.199337	7665441.628	0.039804613	2584.13074	5812700.112	0.044456633	1129.661615	6721589.658	0.016806465	1129.897288	5682602.956	0.019883446	353.2013585	3990060.997
PWY0-1061	superpathway of L-alanine biosynthesis	0.577194153	0.226993059	0.500115608	0.284118678	0.361662862	151.1750763	0.077078544	-0.09208649	0.246243579		70556.10939	10291137.78	0.685600669	46373.68495	6114907.789	0.758370961	60375.6333	7990154.529	0.755625352	34579.51332	4734829.88	0.730322191	4395.440872	4736922.632	0.092791063	35479.97959	4740026.578	0.748518579	911.1283564	1490812.553	0.061116225	19967.1772	5336187.082	0.374184355	51258.72077	7665441.628	0.66869886	17760.8351	5812700.112	0.305552235	46937.99581	6721589.658	0.698316889	38646.97179	5682602.956	0.680092769	12810.61535	3990060.997
PWY0-1241	ADP-L-glycero-&beta;-D-manno-heptose biosynthesis	0.049336799	0.029481667	0.059080409	0.075630934	0.605497841	253.0980976	-0.00974361	-0.04812565	0.02863843		10916.44149	10291137.78	0.106076138	3087.618119	6114907.789	0.05049329	4127.924177	7990154.529	0.051662633	3984.507676	4734829.88	0.084153133	1427.415851	4736922.632	0.030133822	2915.47111	4740026.578	0.061507484	51.71493238	1490812.553	0.003468909	909.4620829	5336187.082	0.017043295	8581.236899	7665441.628	0.111947065	1051.87777	5812700.112	0.018096199	3968.555497	6721589.658	0.059041919	2337.50528	5682602.956	0.041134411	3162.57877	3990060.997
PWY0-1261	anhydromuropeptides recycling	0.379029278	0.152311549	0.359415681	0.206140123	0.740701663	309.6132952	0.019613597	-0.099760018	0.138987212		35879.34843	10291137.78	0.348643165	11561.41474	6114907.789	0.189069323	14981.67913	7990154.529	0.187501745	12451.27347	4734829.88	0.262971929	26446.43758	4736922.632	0.558304191	14765.0576	4740026.578	0.311497359	4839.239802	1490812.553	0.324604176	30253.643	5336187.082	0.566952443	33838.45437	7665441.628	0.441441681	36252.96645	5812700.112	0.623685478	22967.81923	6721589.658	0.341702192	24040.98621	5682602.956	0.423062924	26211.37569	3990060.997
PWY0-1277	3-phenylpropanoate and 3-(3-hydroxyphenyl)propanoate degradation	0.12127858	0.096012397	0.079656779	0.069417977	0.134790917	56.34260347	0.041621801	-0.01358113	0.096824732		20334.60799	10291137.78	0.19759339	13234.98607	6114907.789	0.216438032	16493.61246	7990154.529	0.206424199	8388.121668	4734829.88	0.177157826	41.35425176	4736922.632	0.000873019	5831.042471	4740026.578	0.123017084	73.9204133	1490812.553	0.004958398	1727.427915	5336187.082	0.032371952	2319.005314	7665441.628	0.030252729	2005.104227	5812700.112	0.034495229	8419.644025	6721589.658	0.12526269	10231.62573	5682602.956	0.180051744	572.9521437	3990060.997
PWY0-1296	purine ribonucleosides degradation	0.203850742	0.163044609	0.238053881	0.231028463	0.601430639	251.3980073	-0.034203139	-0.166014324	0.097608046		14207.26678	10291137.78	0.138053412	3588.125235	6114907.789	0.058678321	6526.469532	7990154.529	0.081681393	4427.370724	4734829.88	0.093506437	31789.18471	4736922.632	0.671093602	4490.755679	4740026.578	0.09474115	1504.399162	1490812.553	0.100911356	19427.39982	5336187.082	0.364068941	20169.87553	7665441.628	0.263127378	24802.57045	5812700.112	0.426696199	8671.779907	6721589.658	0.129013825	8572.795903	5682602.956	0.150860371	16769.63939	3990060.997
PWY0-1297	superpathway of purine deoxyribonucleosides degradation	0.221588032	0.129711211	0.248743832	0.202373655	0.625735701	261.5575229	-0.0271558	-0.139435533	0.085123933		17003.82422	10291137.78	0.165227836	5222.704372	6114907.789	0.085409373	8129.344246	7990154.529	0.101742015	5272.094573	4734829.88	0.111347075	27529.41733	4736922.632	0.581166708	5567.663958	4740026.578	0.117460606	1487.755458	1490812.553	0.099794938	18476.1826	5336187.082	0.346243157	19257.91601	7665441.628	0.251230352	22831.48169	5812700.112	0.392786162	13115.18024	6721589.658	0.195120216	13868.49814	5682602.956	0.244051859	15524.91491	3990060.997
PWY0-1298	superpathway of pyrimidine deoxyribonucleosides degradation	0.147755215	0.087677324	0.156311724	0.132857536	0.816198959	341.171165	-0.008556508	-0.082861621	0.065748604		13573.73674	10291137.78	0.131897338	3615.953227	6114907.789	0.059133406	6148.136119	7990154.529	0.076946398	4473.065874	4734829.88	0.094471522	7902.5328	4736922.632	0.166828412	3709.992004	4740026.578	0.078269435	426.2123385	1490812.553	0.028589264	16029.63145	5336187.082	0.300394855	16161.6869	7665441.628	0.210838301	19693.53757	5812700.112	0.338801885	8149.453124	6721589.658	0.121242943	9257.988044	5682602.956	0.162918087	8937.024426	3990060.997
PWY0-1319	CDP-diacylglycerol biosynthesis II	0.795248108	0.360708028	0.95853739	0.428315574	0.211650054	88.46972265	-0.163289282	-0.423601571	0.097023007		65691.8499	10291137.78	0.63833418	44081.69577	6114907.789	0.72088897	54586.80066	7990154.529	0.683175782	31440.85372	4734829.88	0.66403344	46381.84167	4736922.632	0.979155567	33619.24526	4740026.578	0.709262801	34314.19519	1490812.553	2.30171091	44073.4393	5336187.082	0.825935047	50210.28622	7665441.628	0.655021441	46024.60989	5812700.112	0.791793986	42608.43781	6721589.658	0.63390418	35735.43779	5682602.956	0.628856847	39222.5397	3990060.997
PWY0-1338	polymyxin resistance	0.028415305	0.030485563	0.042557054	0.079175922	0.474380621	198.2910997	-0.014141749	-0.054269347	0.02598585		9375.029073	10291137.78	0.091098081	1282.578674	6114907.789	0.02097462	1987.816026	7990154.529	0.024878318	3419.119043	4734829.88	0.072212078	4.863144105	4736922.632	0.000102665	1220.509951	4740026.578	0.025749011	9.537572254	1490812.553	0.000639757	174.1592879	5336187.082	0.00326374	8125.332347	7665441.628	0.105999533	175.4061409	5812700.112	0.003017636	2222.56441	6721589.658	0.033066053	426.1200082	5682602.956	0.007498676	2763.259647	3990060.997
PWY0-1415	superpathway of heme biosynthesis from uroporphyrinogen-III	0.191065825	0.102258521	0.237805257	0.148161279	0.265738063	111.0785104	-0.046739431	-0.130694294	0.037215432		22886.26223	10291137.78	0.222388066	5104.988081	6114907.789	0.083484302	7072.723209	7990154.529	0.088517978	8100.525356	4734829.88	0.171083768	1795.066699	4736922.632	0.037895208	3294.697585	4740026.578	0.069507998	266.3486593	1490812.553	0.017866006	16094.45041	5336187.082	0.301609561	22410.97779	7665441.628	0.292363818	22690.50895	5812700.112	0.390360908	16694.33632	6721589.658	0.248368871	16763.32588	5682602.956	0.294993791	8093.252344	3990060.997
PWY0-1479	tRNA processing	0.363453631	0.208275191	0.352950114	0.251874765	0.889360062	371.7525059	0.010503517	-0.141462614	0.162469649		41463.7381	10291137.78	0.40290723	19533.04114	6114907.789	0.319433127	23615.90442	7990154.529	0.295562549	17671.37977	4734829.88	0.373221007	30840.11287	4736922.632	0.651057981	13101.92812	4740026.578	0.276410436	11466.19149	1490812.553	0.769123621	26162.69693	5336187.082	0.490288225	33221.79995	7665441.628	0.433397077	30310.58904	5812700.112	0.521454547	12676.29347	6721589.658	0.188590707	3469.832419	5682602.956	0.061060617	33542.01487	3990060.997
PWY0-1533	methylphosphonate degradation I	0.043116714	0.028150149	0.045131265	0.044452603	0.868501009	363.0334216	-0.002014551	-0.026598512	0.02256941		12807.61307	10291137.78	0.124452838	1983.23108	6114907.789	0.032432723	3178.355046	7990154.529	0.039778393	4163.259022	4734829.88	0.087928376	1304.76515	4736922.632	0.027544574	2408.035564	4740026.578	0.050802153	108.3464657	1490812.553	0.007267612	2561.788586	5336187.082	0.048007848	4442.008241	7665441.628	0.057948497	1740.171565	5812700.112	0.029937405	2413.853552	6721589.658	0.035911945	919.4142044	5682602.956	0.016179455	573.1236829	3990060.997
PWY0-1586	peptidoglycan maturation (meso-diaminopimelate containing)	0.764605532	0.387568552	0.88714489	0.44253911	0.36970308	154.5358873	-0.122539358	-0.395899954	0.150821237		76097.77998	10291137.78	0.739449628	48057.5109	6114907.789	0.785907369	61659.53648	7990154.529	0.771693917	38447.17298	4734829.88	0.812007484	12886.61931	4736922.632	0.272046227	33019.13275	4740026.578	0.69660227	35041.95171	1490812.553	2.350527009	29697.80373	5336187.082	0.55653603	51503.4679	7665441.628	0.671891724	30098.0866	5812700.112	0.517798717	50732.08295	6721589.658	0.754763167	43573.97916	5682602.956	0.766796123	30489.20614	3990060.997
PWY0-162	superpathway of pyrimidine ribonucleotides de novo biosynthesis	0.65827498	0.114599481	0.772594604	0.315897183	0.151166788	63.18771721	-0.114319624	-0.273461939	0.044822691		67255.01022	10291137.78	0.653523563	45641.79978	6114907.789	0.746402094	58269.69241	7990154.529	0.729268654	33779.58016	4734829.88	0.713427536	36474.18416	4736922.632	0.769997465	33505.74779	4740026.578	0.706868353	2828.951999	1490812.553	0.189759068	34258.42229	5336187.082	0.642001897	49709.47755	7665441.628	0.64848811	36412.22293	5812700.112	0.62642528	44936.56452	6721589.658	0.668540729	37605.04272	5682602.956	0.66175735	25713.3012	3990060.997
PWY0-166	superpathway of pyrimidine deoxyribonucleotides de novo biosynthesis (E. coli)	0.616298559	0.056814594	0.614300757	0.162761193	0.960138603	401.3379361	0.001997802	-0.079708647	0.083704252		60638.51312	10291137.78	0.589230408	40302.95945	6114907.789	0.659093495	51705.69336	7990154.529	0.647117564	29806.86796	4734829.88	0.629523525	34012.68396	4736922.632	0.718033344	29753.59479	4740026.578	0.627709451	7103.608161	1490812.553	0.476492376	33736.16844	5336187.082	0.632214874	44665.34645	7665441.628	0.582684581	36752.43479	5812700.112	0.632278185	39915.95949	6721589.658	0.593847014	33195.6558	5682602.956	0.584162857	30204.85587	3990060.997
PWY0-321	phenylacetate degradation I (aerobic)	0.175052677	0.13199244	0.117042834	0.095707772	0.130010911	54.3445606	0.058009843	-0.017951346	0.133971032		27215.73395	10291137.78	0.264457969	18896.79315	6114907.789	0.30902826	23902.84878	7990154.529	0.299153773	11850.53324	4734829.88	0.250284245	70.18158359	4736922.632	0.001481586	8982.781099	4740026.578	0.189509087	106.9575435	1490812.553	0.007174446	2289.159205	5336187.082	0.042898781	1517.322847	7665441.628	0.01979433	3929.762008	5812700.112	0.067606481	10667.08593	6721589.658	0.158698857	12508.91542	5682602.956	0.220126507	861.3422642	3990060.997
PWY0-41	allantoin degradation IV (anaerobic)	0.004876963	0.003722891	0.003940025	0.0063588	0.583424717	243.8715317	0.000936937	-0.00251231	0.004386184		159.0348667	10291137.78	0.001545357	741.6293775	6114907.789	0.012128218	202.9741906	7990154.529	0.002540304	126.4677821	4734829.88	0.00267101	560.7992421	4736922.632	0.011838894	88.15237012	4740026.578	0.001859744	0	1490812.553	0	216.8431954	5336187.082	0.004063636	292.4559678	7665441.628	0.003815253	287.3465987	5812700.112	0.004943427	207.3809321	6721589.658	0.003085296	248.5813781	5682602.956	0.004374428	96.5373354	3990060.997
PWY0-42	2-methylcitrate cycle I	0.120747409	0.073404684	0.091539282	0.070296882	0.217998744	91.12347485	0.029208127	-0.017997414	0.076413668		12560.65258	10291137.78	0.122053099	5506.899877	6114907.789	0.090056957	7357.214932	7990154.529	0.092078506	3157.375109	4734829.88	0.066684024	311.1986111	4736922.632	0.006569637	9017.525946	4740026.578	0.190242097	124.5661849	1490812.553	0.00835559	3068.767856	5336187.082	0.057508626	11766.24205	7665441.628	0.153497249	3387.348707	5812700.112	0.058274961	18216.21395	6721589.658	0.271010503	13342.36389	5682602.956	0.234793175	1217.7391	3990060.997
PWY0-781	aspartate superpathway	0.375582481	0.102587962	0.331088652	0.134386634	0.258991846	108.2585917	0.044493828	-0.034205758	0.123193414		44253.41175	10291137.78	0.430014763	21636.96058	6114907.789	0.353839523	24534.84455	7990154.529	0.307063455	16957.45852	4734829.88	0.358142931	8642.137397	4736922.632	0.182442021	16840.12958	4740026.578	0.355275003	1023.093143	1490812.553	0.068626545	24577.79726	5336187.082	0.460587249	34930.09158	7665441.628	0.455682703	23597.75936	5812700.112	0.40596898	31562.23971	6721589.658	0.469565108	27518.87711	5682602.956	0.48426535	11186.22062	3990060.997
PWY0-845	superpathway of pyridoxal 5'-phosphate biosynthesis and salvage	0.197937921	0.082943302	0.166610216	0.089249208	0.269457941	112.6334194	0.031327705	-0.025268182	0.087923592		23985.6072	10291137.78	0.233070509	7803.817415	6114907.789	0.127619544	9488.544085	7990154.529	0.118752948	7919.202241	4734829.88	0.167254209	4900.138824	4736922.632	0.103445617	6303.718974	4740026.578	0.132989106	498.161844	1490812.553	0.033415458	10330.85299	5336187.082	0.193599903	27781.24307	7665441.628	0.362421951	8761.65335	5812700.112	0.150732933	18889.36209	6721589.658	0.281025219	16407.41837	5682602.956	0.288730684	8188.074939	3990060.997
PWY0-862	(5Z)-dodec-5-enoate biosynthesis	0.501901214	0.226082048	0.415674691	0.274130236	0.297086694	124.1822382	0.086226523	-0.078995928	0.251448974		70175.47082	10291137.78	0.681901966	44300.13796	6114907.789	0.724461259	57158.44131	7990154.529	0.715360899	34225.7047	4734829.88	0.722849724	5723.798548	4736922.632	0.120833693	34065.02797	4740026.578	0.718667447	659.2319439	1490812.553	0.04421964	8928.125688	5336187.082	0.167312831	40901.4786	7665441.628	0.533582807	10649.39258	5812700.112	0.183209049	39965.82884	6721589.658	0.594588942	31467.91487	5682602.956	0.553758816	10456.5381	3990060.997
PWY1G-0	mycothiol biosynthesis	0.045297374	0.033360314	0.039617591	0.048525195	0.676841769	282.9198594	0.005679782	-0.021784336	0.0331439		2166.85042	10291137.78	0.021055499	802.9884649	6114907.789	0.013131653	892.2657393	7990154.529	0.011167065	202.0778368	4734829.88	0.004267901	175.9655659	4736922.632	0.003714765	462.8961598	4740026.578	0.009765687	54.11580388	1490812.553	0.003629954	4112.314112	5336187.082	0.077064654	7207.370957	7665441.628	0.09402421	3452.641182	5812700.112	0.059398233	5725.047478	6721589.658	0.08517401	5597.865257	5682602.956	0.098508822	1362.617159	3990060.997
PWY490-3	nitrate reduction VI (assimilatory)	0.018062473	0.024294535	0.027399291	0.05431083	0.499931561	208.9713927	-0.009336818	-0.037377723	0.018704087		27.74606133	10291137.78	0.000269611	37.86446424	6114907.789	0.000619216	612.5778235	7990154.529	0.007666658	101.8922473	4734829.88	0.002151973	3700.093467	4736922.632	0.078111756	161.0099688	4740026.578	0.003396816	50.97461443	1490812.553	0.00341925	446.9723418	5336187.082	0.008376249	656.6904176	7665441.628	0.008566896	4553.171392	5812700.112	0.078331435	1179.040721	6721589.658	0.017541099	3053.486964	5682602.956	0.053733949	1352.551779	3990060.997
PWY4FS-7	phosphatidylglycerol biosynthesis I (plastidic)	0.76539157	0.355453349	0.909458936	0.417455698	0.259409517	108.4331779	-0.144067365	-0.398918836	0.110784105		65250.58046	10291137.78	0.634046321	42844.19641	6114907.789	0.700651553	53515.11963	7990154.529	0.669763262	31721.22179	4734829.88	0.669954837	42841.21723	4736922.632	0.904410322	31267.34166	4740026.578	0.65964486	33667.31036	1490812.553	2.258319484	42702.37351	5336187.082	0.800241312	48108.22072	7665441.628	0.627598814	44318.37082	5812700.112	0.762440346	40980.93858	6721589.658	0.609691169	34136.62375	5682602.956	0.600721606	38057.64859	3990060.997
PWY4FS-8	phosphatidylglycerol biosynthesis II (non-plastidic)	0.76539157	0.355453349	0.909458936	0.417455698	0.259409517	108.4331779	-0.144067365	-0.398918836	0.110784105		65250.58046	10291137.78	0.634046321	42844.19641	6114907.789	0.700651553	53515.11963	7990154.529	0.669763262	31721.22179	4734829.88	0.669954837	42841.21723	4736922.632	0.904410322	31267.34166	4740026.578	0.65964486	33667.31036	1490812.553	2.258319484	42702.37351	5336187.082	0.800241312	48108.22072	7665441.628	0.627598814	44318.37082	5812700.112	0.762440346	40980.93858	6721589.658	0.609691169	34136.62375	5682602.956	0.600721606	38057.64859	3990060.997
PWYG-321	mycolate biosynthesis	0.538386942	0.2293074	0.45178706	0.286171298	0.310120171	129.6302315	0.086599881	-0.083976387	0.25717615		73947.30065	10291137.78	0.718553208	44867.77409	6114907.789	0.733744083	58114.48005	7990154.529	0.727326109	36117.90005	4734829.88	0.762813046	6702.131503	4736922.632	0.141487038	35931.19355	4740026.578	0.758037808	795.9767468	1490812.553	0.053392141	10548.93847	5336187.082	0.197686819	44575.80252	7665441.628	0.58151643	12542.28796	5812700.112	0.21577387	43617.35327	6721589.658	0.648914252	34787.44831	5682602.956	0.612174536	12110.49305	3990060.997
PYRIDNUCSAL-PWY	NAD salvage pathway I	0.363356939	0.139565684	0.276867072	0.172804607	0.098190572	41.04365895	0.086489867	-0.016821924	0.189801658		43486.32138	10291137.78	0.422560871	29325.92992	6114907.789	0.479580902	38912.21932	7990154.529	0.487002087	22999.30254	4734829.88	0.485747178	4743.130915	4736922.632	0.100131062	21686.56248	4740026.578	0.45751985	331.4297366	1490812.553	0.022231483	13989.20304	5336187.082	0.262157282	30885.87327	7665441.628	0.402923599	9878.626718	5812700.112	0.169949017	29368.2478	6721589.658	0.43692414	24213.2872	5682602.956	0.426095002	6283.503874	3990060.997
PYRIDNUCSYN-PWY	NAD biosynthesis I (from aspartate)	0.439500866	0.102037676	0.360139132	0.160091081	0.077713165	32.48410313	0.079361734	-0.009326336	0.168049805		47038.24278	10291137.78	0.457075241	31436.44228	6114907.789	0.514095116	42246.9037	7990154.529	0.528737004	25166.48863	4734829.88	0.531518328	23311.21386	4736922.632	0.49211726	23658.69318	4740026.578	0.499125749	1003.214688	1490812.553	0.067293147	19013.21653	5336187.082	0.356307158	32312.18993	7665441.628	0.421530702	21927.11623	5812700.112	0.377227722	32692.89213	6721589.658	0.486386313	26415.54247	5682602.956	0.464849342	12585.1731	3990060.997
PYRIDOXSYN-PWY	pyridoxal 5'-phosphate biosynthesis I	0.388499406	0.192089337	0.300188088	0.212040713	0.186539876	77.97366834	0.088311318	-0.044609012	0.221231649		52662.76971	10291137.78	0.511729323	35729.75471	6114907.789	0.584305699	45834.12223	7990154.529	0.573632488	27752.91679	4734829.88	0.586143906	2994.195547	4736922.632	0.06320972	25241.65778	4740026.578	0.53252144	331.1564059	1490812.553	0.022213148	7222.123122	5336187.082	0.13534239	31421.76682	7665441.628	0.409914632	5803.865826	5812700.112	0.099848018	31905.87601	6721589.658	0.474677534	25005.07698	5682602.956	0.440028578	5800.890058	3990060.997
REDCITCYC	TCA cycle VIII (helicobacter)	0.41763924	0.164174078	0.425059293	0.194321254	0.899517972	375.9985125	-0.007420053	-0.125673807	0.110833702		48686.34019	10291137.78	0.473089966	15771.26908	6114907.789	0.257915076	25543.51956	7990154.529	0.319687429	18841.80313	4734829.88	0.397940446	11664.9821	4736922.632	0.246256547	16465.24649	4740026.578	0.347366122	619.7010996	1490812.553	0.041568009	44476.11018	5336187.082	0.833481089	35325.83149	7665441.628	0.460845352	37422.98945	5812700.112	0.643814212	30216.34496	6721589.658	0.449541649	25115.78491	5682602.956	0.441976768	16261.38699	3990060.997
RHAMCAT-PWY	L-rhamnose degradation I	0.040893443	0.024292998	0.03764093	0.034919675	0.74097366	309.7269898	0.003252513	-0.016582354	0.023087379		10154.37664	10291137.78	0.098671079	1673.506929	6114907.789	0.027367656	2031.609926	7990154.529	0.025426416	3328.878516	4734829.88	0.070306191	1348.529692	4736922.632	0.028468476	1331.39347	4740026.578	0.028088312	36.27680594	1490812.553	0.002433358	3436.26058	5336187.082	0.064395429	5102.927982	7665441.628	0.066570567	1539.522808	5812700.112	0.026485502	2421.606896	6721589.658	0.036027294	1310.58717	5682602.956	0.023063149	614.0905253	3990060.997
RIBOSYN2-PWY	flavin biosynthesis I (bacteria and plants)	0.565902426	0.121722929	0.650323546	0.305296298	0.273562769	114.3492374	-0.08442112	-0.239747628	0.070905389		61033.26329	10291137.78	0.593066234	41475.46856	6114907.789	0.678268095	52359.02894	7990154.529	0.655294322	30926.91715	4734829.88	0.653179057	33035.32834	4736922.632	0.697400631	28823.11593	4740026.578	0.608079205	1725.521407	1490812.553	0.115743686	24893.76055	5336187.082	0.466508392	43104.68961	7665441.628	0.562324934	28416.6682	5812700.112	0.488872084	39432.85444	6721589.658	0.586659651	32982.5896	5682602.956	0.58041341	19331.10818	3990060.997
RUMP-PWY	formaldehyde oxidation I	0.027798217	0.025930601	0.021003463	0.02354964	0.403153625	168.5182154	0.006794754	-0.009478291	0.023067798		2392.72485	10291137.78	0.023250343	1552.410577	6114907.789	0.02538731	2902.065925	7990154.529	0.036320523	464.1087403	4734829.88	0.009802015	190.9944135	4736922.632	0.004032036	1000.367418	4740026.578	0.02110468	26.417974	1490812.553	0.001772052	3020.37292	5336187.082	0.056601706	2726.695161	7665441.628	0.035571273	6087.254741	5812700.112	0.104723358	607.3791157	6721589.658	0.009036242	363.5131599	5682602.956	0.006396948	1372.023175	3990060.997
SALVADEHYPOX-PWY	adenosine nucleotides degradation II	0.312176847	0.11104517	0.252349452	0.162590811	0.194292148	81.21411797	0.059827395	-0.032014325	0.151669115		50246.79106	10291137.78	0.488253021	17904.97853	6114907.789	0.292808643	27691.86619	7990154.529	0.346574851	18304.99088	4734829.88	0.386602926	10011.86993	4736922.632	0.211358106	19169.0195	4740026.578	0.404407426	674.3637321	1490812.553	0.045234643	10798.45682	5336187.082	0.202362785	26610.287	7665441.628	0.34714617	10748.49147	5812700.112	0.184913917	31185.92954	6721589.658	0.463966578	23768.02295	5682602.956	0.418259434	4982.047292	3990060.997
SER-GLYSYN-PWY	superpathway of L-serine and glycine biosynthesis I	0.617650613	0.116529238	0.552310649	0.19737927	0.223401147	93.38167943	0.065339964	-0.041933801	0.172613729		67600.10784	10291137.78	0.65687691	42447.20796	6114907.789	0.694159412	55719.23499	7990154.529	0.697348653	33201.81699	4734829.88	0.70122513	31842.74669	4736922.632	0.672224336	32239.51556	4740026.578	0.680154742	2356.159309	1490812.553	0.158045309	31905.88343	5336187.082	0.597915383	45966.35017	7665441.628	0.599656907	32791.39675	5812700.112	0.56413364	42879.5572	6721589.658	0.637937741	35844.88381	5682602.956	0.630782831	21043.69695	3990060.997
SO4ASSIM-PWY	sulfate reduction I (assimilatory)	0.503899273	0.226424452	0.405996388	0.259138768	0.222675985	93.07856153	0.097902885	-0.062012116	0.257817887		68812.65079	10291137.78	0.668659309	45172.62194	6114907.789	0.738729405	58215.11175	7990154.529	0.728585555	34899.60121	4734829.88	0.737082474	9573.236076	4736922.632	0.202098215	30613.04842	4740026.578	0.645841282	713.0305793	1490812.553	0.047828319	10126.30494	5336187.082	0.189766678	31218.22179	7665441.628	0.407259272	17974.05195	5812700.112	0.309220356	41690.32089	6721589.658	0.620244957	35930.08037	5682602.956	0.632282083	5497.040679	3990060.997
SUCSYN-PWY	sucrose biosynthesis I (from photosynthesis)	0.02764765	0.023058261	0.031243264	0.045000988	0.758860712	317.2037776	-0.003595614	-0.027345159	0.02015393		649.3885464	10291137.78	0.006310173	225.3419492	6114907.789	0.003685124	150.3021926	7990154.529	0.001881092	282.4128384	4734829.88	0.005964583	2156.872192	4736922.632	0.045533194	243.2671766	4740026.578	0.00513219	127.8297347	1490812.553	0.008574501	3755.529552	5336187.082	0.070378521	4057.655667	7665441.628	0.052934402	2723.420553	5812700.112	0.046852934	1131.127385	6721589.658	0.016828272	679.8336494	5682602.956	0.01196342	1068.059719	3990060.997
SULFATE-CYS-PWY	superpathway of sulfate assimilation and cysteine biosynthesis	0.540276925	0.205809164	0.408683749	0.251454888	0.085872217	35.89458687	0.131593177	-0.019512606	0.282698959		69947.5221	10291137.78	0.679686966	44924.55071	6114907.789	0.734672578	58349.60113	7990154.529	0.730268744	35272.97611	4734829.88	0.744968183	11356.04875	4736922.632	0.239734732	31673.34293	4740026.578	0.668210239	827.5519059	1490812.553	0.055510125	15486.2232	5336187.082	0.290211399	38099.04892	7665441.628	0.497023535	21563.60324	5812700.112	0.37097395	43061.85553	6721589.658	0.640649872	36286.29697	5682602.956	0.63855063	8125.971971	3990060.997
TCA	TCA cycle I (prokaryotic)	0.93494425	0.425741476	1.127344102	0.450004525	0.183824865	76.83879356	-0.192399852	-0.48013425	0.095334546		80949.39305	10291137.78	0.78659323	53992.47806	6114907.789	0.882964714	69629.79298	7990154.529	0.871444885	39533.52147	4734829.88	0.834951254	37739.49303	4736922.632	0.796709087	40418.04346	4740026.578	0.852696558	41074.96023	1490812.553	2.755206222	47642.24703	5336187.082	0.892814407	56847.89205	7665441.628	0.741612745	52779.94583	5812700.112	0.908010818	52888.81148	6721589.658	0.786849751	44365.78411	5682602.956	0.780729966	45204.41041	3990060.997
TCA-GLYOX-BYPASS	superpathway of glyoxylate bypass and TCA	0.557850739	0.220669143	0.512883491	0.245278344	0.556016781	232.4150144	0.044967248	-0.108319076	0.198253572		69425.68489	10291137.78	0.674616222	45436.35681	6114907.789	0.743042387	59599.29881	7990154.529	0.745909214	34645.66832	4734829.88	0.73171939	3034.493963	4736922.632	0.06406045	32503.39426	4740026.578	0.685721772	750.3428929	1490812.553	0.050331136	19574.19837	5336187.082	0.366819942	43833.64031	7665441.628	0.571834507	26582.88512	5812700.112	0.457324214	45559.48215	6721589.658	0.677808145	37946.39059	5682602.956	0.667764243	8459.418771	3990060.997
TEICHOICACID-PWY	teichoic acid (poly-glycerol) biosynthesis	0.050257566	0.033496811	0.040423798	0.039292892	0.411754691	172.1134609	0.009833768	-0.014165778	0.033833314		2636.522643	10291137.78	0.02561935	1209.420892	6114907.789	0.019778236	2660.862338	7990154.529	0.033301763	395.600106	4734829.88	0.008355107	306.1437179	4736922.632	0.006462924	1179.867311	4740026.578	0.024891576	109.622422	1490812.553	0.0073532	5600.078149	5336187.082	0.104945311	6441.738946	7665441.628	0.08403611	7235.780748	5812700.112	0.124482265	4604.837639	6721589.658	0.068508164	4238.254763	5682602.956	0.074582982	2202.057606	3990060.997
THISYN-PWY	superpathway of thiamin diphosphate biosynthesis I	0.170550543	0.140020715	0.117271762	0.084037527	0.164939955	68.944901	0.053278782	-0.023118906	0.12967647		8722.208561	10291137.78	0.08475456	3473.064584	6114907.789	0.05679668	3717.137029	7990154.529	0.046521466	921.137481	4734829.88	0.0194545	26077.73093	4736922.632	0.550520516	6102.5216	4740026.578	0.12874446	687.47843	1490812.553	0.046114344	15452.85523	5336187.082	0.289586084	21089.48157	7665441.628	0.275124156	17633.07068	5812700.112	0.303354213	5409.729302	6721589.658	0.080482885	2356.792437	5682602.956	0.041473819	10627.27895	3990060.997
THREOCAT-PWY	superpathway of L-threonine metabolism	0.001314029	0.001507097	0.000707755	0.001076044	0.162577522	67.95740405	0.000606274	-0.000256747	0.001469295		4.323594049	10291137.78	4.20E-05	215.0650397	6114907.789	0.003517061	13.87311188	7990154.529	0.000173628	0	4734829.88	0	0	4736922.632	0	82.13285228	4740026.578	0.001732751	0	1490812.553	0	213.6476999	5336187.082	0.004003752	22.0561002	7665441.628	0.000287734	62.16859355	5812700.112	0.00106953	59.65535485	6721589.658	0.000887519	45.47785352	5682602.956	0.0008003	46.355948	3990060.997
THRESYN-PWY	superpathway of L-threonine biosynthesis	0.641707123	0.118955099	0.592477617	0.224137878	0.404682102	169.1571185	0.049229506	-0.069846021	0.168305032		63180.54502	10291137.78	0.613931583	40315.04406	6114907.789	0.65929112	52132.8972	7990154.529	0.652464192	30862.47546	4734829.88	0.651818043	45299.51191	4736922.632	0.956306772	30232.31615	4740026.578	0.637809001	3794.58335	1490812.553	0.254531218	37519.09485	5336187.082	0.703106812	45639.71927	7665441.628	0.595395823	41108.65323	5812700.112	0.707221299	40726.77883	6721589.658	0.605909925	35025.5734	5682602.956	0.616364959	28733.26984	3990060.997
TRNA-CHARGING-PWY	tRNA charging	0.657553953	0.072687405	0.637245631	0.182256419	0.655790785	274.120548	0.020308322	-0.072421882	0.113038525		61472.50092	10291137.78	0.59733435	41281.16342	6114907.789	0.67509053	53053.70873	7990154.529	0.663988519	30322.12495	4734829.88	0.640405795	38174.36401	4736922.632	0.80588954	31233.18149	4740026.578	0.658924185	11229.29891	1490812.553	0.753233456	38410.33209	5336187.082	0.719808573	44365.62086	7665441.628	0.578774492	38755.98316	5812700.112	0.666746648	39818.04748	6721589.658	0.592390335	33091.54584	5682602.956	0.582330775	33965.80163	3990060.997
TRPSYN-PWY	L-tryptophan biosynthesis	0.604894866	0.119813137	0.520427794	0.21307376	0.142507483	59.56812781	0.084467072	-0.030077099	0.199011244		65830.85567	10291137.78	0.639684912	42087.90425	6114907.789	0.688283547	54886.91051	7990154.529	0.686931777	32751.67328	4734829.88	0.691718058	28033.42852	4736922.632	0.591806764	30079.90225	4740026.578	0.634593536	1924.523897	1490812.553	0.129092279	29461.61114	5336187.082	0.552109787	49870.09648	7665441.628	0.650583475	32019.78523	5812700.112	0.550859061	43484.58405	6721589.658	0.646938987	35905.27826	5682602.956	0.631845627	20196.26862	3990060.997
TYRFUMCAT-PWY	L-tyrosine degradation I	0.06165891	0.04036536	0.043285372	0.03490068	0.141824083	59.28246672	0.018373538	-0.006425891	0.043172968		2887.888361	10291137.78	0.028061896	4108.036807	6114907.789	0.067180683	6002.972674	7990154.529	0.075129619	5431.328384	4734829.88	0.114710106	527.6055996	4736922.632	0.011138151	5222.835787	4740026.578	0.110185791	95.83967363	1490812.553	0.006428687	2052.958797	5336187.082	0.038472392	1843.511175	7665441.628	0.024049641	3633.537182	5812700.112	0.062510316	6083.479715	6721589.658	0.090506562	7116.730727	5682602.956	0.125237163	1339.057669	3990060.997
UBISYN-PWY	superpathway of ubiquinol-8 biosynthesis (prokaryotic)	0.634521712	0.433291498	0.805184753	0.490533733	0.262928442	109.9040887	-0.170663041	-0.474781374	0.133455292		58871.70491	10291137.78	0.572062159	39684.83897	6114907.789	0.648985076	50382.2106	7990154.529	0.630553645	29033.47806	4734829.88	0.613189466	25171.19592	4736922.632	0.53138288	27788.27781	4740026.578	0.5862473	36723.67414	1490812.553	2.463332769	25758.8777	5336187.082	0.482720664	30331.99786	7665441.628	0.395697982	28551.88083	5812700.112	0.491198243	32050.16318	6721589.658	0.476824156	25347.25943	5682602.956	0.446050157	33897.78076	3990060.997
UDPNAGSYN-PWY	UDP-N-acetyl-D-glucosamine biosynthesis I	0.557210646	0.104678748	0.528232255	0.181274299	0.550700375	230.1927569	0.028978391	-0.069043164	0.126999947		55995.62124	10291137.78	0.54411497	38064.2309	6114907.789	0.6224825	49505.26331	7990154.529	0.619578296	28266.7842	4734829.88	0.596996828	36512.94539	4736922.632	0.770815743	26582.25765	4740026.578	0.560803979	2350.829652	1490812.553	0.157687809	28438.13413	5336187.082	0.532929856	42775.44069	7665441.628	0.558029697	32542.9246	5812700.112	0.559858998	37425.60684	6721589.658	0.556796959	31257.29867	5682602.956	0.550052483	22367.80186	3990060.997
VALSYN-PWY	L-valine biosynthesis	0.706686238	0.127523291	0.633469297	0.220169992	0.219262746	91.65182777	0.073216942	-0.045917994	0.192351877		73080.15537	10291137.78	0.710127072	48214.24116	6114907.789	0.788470453	62579.33032	7990154.529	0.783205507	35615.7865	4734829.88	0.752208367	32808.51247	4736922.632	0.692612378	37000.23686	4740026.578	0.780591337	2848.609952	1490812.553	0.191077674	37650.62331	5336187.082	0.705571651	52944.49855	7665441.628	0.69069078	38816.52904	5812700.112	0.667788262	48152.93581	6721589.658	0.716392078	41200.34109	5682602.956	0.725025862	25806.55088	3990060.997
[truncated: 82 more columns]
