# Supplementary material for: The bacterial patterns suggesting the dynamic features of tick-associated microorganisms in hard ticks
Source: BMC Microbiol. 2024 May 24;24:179. doi: 10.1186/s12866-024-03323-3 (PMC11118998; doi:10.1186/s12866-024-03323-3)
Supplement: Supplementary file 9 — Supplementary Material 9 [file 12866_2024_3323_MOESM9_ESM.xlsx]

## Sheet: Sheet1
Table X Primers for pathogen examinations
Pathogens	Tatget gene	Primers	Primer sequences	length	Sources
Ehrlichia spp.	16S rRNA	Ehr 521	TGTAGGCGGTTCGGTAAGTTAAAG	247 bp	[46]
		Ehr 747	GCACTCATCGTTTACAGCGTG
	16S rRNA	EBm52F	AAAGGGCACGTAGGTGGACTAGT	447 bp	In this study
		EBm52R	CCCTGTTAGGAGGGATACGACCT
Anaplasma spp.	16S rRNA	GE9f	AACGGATTATTCTTTATAGCTTGCT	919 bp	[47]
		GE10r	TTCCGTTAAGAAGGATCTAATCTCC
Coxiella Burnetiid	16S rRNA	QR-FO	ATTGAAGAGTT TGATTCTGG	1457 bp	[48]
		QR-RO	CGGCCTCCCGAAGGTTAG
Bartonella spp.	pap 31	PAPn1	TTCTAGGAGTTGAAACCGAT	274 bp	[49]
		PAPn2	GAAACACCACCAGCAACATA
Rickettsia spp.	ompB	120.36	TACTTCCGGTTACAGCAAAGT	812 bp	[50]
		120.279	AAACAATAATCAAGGTACTGT
Francisella spp.	16S rRNA	F11	TACCAGTTGGAAACGACTGT	1142 bp	[51]
		F5	CCTTTTTGAGTTTCGCTCC
Francisella tularensis	rpoB	Fran-F	AATCGAAAAAACTCTAGAG	213 bp	In this study
		Fran-R	TTCAGTAGCGATTTAATG
Wolbachia spp.	ftsZ	ftsZf1	GTTGTCGCAAATACCGATGC	1050 bp	[52]
		ftsZr1	CTTAAGTAAGCTGGTATATC
Borrelia burgdorferi	16S rRNA	LD-F	ATGCACACTTGGTGTTAACTA	351	[53]
		LD-R	GACTTATCACCGGCAGTCTTA
Babesia spp.	18S rRNA	BJ1	GTCTTGTAATTGGAATGATGG	450	[54]
		BN2	TAGTTTATGGTTAGGACTACG
