# Supplementary material for: The bacterial patterns suggesting the dynamic features of tick-associated microorganisms in hard ticks
Source: BMC Microbiol. 2024 May 24;24:179. doi: 10.1186/s12866-024-03323-3 (PMC11118998; doi:10.1186/s12866-024-03323-3)
Supplement: Supplementary file 10 — Supplementary Material 10 [file 12866_2024_3323_MOESM10_ESM.tsv]

Table S10 Statistics table of differential function pathways between free and engorged tick carrying microbiomes from WQ
pathway	description	no2: mean rel. freq. (%)	no2: std. dev. (%)	sheep: mean rel. freq. (%)	sheep: std. dev. (%)	p-values	p-values (corrected)	Difference between means	95.0% lower CI	95.0% upper CI	Note	WQ_YLP11_20_2	WQ_YLP11_20_2: parent seq. count	WQ_YLP11_20_2: rel. freq. (%)	WQ_YLP1_10_1	WQ_YLP1_10_1: parent seq. count	WQ_YLP1_10_1: rel. freq. (%)	WQ_YLP21_30_3	WQ_YLP21_30_3: parent seq. count	WQ_YLP21_30_3: rel. freq. (%)	WQ_YLP31_40_4	WQ_YLP31_40_4: parent seq. count	WQ_YLP31_40_4: rel. freq. (%)	WQ_YLP41_50_5	WQ_YLP41_50_5: parent seq. count	WQ_YLP41_50_5: rel. freq. (%)	WQ_YLP51_60_6	WQ_YLP51_60_6: parent seq. count	WQ_YLP51_60_6: rel. freq. (%)	WQ_YLP61_70_7	WQ_YLP61_70_7: parent seq. count	WQ_YLP61_70_7: rel. freq. (%)	WQ_YLP71_80_8	WQ_YLP71_80_8: parent seq. count	WQ_YLP71_80_8: rel. freq. (%)	WQ_YLP81_90_9	WQ_YLP81_90_9: parent seq. count	WQ_YLP81_90_9: rel. freq. (%)	WQ_YLP91_101_10	WQ_YLP91_101_10: parent seq. count	WQ_YLP91_101_10: rel. freq. (%)	WQ_YLP_A	WQ_YLP_A: parent seq. count	WQ_YLP_A: rel. freq. (%)	WQ_YLP_B	WQ_YLP_B: parent seq. count	WQ_YLP_B: rel. freq. (%)	WQ_YLP_C	WQ_YLP_C: parent seq. count
1CMET2-PWY	N10-formyl-tetrahydrofolate biosynthesis	0.895264260485	0.166618736126	0.58766348502	0.138295036229	2.4734809756e-09	1.0339150478e-06	0.307600775465	0.222948530589	0.39225302034		40541.2320552	5341400.86182	0.758999990902	26250.7284287	3776444.08266	0.695117625314	49536.8851638	8207070.24206	0.603587927272	32937.2665157	5620154.90925	0.586056203922	42038.6742663	5992883.56884	0.701476572728	31848.4209372	4593769.57205	0.693296005333	32291.1512732	4662421.90914	0.692583208952	36077.952986	5490875.70558	0.657052807612	33367.250938	4774190.24096	0.698909118697	39904.5471796	5782022.13226	0.690148641198	41152.8129718	3787497.02521	1.08654377014	44772.6356581	4068745.06676	1.10040405392	27648.3767439	2746050.79056
3-HYDROXYPHENYLACETATE-DEGRADATION-PWY	4-hydroxyphenylacetate degradation	0.0136739397971	0.012242269508	0.00379337541983	0.00263211454977	5.3916306932e-05	0.0225370162976	0.00988056437725	0.0054706681695	0.014290460585		713.751752597	5341400.86182	0.0133626322207	671.347292921	3776444.08266	0.0177772337741	427.016143716	8207070.24206	0.005203027769	699.229873531	5620154.90925	0.0124414697606	407.218621191	5992883.56884	0.00679503642134	276.71510247	4593769.57205	0.00602370445731	1168.82678896	4662421.90914	0.0250690909519	2161.14903477	5490875.70558	0.0393589137808	1696.69520256	4774190.24096	0.0355389106198	684.138174976	5782022.13226	0.0118321611251	191.856293363	3787497.02521	0.00506551667462	260.541564743	4068745.06676	0.00640348708184	224.40052814	2746050.79056
AEROBACTINSYN-PWY	aerobactin biosynthesis	8.47909130478e-05	0.000209583056044	9.08901129557e-05	0.000263670220939	0.930121396246	388.790743631	-6.09919990788e-06	-0.000146308411059	0.000134110011243		0.0	5341400.86182	0.0	0.0	3776444.08266	0.0	0.0	8207070.24206	0.0	0.0	5620154.90925	0.0	5.97441522926	5992883.56884	9.96918288272e-05	3.98726111488	4593769.57205	8.67971510617e-05	0.0	4662421.90914	0.0	0.579632924401	5490875.70558	1.05562929391e-05	1.99709854877	4774190.24096	4.18311472307e-05	0.499938617372	5782022.13226	8.6464320948e-06	0.542370015663	3787497.02521	1.43200116608e-05	0.0	4068745.06676	0.0	25.1589956579	2746050.79056
ALL-CHORISMATE-PWY	superpathway of chorismate metabolism	0.0112633921799	0.0087971501662	0.0126658774584	0.0248366787923	0.809623735633	338.422721495	-0.00140248527844	-0.0133078281602	0.0105028576034		490.232306615	5341400.86182	0.00917797258243	217.604758856	3776444.08266	0.00576216022516	1024.49996026	8207070.24206	0.0124831386846	470.32760768	5620154.90925	0.00836858797087	1996.54400268	5992883.56884	0.0333152476558	1794.12636568	4593769.57205	0.0390556456422	472.668971803	4662421.90914	0.0101378421133	547.30731623	5490875.70558	0.00996757795252	262.160599128	4774190.24096	0.00549120554264	146.121111407	5782022.13226	0.00252716278258	355.775145878	3787497.02521	0.00939341056931	84.2964004258	4068745.06676	0.00207180344413	410.257684992	2746050.79056
ANAEROFRUCAT-PWY	homolactic fermentation	0.146523238106	0.0655817168472	0.114968532169	0.0842133501619	0.159331013525	66.6003636533	0.0315547059368	-0.0130081928418	0.0761176047153		11318.3471499	5341400.86182	0.211898478371	9195.30854245	3776444.08266	0.243491187508	14057.8944537	8207070.24206	0.171290046741	8186.5930832	5620154.90925	0.145664900975	16719.3441155	5992883.56884	0.278986633453	12088.1420843	4593769.57205	0.263142107908	11258.1142301	4662421.90914	0.241464939241	13756.1420973	5490875.70558	0.250527289906	8366.56879156	4774190.24096	0.175245819066	8956.88086246	5782022.13226	0.154909141777	3942.11149977	3787497.02521	0.104082233558	3045.30324304	4068745.06676	0.0748462534043	2382.94736538	2746050.79056
ANAGLYCOLYSIS-PWY	glycolysis III (from glucose)	0.334116011736	0.0997238849179	0.214605256251	0.112655274105	0.000352982962657	0.14754687839	0.119510755484	0.0578698644027	0.181151646565		23304.6658907	5341400.86182	0.436302507405	17279.9864686	3776444.08266	0.457572946676	30528.9900732	8207070.24206	0.371984023199	15485.4253767	5620154.90925	0.275533782017	30799.6595373	5992883.56884	0.513937225435	22682.2631572	4593769.57205	0.493761448009	20794.7664435	4662421.90914	0.446007822731	26686.2979808	5490875.70558	0.486011693065	16957.575482	4774190.24096	0.355192705487	27334.2620877	5782022.13226	0.472745718754	8768.44360921	3787497.02521	0.231510244123	7806.61432914	4068745.06676	0.191867865916	6207.68372103	2746050.79056
ARG+POLYAMINE-SYN	superpathway of arginine and polyamine biosynthesis	0.120105177968	0.0816475100391	0.087972047648	0.0801190210911	0.164874170484	68.9174032625	0.0321331303203	-0.0137364103835	0.0780026710241		9250.96804065	5341400.86182	0.173193667354	7952.73126858	3776444.08266	0.210587820037	22438.6024918	8207070.24206	0.273405756622	14536.0779845	5620154.90925	0.258641945271	13229.9676563	5992883.56884	0.220761299703	9990.67940925	4593769.57205	0.217483251011	10035.0484618	4662421.90914	0.2152325263	15813.4180611	5490875.70558	0.287994464071	8324.12360013	4774190.24096	0.174356763765	16149.0467257	5782022.13226	0.279297559856	1557.56025431	3787497.02521	0.0411237353837	1673.45474846	4068745.06676	0.0411295060517	1442.75270184	2746050.79056
ARGDEG-PWY	superpathway of L-arginine, putrescine, and 4-aminobutanoate degradation	0.0201379043852	0.0311536519159	0.00108081292461	0.00345225209639	0.00117343935552	0.490497650606	0.0190570914606	0.00810250196249	0.0300116809586		2523.8359266	5341400.86182	0.0472504496835	2239.43020798	3776444.08266	0.0592999699972	7925.60437094	8207070.24206	0.0965704464222	3782.50334314	5620154.90925	0.0673024748287	3521.38832783	5992883.56884	0.0587594984515	3073.02954348	4593769.57205	0.0668955962044	3838.46946256	4662421.90914	0.082327801674	2595.72085122	5490875.70558	0.0472733492871	2419.01973437	4774190.24096	0.0506686917002	5444.14018625	5782022.13226	0.0941563359966	5.75639124771	3787497.02521	0.000151984046704	13.3946538118	4068745.06676	0.000329208480551	53.3594547781	2746050.79056
ARGORNPROST-PWY	arginine, ornithine and proline interconversion	0.0471331396819	0.0829013994976	0.00625137017799	0.00555593428589	0.00705968904051	2.95095001894	0.0408817695039	0.0118943067909	0.0698692322169		3932.50428107	5341400.86182	0.0736230884519	3679.50957049	3776444.08266	0.0974331802604	28631.8927617	8207070.24206	0.348868620801	19196.6901492	5620154.90925	0.34156870156	5257.02419825	5992883.56884	0.0877211135152	5010.29070092	4593769.57205	0.109067087984	4295.22691192	4662421.90914	0.0921243721745	7383.55252808	5490875.70558	0.134469489458	2896.46932144	4774190.24096	0.0606693318709	5936.62211515	5782022.13226	0.102673804758	153.829902027	3787497.02521	0.00406151875509	185.667172934	4068745.06676	0.00456325402274	170.598837109	2746050.79056
ARGSYN-PWY	L-arginine biosynthesis I (via L-ornithine)	0.172547888325	0.138688218981	0.14292822732	0.119361512201	0.41156897307	172.035830743	0.0296196610045	-0.0423021418598	0.101541463869		13803.7494353	5341400.86182	0.258429385707	12122.5338638	3776444.08266	0.321003928523	44166.5668743	8207070.24206	0.538152660714	32807.3862698	5620154.90925	0.583745231218	18256.4611208	5992883.56884	0.304635671811	15036.0049646	4593769.57205	0.327312999244	15277.5875469	4662421.90914	0.327674926136	19634.7083669	5490875.70558	0.357587922578	11387.026585	4774190.24096	0.238512208568	20866.5404649	5782022.13226	0.360886554697	2135.63628572	3787497.02521	0.0563864808741	1974.40997748	4068745.06676	0.0485262641204	1817.58726876	2746050.79056
ARGSYNBSUB-PWY	L-arginine biosynthesis II (acetyl cycle)	0.197387653274	0.151242279326	0.1513636994	0.144237669253	0.272241582856	113.796981634	0.0460239538745	-0.0374144625451	0.129462370294		16490.6086969	5341400.86182	0.30873190617	14037.4798884	3776444.08266	0.371711577906	47719.7945982	8207070.24206	0.581447376356	35028.2436531	5620154.90925	0.623261177293	20450.413277	5992883.56884	0.341244962331	17178.2678221	4593769.57205	0.37394709405	18625.4416695	4662421.90914	0.39947997055	21923.7637113	5490875.70558	0.399276270068	14009.8821677	4774190.24096	0.293450437888	23129.588976	5782022.13226	0.400025950212	2531.90994328	3787497.02521	0.0668491599182	2269.04103417	4068745.06676	0.0557675891938	2112.61637708	2746050.79056
ARO-PWY	chorismate biosynthesis I	0.836751349253	0.152921059822	0.473163827593	0.137541932309	1.16242571124e-11	4.858939473e-09	0.36358752166	0.282204902241	0.444970141079		40701.6709526	5341400.86182	0.762003676667	26370.1415907	3776444.08266	0.698279678278	50903.6503599	8207070.24206	0.620241436451	34237.0483753	5620154.90925	0.609183357544	42009.4263567	5992883.56884	0.700988528714	33066.6572378	4593769.57205	0.719815322017	33385.7324643	4662421.90914	0.716059874351	36442.0747532	5490875.70558	0.663684204619	26507.9746727	4774190.24096	0.555234989282	41918.0021352	5782022.13226	0.724971319312	39074.6805458	3787497.02521	1.03167554419	42059.3299057	4068745.06676	1.03371750295	23255.315242	2746050.79056
ASPASN-PWY	superpathway of L-aspartate and L-asparagine biosynthesis	0.115880016371	0.122382221907	0.0847630634315	0.101120299748	0.318187166172	133.00223546	0.0311169529391	-0.0309048212594	0.0931387271377		13895.2714274	5341400.86182	0.260142831195	11735.4438418	3776444.08266	0.310753809268	31883.4756291	8207070.24206	0.388487909677	19273.4616314	5620154.90925	0.342934704517	12697.7514351	5992883.56884	0.211880496079	13401.3927557	4593769.57205	0.291729755826	15330.1455002	4662421.90914	0.328802193345	16320.8575032	5490875.70558	0.297235967053	10733.7623445	4774190.24096	0.224828961619	18259.5579233	5782022.13226	0.315798824454	596.180479094	3787497.02521	0.0157407510851	1168.07878861	4068745.06676	0.0287085764639	960.687720592	2746050.79056
AST-PWY	L-arginine degradation II (AST pathway)	0.0715020024562	0.109565127381	0.00282974542637	0.00488066199389	0.000869752731162	0.363556641626	0.0686722570298	0.0304309200975	0.106913593962		7594.91292855	5341400.86182	0.142189532765	6114.31212869	3776444.08266	0.161906597711	29747.8430623	8207070.24206	0.362466046773	23260.5057696	5620154.90925	0.413876594955	11602.5224994	5992883.56884	0.193605004438	8591.26329506	4593769.57205	0.187019900766	7171.7474235	4662421.90914	0.1538202154	12314.7111029	5490875.70558	0.224275903576	5100.55772678	4774190.24096	0.106836080452	15327.4338471	5782022.13226	0.265087775461	177.540229824	3787497.02521	0.00468753450215	277.090851218	4068745.06676	0.00681022887086	108.611347248	2746050.79056
BIOTIN-BIOSYNTHESIS-PWY	biotin biosynthesis I	0.27535039376	0.255830984368	0.0722036359209	0.140102335349	0.000410107608851	0.1714249805	0.203146757839	0.0950499480623	0.311243567616		36036.3223609	5341400.86182	0.674660511226	25015.6981344	3776444.08266	0.662414101383	53814.7305721	8207070.24206	0.6557118312	35014.3469728	5620154.90925	0.623013912217	39718.3234236	5992883.56884	0.662758135836	31204.2688377	4593769.57205	0.679273706447	31205.2225638	4662421.90914	0.669292122676	33781.6141081	5490875.70558	0.615231812181	25502.2190973	4774190.24096	0.53416847277	41415.0914017	5782022.13226	0.716273484506	4472.33850298	3787497.02521	0.118081637377	2906.94422053	4068745.06676	0.0714457203101	2049.81852909	2746050.79056
BRANCHED-CHAIN-AA-SYN-PWY	superpathway of branched amino acid biosynthesis	0.266427404784	0.167282428258	0.206148282953	0.160831822233	0.197011761443	82.350916283	0.0602791218307	-0.0324815971912	0.153039840853		23545.5651113	5341400.86182	0.44081254563	19255.4971047	3776444.08266	0.509884343135	47698.9131392	8207070.24206	0.581192943795	33875.1549781	5620154.90925	0.602744150741	30051.7090389	5992883.56884	0.501456580855	23491.1184737	4593769.57205	0.511369107771	24456.1532709	4662421.90914	0.524537541808	28367.6603139	5490875.70558	0.516632716436	20389.8776628	4774190.24096	0.427085571243	29384.8847101	5782022.13226	0.508211211198	4444.12587458	3787497.02521	0.117336748914	3711.10382591	4068745.06676	0.0912100356503	3137.40934891	2746050.79056
CALVIN-PWY	Calvin-Benson-Bassham cycle	0.493564531173	0.0887907251823	0.817009988414	0.207696383498	7.05684935961e-07	0.000294976303232	-0.323445457241	-0.424238442833	-0.22265247165		29651.477445	5341400.86182	0.555125485094	20858.2586868	3776444.08266	0.552325368263	44514.7149806	8207070.24206	0.542394711727	30236.9434116	5620154.90925	0.53800907448	29853.3074106	5992883.56884	0.498145960415	24923.7682083	4593769.57205	0.542555907896	27000.6226666	4662421.90914	0.579111526001	31159.7570979	5490875.70558	0.56748247035	22332.1111299	4774190.24096	0.467767516642	32582.2375163	5782022.13226	0.563509387736	13592.0387356	3787497.02521	0.358865991053	13495.7018264	4068745.06676	0.331691998516	11348.584366	2746050.79056
CATECHOL-ORTHO-CLEAVAGE-PWY	catechol degradation to &beta;-ketoadipate	0.0316391937037	0.0480756546279	0.015055018025	0.0546483250292	0.267678900026	111.889780211	0.0165841756787	-0.0132640781973	0.0464324295547		3695.44564728	5341400.86182	0.0691849524663	1825.87311545	3776444.08266	0.0483490043937	18627.387249	8207070.24206	0.22696756211	10700.8225081	5620154.90925	0.190400846256	2035.0957262	5992883.56884	0.0339585393713	2347.94770184	4593769.57205	0.0511115689417	2556.16202799	4662421.90914	0.0548247687105	2115.93501223	5490875.70558	0.0385354745888	2278.29660666	4774190.24096	0.0477211106318	4322.44555468	5782022.13226	0.0747566414621	282.534420756	3787497.02521	0.00745966053242	239.464554126	4068745.06676	0.00588546468743	146.481863633	2746050.79056
CENTFERM-PWY	pyruvate fermentation to butanoate	0.0127141043436	0.0142181869898	0.0229794344818	0.0162682353207	0.0244721607044	10.2293631744	-0.0102653301382	-0.0191343087365	-0.00139635154002		47.2771450614	5341400.86182	0.000885107601629	14.8707529951	3776444.08266	0.00039377659697	35.2760628785	8207070.24206	0.000429825282811	31.7853735457	5620154.90925	0.000565560452672	17.2986211609	5992883.56884	0.000288652715546	22.0475188145	4593769.57205	0.000479943942958	36.3464462612	4662421.90914	0.000779561501931	37.6618210297	5490875.70558	0.000685898261937	30.4770092221	4774190.24096	0.000638370230006	8.54185972013	5782022.13226	0.000147731356344	269.479852481	3787497.02521	0.00711498519173	610.899451058	4068745.06676	0.015014444037	593.161268496	2746050.79056
CHLOROPHYLL-SYN	chlorophyllide a biosynthesis I (aerobic, light-dependent)	0.00129305889778	0.00113093678065	0.000182691607312	0.000232403414666	2.37791175439e-06	0.000993967113336	0.00111036729047	0.00070412578615	0.00151660879479		15.6626498047	5341400.86182	0.000293231124378	6.49876244563	3776444.08266	0.000172086817741	31.9344494927	8207070.24206	0.000389109006635	30.2489836298	5620154.90925	0.000538223307333	6.82639820051	5992883.56884	0.000113908406898	35.1355389196	4593769.57205	0.000764852010283	27.2197247403	4662421.90914	0.000583810844894	43.5203067743	5490875.70558	0.000792593187459	12.1746046823	4774190.24096	0.000255008788252	34.8067637839	5782022.13226	0.000601982541535	46.8836149527	3787497.02521	0.00123785219211	39.1896209862	4068745.06676	0.000963186937081	25.3274270113	2746050.79056
COA-PWY	coenzyme A biosynthesis I	0.841648774198	0.186962551839	0.947741794329	0.208599547835	0.0685151810231	28.6393456677	-0.106093020131	-0.220644988828	0.00845894856613		37673.5955054	5341400.86182	0.705313015819	23674.5985567	3776444.08266	0.626901869549	42266.5893618	8207070.24206	0.515002164173	27173.3540079	5620154.90925	0.48349831004	38557.6863986	5992883.56884	0.643391214859	29410.5771826	4593769.57205	0.640227523851	29481.7178129	4662421.90914	0.632326254196	32225.382986	5490875.70558	0.586889682337	26560.4902314	4774190.24096	0.556334978097	35088.9220841	5782022.13226	0.606862465786	40272.9552587	3787497.02521	1.06331318522	43636.6484064	4068745.06676	1.0724842105	25232.4805212	2746050.79056
COBALSYN-PWY	adenosylcobalamin salvage from cobinamide I	0.117678219136	0.103587671005	0.0637556306863	0.0660580247545	0.0233748933937	9.77070543857	0.0539225884502	0.00759565598922	0.100249520911		10397.5500778	5341400.86182	0.194659609844	8577.86197802	3776444.08266	0.227141241609	29180.8364863	8207070.24206	0.355557289332	22227.339495	5620154.90925	0.395493360128	13936.4658341	5992883.56884	0.232550251878	10961.9652644	4593769.57205	0.23862679859	11741.5086683	4662421.90914	0.25183282202	13579.943485	5490875.70558	0.247318355271	8016.81713024	4774190.24096	0.167919934599	15951.45616	5782022.13226	0.275880233509	1558.61061421	3787497.02521	0.04115146768	1362.81365522	4068745.06676	0.0334946926597	1089.8061871	2746050.79056
CODH-PWY	reductive acetyl coenzyme A pathway	0.0342613594711	0.021964507597	0.023902185482	0.0158229593952	0.0502515378608	21.0051428258	0.0103591739891	-1.17915579703e-05	0.0207301395362		493.59734031	5341400.86182	0.0092409716679	379.460757796	3776444.08266	0.0100480968205	156.559076272	8207070.24206	0.00190761223742	404.326957241	5620154.90925	0.00719423154289	199.174829947	5992883.56884	0.00332352243556	91.9953842603	4593769.57205	0.00200261207745	827.823205602	4662421.90914	0.0177552186768	1824.74794305	5490875.70558	0.0332323665822	1623.73882127	4774190.24096	0.0340107691425	448.985673621	5782022.13226	0.00776520157396	659.776392696	3787497.02521	0.017419852433	828.115117206	4068745.06676	0.0203530843938	914.388411837	2746050.79056
COLANSYN-PWY	colanic acid building blocks biosynthesis	0.819280193432	0.18511394809	0.440161665907	0.150937674259	1.0621281632e-10	4.43969572217e-08	0.379118527525	0.285986985606	0.472250069445		35613.3980523	5341400.86182	0.666742657472	21469.3202989	3776444.08266	0.56850624103	46650.3379536	8207070.24206	0.568416457733	33419.5695436	5620154.90925	0.594637871788	36291.5373602	5992883.56884	0.605577214096	27783.826438	4593769.57205	0.60481541362	25924.0529164	4662421.90914	0.556021171435	30109.8388675	5490875.70558	0.548361326717	23794.8564471	4774190.24096	0.498406122214	33173.0553357	5782022.13226	0.573727574486	39400.7424001	3787497.02521	1.04028444479	42750.6780097	4068745.06676	1.05070918203	25039.8622644	2746050.79056
COMPLETE-ARO-PWY	superpathway of aromatic amino acid biosynthesis	0.889733805749	0.164813671648	0.500319124489	0.146947329356	1.13784537348e-11	4.75619366114e-09	0.38941468126	0.302159669094	0.476669693427		43123.5715433	5341400.86182	0.807345725568	27877.0906096	3776444.08266	0.738183592803	53531.6554247	8207070.24206	0.652262669208	35974.6727937	5620154.90925	0.640101089285	44617.8502927	5992883.56884	0.744513885181	35006.2441172	4593769.57205	0.762037441541	35338.1342342	4662421.90914	0.757935144499	38441.54009	5490875.70558	0.700098529838	28027.0078543	4774190.24096	0.587052598237	45046.9021287	5782022.13226	0.779085605317	41645.8393329	3787497.02521	1.09956097802	44820.8015626	4068745.06676	1.10158785638	24765.3171696	2746050.79056
CRNFORCAT-PWY	creatinine degradation I	0.00567857940577	0.0027925048551	0.00251303610709	0.00754402186873	0.0840009053253	35.112378426	0.00316554329868	-0.000459684541299	0.00679077113866		172.930740276	5341400.86182	0.00323755405651	298.508165967	3776444.08266	0.00790447731869	825.517807323	8207070.24206	0.0100586175453	285.993601136	5620154.90925	0.00508871384782	285.021691043	5992883.56884	0.0047560024781	439.731335793	4593769.57205	0.00957234203622	438.078017582	4662421.90914	0.00939593254578	686.237963798	5490875.70558	0.0124977872491	143.431349934	4774190.24096	0.00300430738398	256.097791487	5782022.13226	0.0044292080803	160.377783559	3787497.02521	0.00423440025144	64.8075227325	4068745.06676	0.00159281354986	57.7111228164	2746050.79056
DAPLYSINESYN-PWY	L-lysine biosynthesis I	0.426419298325	0.162996332661	0.919709430222	0.228281082637	1.07197870994e-09	4.48087100756e-07	-0.493290131896	-0.611821810829	-0.374758452963		33729.2758361	5341400.86182	0.631468723442	24340.2480066	3776444.08266	0.644528224803	47118.7209515	8207070.24206	0.574123524739	30836.1465969	5620154.90925	0.548670758988	38885.9556505	5992883.56884	0.648868865945	29379.8650907	4593769.57205	0.639558964156	29462.7178177	4662421.90914	0.631918740771	35415.3686871	5490875.70558	0.644985801648	32315.765643	4774190.24096	0.676884749287	36332.7492964	5782022.13226	0.628374441767	9948.83216991	3787497.02521	0.262675643141	8392.9219288	4068745.06676	0.206277901198	6984.87682514	2746050.79056
DENITRIFICATION-PWY	nitrate reduction I (denitrification)	0.000913905044624	0.00079533124972	0.00100909186827	0.00345740561535	0.904631358755	378.13590796	-9.51868236475e-05	-0.00172658634629	0.00153621269899		49.8411916487	5341400.86182	0.000933110862451	54.6234348838	3776444.08266	0.0014464250943	145.460186895	8207070.24206	0.00177237653151	91.5562557302	5620154.90925	0.00162906996708	58.1946508209	5992883.56884	0.000971062597036	86.0530907463	4593769.57205	0.0018732565793	86.1572430099	4662421.90914	0.00184790747575	72.7420976138	5490875.70558	0.00132478135573	38.2348106523	4774190.24096	0.000800864831992	15.0320373034	5782022.13226	0.000259978895957	13.937808989	3787497.02521	0.000367995245837	10.7478408265	4068745.06676	0.000264156162409	25.889974701	2746050.79056
DENOVOPURINE2-PWY	superpathway of purine nucleotides de novo biosynthesis II	0.0826161776187	0.0885721605463	0.176867033228	0.128731449391	0.0068444147535	2.86096536696	-0.0942508556095	-0.16060879561	-0.0278929156086		3296.69960935	5341400.86182	0.0617197565701	1309.8542912	3776444.08266	0.0346848586272	3010.30328198	8207070.24206	0.0366793897602	2245.86694929	5620154.90925	0.0399609438806	1996.40931993	5992883.56884	0.0333130002778	2088.85517212	4593769.57205	0.0454714834813	1372.60506597	4662421.90914	0.0294397438223	2427.55142925	5490875.70558	0.044210642517	711.587885861	4774190.24096	0.0149048917187	535.371174795	5782022.13226	0.00925923772943	636.316989971	3787497.02521	0.0168004617756	2244.48439299	4068745.06676	0.0551640458215	2756.28017847	2746050.79056
DHGLUCONATE-PYR-CAT-PWY	glucose degradation (oxidative)	0.0523671361045	0.0836535058685	0.000691914382004	0.00174762961905	0.000998901265537	0.417540728994	0.0516752217225	0.0225104886836	0.0808399547614		6541.8562618	5341400.86182	0.122474542373	5917.81527845	3776444.08266	0.156703373568	20036.2574214	8207070.24206	0.244134104259	18394.3474932	5620154.90925	0.327292535352	7648.66326185	5992883.56884	0.127629098313	7082.55577924	4593769.57205	0.154177428104	6556.21462508	4662421.90914	0.140618218446	11145.8711709	5490875.70558	0.202988954195	4992.06926478	4774190.24096	0.104563685417	8296.38334012	5782022.13226	0.143485845442	60.8465264091	3787497.02521	0.00160651020989	136.022266523	4068745.06676	0.0033431012337	43.1797924826	2746050.79056
DTDPRHAMSYN-PWY	dTDP-L-rhamnose biosynthesis I	0.170799915893	0.168991404763	0.0576674152757	0.0437626580668	0.000633257010346	0.264701430325	0.113132500618	0.0513690687706	0.174895932465		16558.5400252	5341400.86182	0.31000369479	13645.725433	3776444.08266	0.361337944751	44589.8247833	8207070.24206	0.543309895835	35563.7632425	5620154.90925	0.632789732964	23090.7352693	5992883.56884	0.385302584374	17227.9914484	4593769.57205	0.375029508516	15631.2380016	4662421.90914	0.335260049524	24403.8283599	5490875.70558	0.444443284976	12984.8734534	4774190.24096	0.27198064589	28688.3291356	5782022.13226	0.496164291305	2516.92340475	3787497.02521	0.0664534754218	1510.70968701	4068745.06676	0.0371296225795	1206.33296919	2746050.79056
ECASYN-PWY	enterobacterial common antigen biosynthesis	0.000595157244404	0.00127545341696	0.000812176249331	0.00281804080042	0.747629618574	312.509180564	-0.000217019004927	-0.00159105631907	0.00115701830922		33.8093058126	5341400.86182	0.000632967019088	4.23826166394	3776444.08266	0.000112228900288	0.364190355178	8207070.24206	4.43751965606e-06	4.69555317399	5620154.90925	8.35484652968e-05	8.49885556019	5992883.56884	0.000141815796395	4.26435627314	4593769.57205	9.28291288072e-05	0.0	4662421.90914	0.0	15.4349215984	5490875.70558	0.000281101274661	10.0104445163	4774190.24096	0.000209678374992	0.534747947565	5782022.13226	9.24845902234e-06	0.720856625863	3787497.02521	1.90325331232e-05	1.22476927657	4068745.06676	3.01018927574e-05	44.8858425802	2746050.79056
ENTBACSYN-PWY	enterobactin biosynthesis	0.0159621751758	0.015434918765	0.00667206799875	0.0126198414464	0.0202214927904	8.45258398639	0.0092901071771	0.00151308160419	0.01706713275		1659.70670102	5341400.86182	0.0310724984692	1783.04065459	3776444.08266	0.0472148035445	841.042592769	8207070.24206	0.0102477810956	880.516862792	5620154.90925	0.0156671279886	4031.15962939	5992883.56884	0.067265775867	2413.82465409	4593769.57205	0.0525456189351	1768.86856651	4662421.90914	0.0379388352444	1115.82299119	5490875.70558	0.0203214031972	1621.95386624	4774190.24096	0.0339733815448	974.929953919	5782022.13226	0.0168614012817	171.424910148	3787497.02521	0.00452607378982	276.009745941	4068745.06676	0.00678365789483	217.528098241	2746050.79056
FAO-PWY	fatty acid &beta;-oxidation I	0.404572362436	0.184236093616	0.254044375136	0.212740498317	0.0121606824281	5.08316525493	0.150527987301	0.0348460292563	0.266209945345		30484.4637636	5341400.86182	0.570720388757	23266.711721	3776444.08266	0.616101051989	62615.1618268	8207070.24206	0.762941707333	45093.3374975	5620154.90925	0.802350437409	33493.302033	5992883.56884	0.558884577821	28123.1852524	4593769.57205	0.612202784908	29728.2833979	4662421.90914	0.637614612689	38816.9333307	5490875.70558	0.706935203272	31783.5780856	4774190.24096	0.665737569755	32825.3916005	5782022.13226	0.567714734562	7098.08588841	3787497.02521	0.18740835547	6809.98647319	4068745.06676	0.167373142368	6115.8120778	2746050.79056
FASYN-ELONG-PWY	fatty acid elongation -- saturated	0.834051554424	0.205403080884	1.45275328781	0.243474067488	1.87050810977e-11	7.81872389884e-09	-0.618701733384	-0.750152271811	-0.487251194957		36285.2268007	5341400.86182	0.679320420605	27515.7350286	3776444.08266	0.728614919919	67318.097291	8207070.24206	0.820245170389	45683.5806939	5620154.90925	0.812852695905	41753.9690143	5992883.56884	0.696725850498	32993.1214437	4593769.57205	0.718214549647	33654.6427534	4662421.90914	0.721827483853	39070.7418412	5490875.70558	0.711557571801	51237.7286761	4774190.24096	1.07322343874	46843.43619	5782022.13226	0.810156639295	25288.7664818	3787497.02521	0.667690728559	29605.7553239	4068745.06676	0.727638493889	30911.9860968	2746050.79056
FASYN-INITIAL-PWY	superpathway of fatty acid biosynthesis initiation (E. coli)	0.203547785508	0.24661850424	0.0313530648139	0.0708206294192	0.000435705005723	0.182124692392	0.172194720694	0.0811024841552	0.263286957233		26142.8236252	5341400.86182	0.48943758953	21167.1137553	3776444.08266	0.560503830906	57659.4065248	8207070.24206	0.702557731616	39111.6033177	5620154.90925	0.695916819896	32357.0584757	5992883.56884	0.539924697419	25956.1828802	4593769.57205	0.565030145136	26385.4203882	4662421.90914	0.565916618067	30239.4357745	5490875.70558	0.550721549638	21105.5313474	4774190.24096	0.442075625021	39021.6022899	5782022.13226	0.674878120444	1697.10716574	3787497.02521	0.0448081451799	1076.22027161	4068745.06676	0.0264509143225	766.147205544	2746050.79056
FERMENTATION-PWY	mixed acid fermentation	0.142875506282	0.124026154701	0.0606094483254	0.0450835533969	0.0010458847868	0.437179840884	0.0822660579562	0.0349120536849	0.129620062228		14755.1020005	5341400.86182	0.276240304411	11834.9782634	3776444.08266	0.313389474446	37251.4597919	8207070.24206	0.453894735797	26935.6218218	5620154.90925	0.479268316562	18040.2531873	5992883.56884	0.301027927209	14513.001516	4593769.57205	0.315927938666	13575.1833006	4662421.90914	0.291161622975	18329.016942	5490875.70558	0.333808629529	10717.9721503	4774190.24096	0.224498220837	14012.938605	5782022.13226	0.242353596795	915.261027376	3787497.02521	0.0241653266335	1793.78517518	4068745.06676	0.0440869394801	1899.60179873	2746050.79056
FOLSYN-PWY	superpathway of tetrahydrofolate biosynthesis and salvage	0.474760978115	0.157397164973	0.383904750571	0.204418509924	0.0961049802552	40.1718817467	0.0908562275437	-0.017030437561	0.198742892648		36089.1888057	5341400.86182	0.675650259911	24460.1664778	3776444.08266	0.647703658321	49013.7179781	8207070.24206	0.597213335971	32597.7879681	5620154.90925	0.580015826867	38020.705561	5992883.56884	0.634430906663	29810.8839939	4593769.57205	0.648941648602	30436.8609232	4662421.90914	0.652812240426	34091.4432899	5490875.70558	0.620874430927	35463.5638364	4774190.24096	0.742818405771	37232.0689564	5782022.13226	0.643928163966	15488.7046424	3787497.02521	0.408943018024	12893.209746	4068745.06676	0.316884187495	9037.87152577	2746050.79056
FUC-RHAMCAT-PWY	superpathway of fucose and rhamnose degradation	0.000987014313434	0.000841500369863	0.000736025382292	0.000330018238778	0.128015143247	53.5103298771	0.000250988931142	-7.48304679999e-05	0.000576808330284		27.501215171	5341400.86182	0.000514868961954	7.6489574469	3776444.08266	0.000202543908488	0.0	8207070.24206	0.0	11.7296483892	5620154.90925	0.00020870685201	7.01139011053	5992883.56884	0.000116995266636	0.0	4593769.57205	0.0	0.0	4662421.90914	0.0	33.5390256262	5490875.70558	0.000610813783166	12.4876226191	4774190.24096	0.000261565249578	0.0	5782022.13226	0.0	21.4729724966	3787497.02521	0.000566943613519	24.5028362955	4068745.06676	0.00060222097707	33.5247609124	2746050.79056
FUCCAT-PWY	fucose degradation	0.000933741525482	0.000708251212668	0.000620215824279	0.000321196815629	0.0307320047797	12.8459779979	0.000313525701203	3.02735192472e-05	0.000596777883159		15.8226908005	5341400.86182	0.000296227360758	23.5782783899	3776444.08266	0.000624351317637	0.0	8207070.24206	0.0	15.8438675824	5620154.90925	0.000281911581411	15.8542695491	5992883.56884	0.00026455160303	3.98987144522	4593769.57205	8.68539743371e-05	9.9467220677	4662421.90914	0.000213338094697	49.5165248404	5490875.70558	0.000901796498327	13.8815342813	4774190.24096	0.000290762068135	3.98944481511	5782022.13226	6.89973978628e-05	13.4497601452	3787497.02521	0.000355109457664	27.8502297049	4068745.06676	0.000684491882582	20.9279347233	2746050.79056
GALACT-GLUCUROCAT-PWY	superpathway of hexuronide and hexuronate degradation	0.00817154200515	0.00508736926287	0.00372403714871	0.00597749340641	0.00838212588532	3.50372862007	0.00444750485644	0.00121262784796	0.00768238186492		1038.52269158	5341400.86182	0.0194428899543	702.971936028	3776444.08266	0.0186146523195	1369.00425131	8207070.24206	0.0166807912073	902.33562463	5620154.90925	0.0160553514841	863.952367445	5992883.56884	0.0144163048977	602.440743995	4593769.57205	0.0131143004573	510.230369711	4662421.90914	0.0109434619958	880.669276377	5490875.70558	0.0160387763919	540.449061335	4774190.24096	0.0113202246676	344.289895522	5782022.13226	0.00595448940952	205.596787575	3787497.02521	0.0054283022853	169.284570581	4068745.06676	0.00416060892985	137.281457972	2746050.79056
GALACTARDEG-PWY	D-galactarate degradation I	0.00135912392047	0.00175276314916	0.000949969942522	0.00271574446167	0.550496613534	230.107584457	0.000409153977947	-0.000974767119125	0.00179307507502		38.9308296664	5341400.86182	0.00072885055201	3.998441699	3776444.08266	0.000105878482813	4.33950345724	8207070.24206	5.28751835826e-05	14.3935897511	5620154.90925	0.000256106637335	7.99584496229	5992883.56884	0.000133422331177	3.99882697845	4593769.57205	8.70489238898e-05	7.99456910454	4662421.90914	0.000171468160976	22.5553990383	5490875.70558	0.000410779632389	25.5607587982	4774190.24096	0.000535394643031	2.49948142186	5782022.13226	4.32284997304e-05	53.764743846	3787497.02521	0.00141953230559	4.95032233	4068745.06676	0.000121667055782	52.3738655731	2746050.79056
GALACTUROCAT-PWY	D-galacturonate degradation I	0.0295250324667	0.02899912402	0.00656490895888	0.0078832212724	8.48277875316e-05	0.0354580151882	0.0229601235078	0.0123114424353	0.0336088045803		3645.84897026	5341400.86182	0.0682564193285	3111.55153521	3776444.08266	0.0823936874771	4541.61550433	8207070.24206	0.0553378412804	6115.75611438	5620154.90925	0.108818283715	3832.65919609	5992883.56884	0.0639535067229	3515.42417463	4593769.57205	0.0765259144911	3121.02739522	4662421.90914	0.0669400465261	5430.93905052	5490875.70558	0.0989084317642	2712.51729222	4774190.24096	0.056816279941	2193.99216648	5782022.13226	0.0379450669039	678.649486344	3787497.02521	0.0179181523267	354.642468543	4068745.06676	0.0087162617152	224.388412922	2746050.79056
GALLATE-DEGRADATION-I-PWY	gallate degradation II	0.0029144988484	0.00218449093409	0.000344975907771	0.000205428528651	6.75858655708e-08	2.82508918086e-05	0.00256952294062	0.00180328642114	0.00333575946011		223.783836139	5341400.86182	0.00418960946629	215.596222982	3776444.08266	0.00570897432249	303.605803691	8207070.24206	0.00369932015611	142.058619416	5620154.90925	0.00252766376924	320.031198855	5992883.56884	0.00534018715998	254.08742408	4593769.57205	0.00553113124406	312.874251497	4662421.90914	0.00671055210348	267.324823249	5490875.70558	0.00486852803783	152.663976731	4774190.24096	0.00319769361978	125.349719843	5782022.13226	0.00216792182693	171.543151945	3787497.02521	0.00452919568791	39.9201853545	4068745.06676	0.00098114245792	51.7997815961	2746050.79056
GALLATE-DEGRADATION-II-PWY	gallate degradation I	0.0020651229299	0.00174849151837	0.000263846924019	0.00017518146296	8.67283943329e-07	0.000362524688311	0.00180127600588	0.00118744338381	0.00241510862796		223.783836139	5341400.86182	0.00418960946629	215.596222982	3776444.08266	0.00570897432249	303.605803691	8207070.24206	0.00369932015611	142.058619416	5620154.90925	0.00252766376924	320.031198855	5992883.56884	0.00534018715998	254.08742408	4593769.57205	0.00553113124406	312.874251497	4662421.90914	0.00671055210348	267.324823249	5490875.70558	0.00486852803783	152.663976731	4774190.24096	0.00319769361978	125.349719843	5782022.13226	0.00216792182693	114.01841918	3787497.02521	0.00301038966952	38.0583047423	4068745.06676	0.000935381895838	26.038092884	2746050.79056
GLCMANNANAUT-PWY	superpathway of N-acetylglucosamine, N-acetylmannosamine and N-acetylneuraminate degradation	0.00159842184367	0.000746862488337	0.00503759243288	0.00259101673809	7.89561728967e-06	0.00330036802708	-0.00343917058921	-0.00466981208593	-0.00220852909249		60.8343031084	5341400.86182	0.00113892038217	69.5422752596	3776444.08266	0.00184147504206	105.890526503	8207070.24206	0.00129023541142	79.8300672711	5620154.90925	0.00142042467797	88.8512748457	5992883.56884	0.0014826130664	90.4868369553	4593769.57205	0.00196977309236	86.0021242523	4662421.90914	0.00184458047616	145.456195192	5490875.70558	0.00264905277393	69.6333274537	4774190.24096	0.00145853692331	54.2754229292	5782022.13226	0.000938692756404	28.8143375766	3787497.02521	0.000760775187013	44.0568578235	4068745.06676	0.00108281195063	58.1407607105	2746050.79056
GLUCARDEG-PWY	D-glucarate degradation I	0.00149475280534	0.0020324253397	0.000996101137718	0.00286922506525	0.499568872352	208.819788643	0.000498651667626	-0.00098876882113	0.00198607215638		38.9618955953	5341400.86182	0.000729432158403	3.99881804516	3776444.08266	0.000105888448436	4.33959506772	8207070.24206	5.28762998211e-05	14.394864971	5620154.90925	0.000256129327455	7.99697358308	5992883.56884	0.000133441163861	3.99911485698	4593769.57205	8.70551906066e-05	7.99584609477	4662421.90914	0.000171495549965	22.5616230194	5490875.70558	0.000410892983726	25.5795363017	4774190.24096	0.000535787955876	2.49953926141	5782022.13226	4.32295000647e-05	58.6214606857	3787497.02521	0.00154776255389	4.96593789451	4068745.06676	0.000122050848924	54.2592899348	2746050.79056
GLUCARGALACTSUPER-PWY	superpathway of D-glucarate and D-galactarate degradation	0.00135912392047	0.00175276314916	0.000949969942522	0.00271574446167	0.550496613534	230.107584457	0.000409153977947	-0.000974767119125	0.00179307507502		38.9308296664	5341400.86182	0.00072885055201	3.998441699	3776444.08266	0.000105878482813	4.33950345724	8207070.24206	5.28751835826e-05	14.3935897511	5620154.90925	0.000256106637335	7.99584496229	5992883.56884	0.000133422331177	3.99882697845	4593769.57205	8.70489238898e-05	7.99456910454	4662421.90914	0.000171468160976	22.5553990383	5490875.70558	0.000410779632389	25.5607587982	4774190.24096	0.000535394643031	2.49948142186	5782022.13226	4.32284997304e-05	53.764743846	3787497.02521	0.00141953230559	4.95032233	4068745.06676	0.000121667055782	52.3738655731	2746050.79056
GLUCONEO-PWY	gluconeogenesis I	0.839294498619	0.183901045324	0.847657080107	0.148337753538	0.855781066951	357.716485985	-0.00836258148781	-0.100342512111	0.0836173491351		37321.5173334	5341400.86182	0.698721520794	23141.8912672	3776444.08266	0.612795814281	42917.7799321	8207070.24206	0.522936671263	28843.269984	5620154.90925	0.513211298438	38335.6658946	5992883.56884	0.639686479043	29099.4202429	4593769.57205	0.63345406831	29276.7556259	4662421.90914	0.62793020873	32412.7146825	5490875.70558	0.590301373049	26729.4861813	4774190.24096	0.559874760583	35259.1684102	5782022.13226	0.609806873853	39583.6595054	3787497.02521	1.04511394311	42976.1571704	4068745.06676	1.05625091927	24285.8812938	2746050.79056
GLUCOSE1PMETAB-PWY	glucose and glucose-1-phosphate degradation	0.103858374845	0.14907329795	0.00754666899173	0.0136375696008	0.000657029925611	0.274638508905	0.096311705853	0.0440403316556	0.14858308005		10726.4562681	5341400.86182	0.20081728643	9122.14787692	3776444.08266	0.241553897721	39054.4929111	8207070.24206	0.475864002125	30181.4861174	5620154.90925	0.537022317084	17643.2143173	5992883.56884	0.294402754779	12753.3484986	4593769.57205	0.277622730059	10876.5083851	4662421.90914	0.233280226394	17554.882721	5490875.70558	0.319710072896	7304.54849001	4774190.24096	0.153000783826	21634.0880931	5782022.13226	0.374161281266	999.421911501	3787497.02521	0.0263873979267	480.632800417	4068745.06676	0.0118128020441	230.262458832	2746050.79056
GLUCUROCAT-PWY	superpathway of &beta;-D-glucuronide and D-glucuronate degradation	0.0134835345539	0.00554255437476	0.00463482536555	0.00579515443064	2.26419179228e-06	0.000946432169172	0.00884870918833	0.0056017433894	0.0120956749873		1031.73859267	5341400.86182	0.0193158802224	689.110863634	3776444.08266	0.0182476120009	1367.01313536	8207070.24206	0.0166565302238	839.574937802	5620154.90925	0.0149386440651	867.524193571	5992883.56884	0.0144759060243	599.038508228	4593769.57205	0.0130402384977	505.147066034	4662421.90914	0.0108344348898	855.498976592	5490875.70558	0.0155803741054	533.38793558	4774190.24096	0.0111723226067	341.064978605	5782022.13226	0.00589871451204	745.103661172	3787497.02521	0.0196727193767	377.632402157	4068745.06676	0.00928129917114	235.728217181	2746050.79056
GLUTORN-PWY	L-ornithine biosynthesis	0.175758791415	0.155675535241	0.139349184402	0.136611162284	0.374118143187	156.381383852	0.036409607013	-0.0452380285164	0.118057242542		15921.1884368	5341400.86182	0.298071402029	13680.3842948	3776444.08266	0.362255709217	42226.931977	8207070.24206	0.514518954165	34003.9626587	5620154.90925	0.60503603918	19919.012403	5992883.56884	0.332377763962	16793.7328366	4593769.57205	0.365576300099	17902.8752695	4662421.90914	0.383982308302	22284.7226452	5490875.70558	0.405850065455	15579.012334	4774190.24096	0.326317376303	23645.8602153	5782022.13226	0.408954854797	2059.83289725	3787497.02521	0.0543850697054	1714.11800194	4068745.06676	0.0421289113429	1569.91809434	2746050.79056
GLYCOCAT-PWY	glycogen degradation I (bacterial)	0.131368368344	0.106403202697	0.0439078745392	0.0211236926204	3.98051970558e-05	0.0166385723693	0.087460493805	0.0493154225343	0.125605565076		8097.29659578	5341400.86182	0.151594999238	7116.93213301	3776444.08266	0.188455911891	37875.9324868	8207070.24206	0.461503695834	28459.303413	5620154.90925	0.506379341363	11224.0333989	5992883.56884	0.187289361956	9201.39520021	4593769.57205	0.200301627147	8637.20051059	4662421.90914	0.185251371045	14033.7540545	5490875.70558	0.255583167549	7373.97925958	4774190.24096	0.15445507798	18287.7685686	5782022.13226	0.316286727209	1719.14551559	3787497.02521	0.0453900162601	1603.17704138	4068745.06676	0.0394022484839	1572.24705724	2746050.79056
GLYCOGENSYNTH-PWY	glycogen biosynthesis I (from ADP-D-Glucose)	0.123416569541	0.0852722547611	0.0697729897281	0.0523463806372	0.00595219860419	2.48801901655	0.053643579813	0.0160876098088	0.0911995498173		7531.98747001	5341400.86182	0.14101146244	6590.89300192	3776444.08266	0.174526429034	29987.6943139	8207070.24206	0.365388542189	23622.2880692	5620154.90925	0.420313824986	9332.3772846	5992883.56884	0.155724321646	8126.79994101	4593769.57205	0.176909176953	7902.25180818	4662421.90914	0.169488132181	13147.1574135	5490875.70558	0.239436441807	5859.7902211	4774190.24096	0.122738934256	16166.4635268	5782022.13226	0.279598783211	1941.59133456	3787497.02521	0.0512631778094	1883.9207861	4068745.06676	0.0463022567202	1760.23331893	2746050.79056
GLYCOL-GLYOXDEG-PWY	superpathway of glycol metabolism and degradation	0.000866406712288	0.00122911804176	0.00112124532482	0.00202445979702	0.613703405612	256.528023546	-0.000254838612531	-0.00127641616531	0.000766738940247		27.5365230049	5341400.86182	0.000515529983936	1.9974554284	3776444.08266	5.28924931677e-05	0.0	8207070.24206	0.0	3.99322709122	5620154.90925	7.10519043638e-05	1.99798551842	5992883.56884	3.33393014477e-05	0.0	4593769.57205	0.0	0.0	4662421.90914	0.0	13.9198564615	5490875.70558	0.000253508861024	4.4855118241	4774190.24096	9.39533532957e-05	0.0	5782022.13226	0.0	9.08084928577	3787497.02521	0.000239758585296	8.46297525675	4068745.06676	0.000207999644065	27.3450946423	2746050.79056
GLYCOLYSIS	glycolysis I (from glucose 6-phosphate)	0.372723644135	0.111671895892	0.235468627468	0.114265740579	0.000102899359947	0.0430119324578	0.137255016667	0.0727751681114	0.201734865222		29123.384433	5341400.86182	0.545238696484	19214.5307951	3776444.08266	0.508799557853	35788.0977897	8207070.24206	0.436064231622	20227.0304328	5620154.90925	0.359901653235	32270.8653155	5992883.56884	0.53848643887	24717.9900532	4593769.57205	0.538076402516	24495.6390034	4662421.90914	0.525384434972	27949.9337352	5490875.70558	0.509025066927	19815.846053	4774190.24096	0.415061927842	29929.9964336	5782022.13226	0.517638911595	10087.6626685	3787497.02521	0.266341137732	7094.936405	4068745.06676	0.1743765286	6304.77095971	2746050.79056
GLYCOLYSIS-E-D	superpathway of glycolysis and Entner-Doudoroff	0.195478430634	0.144931827409	0.0394348956936	0.0260514043852	4.13862772941e-07	0.000172994639089	0.15604353494	0.104346548343	0.207740521537		19876.5679154	5341400.86182	0.372122752619	14966.9884709	3776444.08266	0.396324906269	36757.7669609	8207070.24206	0.447879278192	22300.2192174	5620154.90925	0.396790116598	26417.8379353	5992883.56884	0.440820143289	19845.7276893	4593769.57205	0.432014000225	18495.2489471	4662421.90914	0.396687586571	23502.9892461	5490875.70558	0.428037174875	13840.059366	4774190.24096	0.2898933362	27449.4324806	5782022.13226	0.47473758925	4284.37914533	3787497.02521	0.113119010175	2868.87305486	4068745.06676	0.0705100223236	1744.95599165	2746050.79056
GLYCOLYSIS-TCA-GLYOX-BYPASS	superpathway of glycolysis, pyruvate dehydrogenase, TCA, and glyoxylate bypass	0.299085344899	0.158160231578	0.189086936281	0.134459651671	0.00918443447719	3.83909361147	0.109998408617	0.0285527040212	0.191444113214		28393.6059972	5341400.86182	0.531576017823	20407.6044028	3776444.08266	0.540392071381	39716.0529949	8207070.24206	0.483924857757	23290.9716478	5620154.90925	0.41441867749	32308.4266076	5992883.56884	0.539113203795	25322.8698355	4593769.57205	0.551243797458	25848.3605764	4662421.90914	0.55439771604	29805.0050282	5490875.70558	0.542809683306	21966.6774708	4774190.24096	0.46011315767	31426.9815144	5782022.13226	0.543529249725	5996.49798379	3787497.02521	0.158323503461	5000.65289394	4068745.06676	0.122904060389	3974.59378745	2746050.79056
GLYOXYLATE-BYPASS	glyoxylate cycle	0.231241374677	0.13804061172	0.148913348821	0.145728800989	0.0475565384934	19.8786330902	0.0823280258564	0.000930804326803	0.163725247386		21582.2475705	5341400.86182	0.404055942042	16893.0153951	3776444.08266	0.447325977171	34067.3206448	8207070.24206	0.41509722276	25229.2457331	5620154.90925	0.448906589595	25096.033426	5992883.56884	0.418763907854	19927.3060655	4593769.57205	0.433789848466	21442.7590078	4662421.90914	0.459906019354	24598.3937483	5490875.70558	0.447986715913	19074.9558019	4774190.24096	0.39954326994	25981.5644315	5782022.13226	0.449350829816	3926.7194769	3787497.02521	0.103675843196	3344.1779043	4068745.06676	0.0821918761051	2813.84824308	2746050.79056
GOLPDLCAT-PWY	superpathway of glycerol degradation to 1,3-propanediol	0.00100167626983	0.00107605505446	0.000918421437476	0.000710188719319	0.733724597009	306.69688155	8.32548323541e-05	-0.000405004128269	0.000571513792977		33.7300444665	5341400.86182	0.000631483113497	19.714770857	3776444.08266	0.000522045882992	1.99275162328	8207070.24206	2.42809134624e-05	3.90891382119	5620154.90925	6.95517095935e-05	1.98162224231	5992883.56884	3.30662563281e-05	0.0	4593769.57205	0.0	22.3846201479	4662421.90914	0.000480107132818	10.539087703	5490875.70558	0.000191938194708	16.3626786128	4774190.24096	0.000342732019189	7.58034755665	5782022.13226	0.00013110201558	38.7236997126	3787497.02521	0.00102240871623	54.944387084	4068745.06676	0.00135040131988	44.7584291039	2746050.79056
HCAMHPDEG-PWY	3-phenylpropanoate and 3-(3-hydroxyphenyl)propanoate degradation to 2-oxopent-4-enoate	0.00555290422316	0.00734709461546	0.0108774079344	0.0466189524465	0.617483181471	258.107969855	-0.00532450371122	-0.0271876071848	0.0165385997623		1703.1987407	5341400.86182	0.0318867425374	792.091144986	3776444.08266	0.0209745233253	671.324570175	8207070.24206	0.00817983214929	192.658364456	5620154.90925	0.00342799028794	532.579442375	5992883.56884	0.0088868644995	946.320023001	4593769.57205	0.0206000759977	971.622148845	4662421.90914	0.0208394299739	585.674465566	5490875.70558	0.0106663216756	587.842866251	4774190.24096	0.0123129334313	395.795981767	5782022.13226	0.00684528652283	27.5900177354	3787497.02521	0.000728449885288	50.1081527682	4068745.06676	0.00123153827399	12.0797340933	2746050.79056
HEME-BIOSYNTHESIS-II	heme biosynthesis I (aerobic)	1.00173957357	0.243201370703	1.2573507282	0.261090101516	0.00097585479698	0.407907305138	-0.255611154623	-0.400672567007	-0.11054974224		39988.9107181	5341400.86182	0.748659607331	25857.2131434	3776444.08266	0.684697365496	42705.5377078	8207070.24206	0.520350581245	27464.2571241	5620154.90925	0.488674379399	41303.5969654	5992883.56884	0.689210736217	30039.5651204	4593769.57205	0.653919719942	30688.6647608	4662421.90914	0.658212949381	34829.501073	5490875.70558	0.634315962344	44971.9541107	4774190.24096	0.941980772464	35149.9309603	5782022.13226	0.607917613532	44998.4958925	3787497.02521	1.18808003262	49722.6499824	4068745.06676	1.22206353966	35083.569821	2746050.79056
HEMESYN2-PWY	heme biosynthesis II (anaerobic)	1.04579874931	0.232777198622	1.04239933899	0.223188593566	0.957823697142	400.370305405	0.00339941031619	-0.125455472259	0.132254292892		42117.0088215	5341400.86182	0.788501179954	27629.4578126	3776444.08266	0.731626292032	47543.0941286	8207070.24206	0.579294348974	30964.5070561	5620154.90925	0.55095468997	44224.3473932	5992883.56884	0.737947715573	32243.7045989	4593769.57205	0.701900783074	32939.8844894	4662421.90914	0.706497291135	38294.1491772	5490875.70558	0.697414241926	47192.5129493	4774190.24096	0.988492510089	38205.1581976	5782022.13226	0.660757730144	45733.2359191	3787497.02521	1.20747912447	50563.2592276	4068745.06676	1.24272369976	35876.2079262	2746050.79056
HEXITOLDEGSUPER-PWY	superpathway of hexitol degradation (bacteria)	0.00376491732726	0.00252774855411	0.00858382507045	0.00491180334466	0.00037069260031	0.15494950693	-0.00481890774319	-0.00724448704416	-0.00239332844221		64.1366685565	5341400.86182	0.00120074621276	75.7718586201	3776444.08266	0.00200643401469	45.1105608226	8207070.24206	0.000549654864551	47.3966731517	5620154.90925	0.000843333927925	66.0724856203	5992883.56884	0.00110251575659	41.163873966	4593769.57205	0.000896080513408	52.8377246413	4662421.90914	0.00113326776665	104.466539279	5490875.70558	0.00190254787906	40.7615309105	4774190.24096	0.000853789414607	14.6653204134	5782022.13226	0.00025363653196	88.0578082778	3787497.02521	0.00232496046048	153.146561524	4068745.06676	0.00376397535387	155.915692263	2746050.79056
HISDEG-PWY	L-histidine degradation I	0.113036664643	0.134829916538	0.0450910705397	0.0466723910999	0.0102267641533	4.27478741608	0.0679455941035	0.0168805822926	0.119010605914		12139.763625	5341400.86182	0.22727677512	11405.2559942	3776444.08266	0.30201045599	35383.9104611	8207070.24206	0.4311393642	26497.0237616	5620154.90925	0.471464295725	14305.4182399	5992883.56884	0.238706760704	13429.6614638	4593769.57205	0.292345126441	14723.0154532	4662421.90914	0.315780419278	16670.6788115	5490875.70558	0.303606923656	9530.63872138	4774190.24096	0.199628381785	19531.0728237	5782022.13226	0.337789658651	1072.38519699	3787497.02521	0.0283138228189	783.184392707	4068745.06676	0.0192487948951	620.245559533	2746050.79056
HISTSYN-PWY	L-histidine biosynthesis	0.163889441971	0.122941416001	0.108687785495	0.133859089345	0.139658677673	58.3773272672	0.0552016564755	-0.0188471475194	0.12925046047		14523.5054909	5341400.86182	0.271904428569	12593.4620836	3776444.08266	0.333474077941	35060.5228806	8207070.24206	0.427199010688	26106.0011977	5620154.90925	0.464506790635	18288.6420945	5992883.56884	0.305172658277	15305.3483294	4593769.57205	0.333176231184	16676.0275325	4662421.90914	0.357668779391	18968.4978521	5490875.70558	0.345454875856	12033.1671799	4774190.24096	0.252046243919	19538.5077652	5782022.13226	0.337918245871	2213.32994143	3787497.02521	0.0584378001276	1898.59888979	4068745.06676	0.0466630093219	1696.67794256	2746050.79056
HOMOSER-METSYN-PWY	L-methionine biosynthesis I	0.0453064306503	0.0318300194348	0.0640035910945	0.0669517726808	0.251543655601	105.145248041	-0.0186971604442	-0.0514893224189	0.0140950015305		2148.96529357	5341400.86182	0.040232241488	2274.51708103	3776444.08266	0.0602290681722	1809.0022232	8207070.24206	0.0220419975685	1276.71382124	5620154.90925	0.0227167016186	4404.66113386	5992883.56884	0.0734981930362	2759.31103627	4593769.57205	0.0600663788854	2451.55990767	4662421.90914	0.0525812540231	1484.99312312	5490875.70558	0.0270447411805	1848.69394094	4774190.24096	0.0387226701834	1350.13242169	5782022.13226	0.0233505232392	1009.90856196	3787497.02521	0.0266642734036	1092.39392305	4068745.06676	0.0268484239028	946.526726304	2746050.79056
HSERMETANA-PWY	L-methionine biosynthesis III	0.161884585779	0.123066436583	0.0986381325729	0.125161055771	0.0784704502739	32.8006482145	0.0632464532057	-0.00752640894018	0.134019315352		14455.328313	5341400.86182	0.270628037232	12157.5325123	3776444.08266	0.321930690518	35233.4437329	8207070.24206	0.429305984884	26864.8843157	5620154.90925	0.47800967677	18731.1080789	5992883.56884	0.312555848345	15086.0285884	4593769.57205	0.328401944237	15977.7473932	4662421.90914	0.342692010817	17920.3643398	5490875.70558	0.326366235564	10887.5139253	4774190.24096	0.22804943615	21196.4134931	5782022.13226	0.366591704567	2353.84871528	3787497.02521	0.0621478696778	1799.36740048	4068745.06676	0.0442241371961	1523.67449387	2746050.79056
ILEUSYN-PWY	L-isoleucine biosynthesis I (from threonine)	0.308235947294	0.217018745902	0.276622542018	0.174764903328	0.560697498247	234.371554267	0.0316134052763	-0.0768348302679	0.140061640821		29342.140453	5341400.86182	0.549334176785	24057.5193171	3776444.08266	0.63704158702	58533.140443	8207070.24206	0.713203843962	39460.4011482	5620154.90925	0.70212301592	35986.2576608	5992883.56884	0.600483177213	29424.1688384	4593769.57205	0.640523395371	30298.8217152	4662421.90914	0.649851564394	36586.7237037	5490875.70558	0.666318555827	24847.9697639	4774190.24096	0.520464592104	39969.8700004	5782022.13226	0.691278398562	5185.32015786	3787497.02521	0.136906250311	4107.64928169	4068745.06676	0.10095617234	3235.49084062	2746050.79056
KDO-NAGLIPASYN-PWY	superpathway of (Kdo)2-lipid A biosynthesis	0.00279657824558	0.00570987531282	0.010324478032	0.0296102194494	0.273467801087	114.309540854	-0.00752789978642	-0.0214518243808	0.00639602480799		171.567320134	5341400.86182	0.00321202854032	28.772031053	3776444.08266	0.000761881559035	24.7081519551	8207070.24206	0.000301059345496	25.5802720612	5620154.90925	0.000455152437509	38.3679010645	5992883.56884	0.000640224369851	31.9703680426	4593769.57205	0.000695950624887	1.59992794002	4662421.90914	3.43153831034e-05	91.7039812353	5490875.70558	0.00167011577301	76.8349845638	4774190.24096	0.00160938254837	9.99751644109	5782022.13226	0.000172906921011	26.2974595339	3787497.02521	0.00069432290927	3.99953753822	4068745.06676	9.82990448553e-05	190.823150079	2746050.79056
KETOGLUCONMET-PWY	ketogluconate metabolism	0.0281914844674	0.0379874224135	0.00171803617186	0.00188663596592	0.000273407816414	0.114284467261	0.0264734482956	0.0132101315748	0.0397367650163		4115.92974718	5341400.86182	0.0770571214118	3724.58449153	3776444.08266	0.0986267613133	5414.02604118	8207070.24206	0.0659678287317	6687.82381447	5620154.90925	0.118997143717	4614.1328963	5992883.56884	0.0769935348035	4620.37463137	4593769.57205	0.100579155286	4033.60408598	4662421.90914	0.0865130647672	6141.81591632	5490875.70558	0.111854943467	3269.92229605	4774190.24096	0.0684916631096	2901.03010418	5782022.13226	0.050173279137	267.735610042	3787497.02521	0.00706893254991	202.445453784	4068745.06676	0.00497562394453	147.126526082	2746050.79056
LACTOSECAT-PWY	lactose and galactose degradation I	0.000228073490762	0.000381031002108	0.00171566533885	0.00182631482008	0.00169292744073	0.707643670226	-0.00148759184809	-0.00234758827823	-0.000627595417943		0.0	5341400.86182	0.0	14.3525494277	3776444.08266	0.000380054599341	9.01749062315	8207070.24206	0.000109874661203	0.0	5620154.90925	0.0	9.11022113878	5992883.56884	0.000152017322448	5.79646981913	4593769.57205	0.000126181118322	3.48463576357	4662421.90914	7.47387480472e-05	0.0	5490875.70558	0.0	0.0	4774190.24096	0.0	0.0	5782022.13226	0.0	0.0	3787497.02521	0.0	7.23475226439	4068745.06676	0.000177812867252	12.6214992711	2746050.79056
LEU-DEG2-PWY	L-leucine degradation I	0.833330272769	0.162351682809	0.429644875166	0.143684993846	2.03903560703e-12	8.52316883737e-10	0.403685397603	0.318109810551	0.489260984656		39932.0269788	5341400.86182	0.747594648142	25599.527971	3776444.08266	0.677873878462	49672.4956389	8207070.24206	0.605240288846	32560.6520824	5620154.90925	0.579355064195	42551.2545088	5992883.56884	0.710029721419	32277.0697425	4593769.57205	0.702627096032	31939.0828345	4662421.90914	0.685032016769	35267.8632249	5490875.70558	0.642299427559	27455.8217145	4774190.24096	0.575088555939	38249.0855114	5782022.13226	0.661517452484	39617.8223898	3787497.02521	1.04601593417	42705.2712642	4068745.06676	1.04959319307	24083.702474	2746050.79056
LIPASYN-PWY	phospholipases	0.0226975257728	0.0325574892844	0.00423699673924	0.00872147810759	0.0032632625421	1.3640437426	0.0184605290336	0.00652275436358	0.0303983037036		4588.98741612	5341400.86182	0.085913555916	3992.11495957	3776444.08266	0.105710951154	2215.29756232	8207070.24206	0.0269925502887	1396.90244808	5620154.90925	0.0248552303385	4968.61764627	5992883.56884	0.0829086296972	2109.20314239	4593769.57205	0.0459144306066	3673.47076588	4662421.90914	0.0787888963605	5005.72062876	5490875.70558	0.0911643405745	4865.88712487	4774190.24096	0.101920679304	804.285809409	5782022.13226	0.0139101129503	172.747501214	3787497.02521	0.00456099371337	194.382710638	4068745.06676	0.00477746104631	119.206021022	2746050.79056
LPSSYN-PWY	superpathway of lipopolysaccharide biosynthesis	0.000258407940775	0.000387275977308	0.00119044783401	0.00458165504663	0.374675617854	156.614408263	-0.000932039893234	-0.00307242833248	0.00120834854601		20.7186655625	5341400.86182	0.000387888235662	9.92809540063	3776444.08266	0.000262895337077	4.81363066616	8207070.24206	5.8652241594e-05	10.2372369035	5620154.90925	0.000182152219447	5.90703428392	5992883.56884	9.85674795125e-05	0.0	4593769.57205	0.0	0.0	4662421.90914	0.0	39.5980604033	5490875.70558	0.000721161113937	6.63359399823	4774190.24096	0.000138946997573	4.21014729889	5782022.13226	7.28144445418e-05	0.0	3787497.02521	0.0	1.99991495254	4068745.06676	4.9153115266e-05	10.3754912136	2746050.79056
MET-SAM-PWY	superpathway of S-adenosyl-L-methionine biosynthesis	0.0834032840011	0.0526708920618	0.111516093437	0.111259423624	0.298171334251	124.635617717	-0.0281128094358	-0.082584236906	0.0263586180345		4517.0001264	5341400.86182	0.0845658328827	4582.38718625	3776444.08266	0.121341322312	3977.78562752	8207070.24206	0.0484677907	2799.70254764	5620154.90925	0.0498153982024	8540.41655185	5992883.56884	0.142509302137	5537.80588786	4593769.57205	0.120550362856	5033.86207973	4662421.90914	0.107966678645	3228.35826577	5490875.70558	0.0587949616577	3910.99146097	4774190.24096	0.0819194724879	2954.13961723	5782022.13226	0.0510918074967	1863.03419215	3787497.02521	0.0491890602093	1992.47208053	4068745.06676	0.0489701873143	1690.32930016	2746050.79056
METH-ACETATE-PWY	methanogenesis from acetate	0.000146996838433	0.000211207725239	0.0018326059197	0.000748904967431	1.70845038937e-09	7.14132262755e-07	-0.00168560908127	-0.00204103806336	-0.00133018009918		0.0	5341400.86182	0.0	0.0	3776444.08266	0.0	0.0	8207070.24206	0.0	0.0	5620154.90925	0.0	0.0	5992883.56884	0.0	4.11677067064	4593769.57205	8.96163946857e-05	1.19993934475	4662421.90914	2.57363955501e-05	4.11704576424	5490875.70558	7.49797661611e-05	0.0	4774190.24096	0.0	0.0	5782022.13226	0.0	6.54888287363	3787497.02521	0.00017290793445	13.1909217182	4068745.06676	0.000324201234085	8.05891340161	2746050.79056
METHANOGENESIS-PWY	methanogenesis from H2 and CO2	0.000111708401729	0.000292348689942	0.000353304722078	0.000407637063357	0.0266897557442	11.1563179011	-0.000241596320349	-0.000453446262943	-2.97463777545e-05		0.0	5341400.86182	0.0	0.0	3776444.08266	0.0	0.0	8207070.24206	0.0	0.0	5620154.90925	0.0	0.0	5992883.56884	0.0	0.0	4593769.57205	0.0	0.0	4662421.90914	0.0	0.0	5490875.70558	0.0	0.0	4774190.24096	0.0	0.0	5782022.13226	0.0	0.0	3787497.02521	0.0	0.0	4068745.06676	0.0	2.73807158853	2746050.79056
METHGLYUT-PWY	superpathway of methylglyoxal degradation	0.00703698152556	0.00936738704297	0.00183404803817	0.00454855229292	0.00846103804576	3.53671390313	0.00520293348739	0.00138821566698	0.0090176513078		988.578339693	5341400.86182	0.0185078477588	935.804635089	3776444.08266	0.0247800474363	835.363670219	8207070.24206	0.0101785856046	1224.89586854	5620154.90925	0.0217946994045	1158.18032322	5992883.56884	0.0193259273256	844.771051993	4593769.57205	0.018389495571	925.486388349	4662421.90914	0.0198499064732	1367.89987778	5490875.70558	0.024912235336	830.917010361	4774190.24096	0.0174043548418	649.722665425	5782022.13226	0.0112369453206	3.142676885	3787497.02521	8.29750324312e-05	9.46149274999	4068745.06676	0.000232540810366	9.46229726581	2746050.79056
METHYLGALLATE-DEGRADATION-PWY	methylgallate degradation	0.0036373968672	0.00272143541594	0.000431091225902	0.000256638814764	6.53920155802e-08	2.73338625125e-05	0.0032063056413	0.00225169526493	0.00416091601767		279.323418905	5341400.86182	0.00522940378622	268.890786566	3776444.08266	0.00712021098899	378.839442894	8207070.24206	0.00461601316573	177.38182306	5620154.90925	0.00315617320027	399.33305899	5992883.56884	0.00666345431882	316.975299599	4593769.57205	0.0069001131778	390.075208123	4662421.90914	0.00836636442872	333.507703808	5490875.70558	0.00607385272752	190.529681487	4774190.24096	0.00399082717425	156.574272059	5782022.13226	0.00270795006448	214.186445788	3787497.02521	0.00565509211921	49.8883613917	4068745.06676	0.00122613632885	64.7134981013	2746050.79056
NAD-BIOSYNTHESIS-II	NAD salvage pathway II	0.0483995951838	0.0660838005296	0.0350230725275	0.128743597324	0.669004039707	279.643688597	0.0133765226563	-0.0501821852247	0.0769352305374		8295.36477927	5341400.86182	0.155303168474	6753.92445454	3776444.08266	0.178843491568	6488.62023589	8207070.24206	0.0790613464308	2980.67841816	5620154.90925	0.0530355206625	9593.06537226	5992883.56884	0.160074282473	8228.12430701	4593769.57205	0.179114868039	9707.45184381	4662421.90914	0.208206207696	6119.0820545	5490875.70558	0.111440913665	6019.60601238	4774190.24096	0.1260864295	4283.35225845	5782022.13226	0.074080523396	84.5758727861	3787497.02521	0.00223302809806	167.600503577	4068745.06676	0.0041192186	98.6473874351	2746050.79056
NADSYN-PWY	NAD biosynthesis II (from tryptophan)	0.0231582929111	0.0289184004127	0.0310753339752	0.0410235482926	0.45331723434	189.486603954	-0.00791704106416	-0.0291633240246	0.0133292418962		1252.39809632	5341400.86182	0.0234469969344	1441.41943706	3776444.08266	0.0381686953524	1437.3965584	8207070.24206	0.0175141252116	990.52371244	5620154.90925	0.0176244912895	2730.25161249	5992883.56884	0.0455582288748	1692.53608319	4593769.57205	0.0368441659217	1405.73660622	4662421.90914	0.0301503517617	1058.47529799	5490875.70558	0.019276985216	894.742551288	4774190.24096	0.0187412420982	853.815519083	5782022.13226	0.0147667286557	232.606900565	3787497.02521	0.00614144114217	406.138817885	4068745.06676	0.00998191853314	348.439122497	2746050.79056
NAGLIPASYN-PWY	lipid IVA biosynthesis	0.976936643612	0.23558095621	0.786190257504	0.261865486307	0.0107469328867	4.49221794665	0.190746386108	0.0467851090814	0.334707663135		39651.1099126	5341400.86182	0.742335408601	25761.6235244	3776444.08266	0.682166158443	42865.46486	8207070.24206	0.522299232195	27322.9052895	5620154.90925	0.486159291527	41112.6621614	5992883.56884	0.686024710628	30047.5614533	4593769.57205	0.654093789033	30363.6138419	4662421.90914	0.651241231138	34042.2491473	5490875.70558	0.619978505663	44254.5160688	4774190.24096	0.926953343609	34957.7818383	5782022.13226	0.604594396884	44174.9389466	3787497.02521	1.16633593776	49016.7986487	4068745.06676	1.20471540597	34488.7449808	2746050.79056
NONMEVIPP-PWY	methylerythritol phosphate pathway I	0.152480978464	0.104478567556	0.472722821555	0.158002339814	4.54207121611e-09	1.89858576834e-06	-0.32024184309	-0.401097335277	-0.239386350904		12897.9170216	5341400.86182	0.241470680731	11174.8714489	3776444.08266	0.295909887828	30379.5195353	8207070.24206	0.37016278208	22822.2308537	5620154.90925	0.406078323857	16396.0140905	5992883.56884	0.27359140057	13569.2487946	4593769.57205	0.295383749267	14702.0904821	4662421.90914	0.315331618815	16747.5059808	5490875.70558	0.305006102464	11210.313842	4774190.24096	0.234810790442	17264.8270152	5782022.13226	0.298594965918	2270.21203108	3787497.02521	0.0599396386576	1914.42682791	4068745.06676	0.0470520220977	1711.55956448	2746050.79056
NONOXIPENT-PWY	pentose phosphate pathway (non-oxidative branch)	0.874614727355	0.135378664405	0.919912185629	0.214825567733	0.402713182009	168.33411008	-0.0452974582734	-0.154338046075	0.0637431295283		43646.1173099	5341400.86182	0.817128660422	28836.72779	3776444.08266	0.763594724531	57351.3056778	8207070.24206	0.698803641083	40424.7347286	5620154.90925	0.719281503469	45057.1835131	5992883.56884	0.751844800513	35693.2813645	4593769.57205	0.776993290689	35478.7428671	4662421.90914	0.760950929764	42256.0223527	5490875.70558	0.769568000051	29989.9394679	4774190.24096	0.628168086194	46417.7121267	5782022.13226	0.802793746977	39934.7486748	3787497.02521	1.05438363143	42939.7178443	4068745.06676	1.05535532799	24354.7243237	2746050.79056
OANTIGEN-PWY	O-antigen building blocks biosynthesis (E. coli)	0.197500780553	0.175030065465	0.0435116139732	0.0314377243597	1.37852140174e-05	0.00576221945927	0.15398916658	0.0915583450365	0.216419988123		21480.3291114	5341400.86182	0.402147857222	16412.7226992	3776444.08266	0.434607857021	43486.0123297	8207070.24206	0.52986036487	30337.659545	5620154.90925	0.539801127101	27746.0055083	5992883.56884	0.462982555719	20658.0505842	4593769.57205	0.449697144364	19346.0809251	4662421.90914	0.414936299248	26003.423252	5490875.70558	0.473575157156	16064.8513281	4774190.24096	0.336493740662	31129.2133527	5782022.13226	0.538379353116	3727.43734434	3787497.02521	0.0984142646062	2255.15160586	4068745.06676	0.055426220342	1645.37296146	2746050.79056
ORNARGDEG-PWY	superpathway of L-arginine and L-ornithine degradation	0.0201379043852	0.0311536519159	0.00108081292461	0.00345225209639	0.00117343935552	0.490497650606	0.0190570914606	0.00810250196249	0.0300116809586		2523.8359266	5341400.86182	0.0472504496835	2239.43020798	3776444.08266	0.0592999699972	7925.60437094	8207070.24206	0.0965704464222	3782.50334314	5620154.90925	0.0673024748287	3521.38832783	5992883.56884	0.0587594984515	3073.02954348	4593769.57205	0.0668955962044	3838.46946256	4662421.90914	0.082327801674	2595.72085122	5490875.70558	0.0472733492871	2419.01973437	4774190.24096	0.0506686917002	5444.14018625	5782022.13226	0.0941563359966	5.75639124771	3787497.02521	0.000151984046704	13.3946538118	4068745.06676	0.000329208480551	53.3594547781	2746050.79056
ORNDEG-PWY	superpathway of ornithine degradation	0.0231105758842	0.0467356832561	0.00145239000197	0.00290372366036	0.010850299377	4.53542513961	0.0216581858822	0.00532395305044	0.037992418714		6815.09251069	5341400.86182	0.127589984107	5314.00027143	3776444.08266	0.140714390446	0.0	8207070.24206	0.0	10798.1884482	5620154.90925	0.192133288539	3855.0950858	5992883.56884	0.0643278822544	0.0	4593769.57205	0.0	0.0	4662421.90914	0.0	0.0	5490875.70558	0.0	5119.24171584	4774190.24096	0.107227434548	4422.5827246	5782022.13226	0.0764885125556	68.9370958498	3787497.02521	0.00182012277214	179.401975346	4068745.06676	0.00440927048519	94.912248983	2746050.79056
P101-PWY	ectoine biosynthesis	0.0547150484074	0.0827303866249	0.00523105336994	0.00934052641058	0.00146231547692	0.611247869352	0.0494839950374	0.0203836464541	0.0785843436207		4580.25062048	5341400.86182	0.0857499884202	4224.82857745	3776444.08266	0.111873193009	17066.1838905	8207070.24206	0.207944898571	14190.2366764	5620154.90925	0.252488354958	10230.9219363	5992883.56884	0.170717849242	6908.73964993	4593769.57205	0.150393691751	5538.4309244	4662421.90914	0.118788711797	8452.66337204	5490875.70558	0.15394016957	3020.3854145	4774190.24096	0.0632648734561	16860.5545165	5782022.13226	0.291603078141	162.797003762	3787497.02521	0.00429827410237	286.234944255	4068745.06676	0.00703496875717	66.2700461013	2746050.79056
P105-PWY	TCA cycle IV (2-oxoglutarate decarboxylase)	0.556161887735	0.159384886818	0.451836257911	0.246153994279	0.0999352762881	41.7729454884	0.104325629824	-0.0211814603125	0.229832719961		38974.2266871	5341400.86182	0.729663017163	27334.5612398	3776444.08266	0.723817449471	40705.5100345	8207070.24206	0.495981011907	22074.0161114	5620154.90925	0.39276526124	43085.9760616	5992883.56884	0.718952330155	32290.8031255	4593769.57205	0.702926052755	33328.6104907	4662421.90914	0.714834717668	37893.2945777	5490875.70558	0.69011386543	41589.4723305	4774190.24096	0.87113144285	36060.7346581	5782022.13226	0.623669952021	13794.8549381	3787497.02521	0.364220878492	12381.8613377	4068745.06676	0.30431646944	12929.685202	2746050.79056
P108-PWY	pyruvate fermentation to propanoate I	0.128175823509	0.0549185165715	0.12399067462	0.10145104641	0.865975502884	361.977760206	0.00418514888953	-0.0462117193948	0.0545820171739		4797.0532681	5341400.86182	0.089808898306	4189.55472633	3776444.08266	0.110939143666	3905.75112668	8207070.24206	0.047590077963	3089.38590619	5620154.90925	0.0549697642871	7452.37519775	5992883.56884	0.124353745774	5062.89311285	4593769.57205	0.110212169623	5622.92036849	4662421.90914	0.120600848187	7274.26678418	5490875.70558	0.132479174074	6823.07127219	4774190.24096	0.142915781061	3244.51159806	5782022.13226	0.0561137872503	3164.94817543	3787497.02521	0.0835630537626	3213.21397395	4068745.06676	0.0789730966485	3054.76014377	2746050.79056
P122-PWY	heterolactic fermentation	0.0164725805719	0.00828621140134	0.00460921074318	0.00605531494913	1.68992400962e-07	7.0638823602e-05	0.0118633698288	0.00792378211208	0.0158029575454		545.706405942	5341400.86182	0.0102165409423	468.025395117	3776444.08266	0.0123932828045	603.310753782	8207070.24206	0.00735110990874	321.111639107	5620154.90925	0.00571357274474	762.321463748	5992883.56884	0.0127204450911	726.63430939	4593769.57205	0.0158178223351	499.219931674	4662421.90914	0.0107073092355	441.573458919	5490875.70558	0.00804194963784	387.849570572	4774190.24096	0.00812388176835	288.608486496	5782022.13226	0.00499148014127	545.301661542	3787497.02521	0.0143974149132	580.24879521	4068745.06676	0.0142611243931	266.972802089	2746050.79056
P124-PWY	Bifidobacterium shunt	0.072345152559	0.0760972686696	0.00567537868472	0.00709972358059	1.29365369912e-05	0.00540747246232	0.0666697738743	0.0399804126938	0.0933591350548		6207.00811873	5341400.86182	0.116205622444	5299.50876643	3776444.08266	0.140330656312	25742.7476285	8207070.24206	0.313665496569	18304.8959091	5620154.90925	0.325700914025	7159.61764817	5992883.56884	0.119468659218	6108.67685587	4593769.57205	0.132977433022	5926.84994258	4662421.90914	0.12711955413	9549.42163915	5490875.70558	0.173914365416	5761.89242491	4774190.24096	0.120688370888	8830.37311848	5782022.13226	0.152721191937	1287.58695054	3787497.02521	0.0339957217648	812.066278011	4068745.06676	0.0199586423992	348.384607143	2746050.79056
P125-PWY	superpathway of (R,R)-butanediol biosynthesis	0.0162539690836	0.0265125039478	0.00929941626676	0.007917417316	0.161224144018	67.3916921993	0.00695455281686	-0.00288303043987	0.0167921360736		1499.1246203	5341400.86182	0.0280661320706	540.948076695	3776444.08266	0.0143242707917	948.602284504	8207070.24206	0.0115583546445	574.128058595	5620154.90925	0.0102155201745	4550.64103763	5992883.56884	0.07593408057	2069.06874167	4593769.57205	0.0450407602998	680.280059687	4662421.90914	0.0145907014197	733.819777474	5490875.70558	0.0133643487272	635.61795167	4774190.24096	0.0133136284813	364.340681271	5782022.13226	0.00630126749668	221.265659531	3787497.02521	0.00584200219983	338.812671628	4068745.06676	0.00832720325479	148.549669474	2746050.79056
P161-PWY	acetylene degradation	0.0378021788338	0.0370074180875	0.0930976201276	0.11553320289	0.0492859331173	20.601520043	-0.0552954412937	-0.110402511587	-0.000188371000107		2877.87816866	5341400.86182	0.053878715399	1422.0686281	3776444.08266	0.0376562871573	1341.15097679	8207070.24206	0.0163414097508	554.535432296	5620154.90925	0.00986690653995	991.387752586	5992883.56884	0.0165427501002	1604.48440528	4593769.57205	0.0349274028684	1658.81351668	4662421.90914	0.0355783656865	1052.70904052	5490875.70558	0.0191719699547	1078.27692683	4774190.24096	0.0225855458707	660.870811331	5782022.13226	0.0114297523637	525.060464012	3787497.02521	0.0138629934365	1029.77993862	4068745.06676	0.025309522266	857.671493562	2746050.79056
P162-PWY	L-glutamate degradation V (via hydroxyglutarate)	0.000180457184906	0.000463730303229	0.000865843092683	0.000988316066209	0.00729641973772	3.04990345037	-0.000685385907776	-0.00116884857538	-0.000201923240172		0.0	5341400.86182	0.0	0.0	3776444.08266	0.0	0.0	8207070.24206	0.0	0.0	5620154.90925	0.0	0.0	5992883.56884	0.0	0.0	4593769.57205	0.0	0.0	4662421.90914	0.0	0.0	5490875.70558	0.0	0.0	4774190.24096	0.0	0.0	5782022.13226	0.0	0.0	3787497.02521	0.0	0.0	4068745.06676	0.0	70.5322514512	2746050.79056
P163-PWY	L-lysine fermentation to acetate and butanoate	0.0016677884782	0.00161567414364	0.000942162708654	0.000515268687989	0.0197609832863	8.26009101366	0.000725625769546	0.00012103838389	0.0013302131552		2.6564611304	5341400.86182	4.97334163663e-05	2.65044402114	3776444.08266	7.01835897243e-05	0.0	8207070.24206	0.0	0.0	5620154.90925	0.0	2.62059841755	5992883.56884	4.37285054423e-05	0.0	4593769.57205	0.0	0.0	4662421.90914	0.0	3.03774237478	5490875.70558	5.53234590922e-05	2.63141603711	4774190.24096	5.51175362584e-05	2.45692741155	5782022.13226	4.24925286578e-05	68.1978031694	3787497.02521	0.00180060347811	19.6578916795	4068745.06676	0.000483143852882	26.657470035	2746050.79056
P164-PWY	purine nucleobases degradation I (anaerobic)	0.00212113340538	0.00221973545225	0.00787747650517	0.00250760792917	2.62806110744e-10	1.09852954291e-07	-0.00575634309979	-0.0071284099142	-0.00438427628537		0.0	5341400.86182	0.0	0.0	3776444.08266	0.0	0.0	8207070.24206	0.0	0.0	5620154.90925	0.0	0.0	5992883.56884	0.0	63.871149584	4593769.57205	0.00139038644804	7.99767228864	4662421.90914	0.000171534718318	63.9069664772	5490875.70558	0.00116387567127	7.99684786468	4774190.24096	0.000167501659152	0.0	5782022.13226	0.0	39.6459423233	3787497.02521	0.00104675837524	78.0133008786	4068745.06676	0.00191737991933	205.376971246	2746050.79056
P184-PWY	protocatechuate degradation I (meta-cleavage pathway)	0.00167537727069	0.000934352807578	0.000334281616946	0.000228902461799	7.79267095297e-10	3.25733645834e-07	0.00134109565374	0.00100126751475	0.00168092379274		106.478346221	5341400.86182	0.00199345357099	149.370788745	3776444.08266	0.00395532902053	217.699231466	8207070.24206	0.00265258155523	116.230208847	5620154.90925	0.00206809617749	168.119486255	5992883.56884	0.00280531874721	116.109545181	4593769.57205	0.00252754395621	92.3327766661	4662421.90914	0.00198036081816	82.9451594694	5490875.70558	0.0015105998372	55.4928627791	4774190.24096	0.0011623513094	54.861821307	5782022.13226	0.000948834508966	143.626069141	3787497.02521	0.00379211041449	44.3700034923	4068745.06676	0.00109050832048	39.7178101103	2746050.79056
P221-PWY	octane oxidation	0.334247078767	0.158325572699	0.218896622511	0.158451307885	0.013341116402	5.57658665602	0.115350456256	0.025259158598	0.205441753914		25184.621478	5341400.86182	0.471498435139	19660.4513925	3776444.08266	0.520607507013	49796.2452063	8207070.24206	0.606748129815	33227.1808338	5620154.90925	0.591214679494	32062.4856578	5992883.56884	0.535009320464	25472.7545337	4593769.57205	0.55450657971	24361.8436222	4662421.90914	0.522514780879	30517.670766	5490875.70558	0.555788774001	18463.0155683	4774190.24096	0.386725594005	38068.2063281	5782022.13226	0.658389149286	7301.6845574	3787497.02521	0.192783902107	6792.61909588	4068745.06676	0.166946293868	5321.92715728	2746050.79056
P23-PWY	reductive TCA cycle I	0.139911656651	0.0850291798952	0.11234147494	0.0587313111708	0.165924916078	69.3566149208	0.027570181711	-0.0117974294998	0.0669377929218		1857.81758387	5341400.86182	0.0347814671083	1547.44143749	3776444.08266	0.0409761512053	538.878490429	8207070.24206	0.00656602751695	1535.8433695	5620154.90925	0.0273274205835	728.265995477	5992883.56884	0.01215217995	424.20342167	4593769.57205	0.00923432085602	3004.76202112	4662421.90914	0.0644463774337	6880.82776377	5490875.70558	0.125313850335	6507.57113336	4774190.24096	0.136307327629	1676.01072361	5782022.13226	0.0289865843691	2666.33741211	3787497.02521	0.0703984028071	3450.43682656	4068745.06676	0.0848034656866	4186.12143148	2746050.79056
P241-PWY	coenzyme B biosynthesis	0.0379738837932	0.0243895700274	0.0236869692447	0.0157005968678	0.0115268078615	4.8182056861	0.0142869145485	0.00333655404828	0.0252372750487		505.904930537	5341400.86182	0.00947139043904	394.54233915	3776444.08266	0.010447456139	132.683127572	8207070.24206	0.00161669296909	435.158597925	5620154.90925	0.00774282212771	164.101581028	5992883.56884	0.00273827414037	74.0775	4593769.57205	0.00161256455811	920.836772487	4662421.90914	0.0197501811383	2232.5085181	5490875.70558	0.040658514922	2076.9	4774190.24096	0.0435026652726	503.472100268	5782022.13226	0.008707543637	670.613812042	3787497.02521	0.0177059891422	837.605196951	4068745.06676	0.020586327804	974.413421458	2746050.79056
P261-PWY	coenzyme M biosynthesis I	0.000169132469707	0.000430796307	0.000725283568798	0.000783867422043	0.00688487993168	2.87787981144	-0.000556151099092	-0.000946279170891	-0.000166023027292		0.0	5341400.86182	0.0	0.0	3776444.08266	0.0	0.0	8207070.24206	0.0	0.0	5620154.90925	0.0	10.9583828775	5992883.56884	0.000182856595688	1.93422338001	4593769.57205	4.21053635727e-05	0.0	4662421.90914	0.0	0.0	5490875.70558	0.0	0.0	4774190.24096	0.0	0.0	5782022.13226	0.0	0.0	3787497.02521	0.0	0.0	4068745.06676	0.0	3.96545424628	2746050.79056
P281-PWY	3-phenylpropanoate degradation	0.0068410277051	0.00402258133343	0.00228413258478	0.00108989633425	1.88059123385e-07	7.86087135749e-05	0.00455689512032	0.00308026993738	0.00603352030326		262.853697982	5341400.86182	0.00492106293427	435.976829563	3776444.08266	0.0115446388195	568.947508331	8207070.24206	0.00693240695583	481.306210371	5620154.90925	0.00856393138876	409.576349317	5992883.56884	0.0068343785527	560.602286679	4593769.57205	0.0122035351988	323.113514792	4662421.90914	0.00693016464595	255.706834294	5490875.70558	0.0046569408598	272.400526398	4774190.24096	0.00570569065432	153.291821992	5782022.13226	0.00265118013189	225.539971315	3787497.02521	0.00595485540489	101.40876944	4068745.06676	0.00249238445212	101.763784227	2746050.79056
P341-PWY	glycolysis V (Pyrococcus)	0.000171504485991	0.000163039016488	2.92240287333e-05	8.06175279304e-05	8.01288247347e-05	0.0334938487391	0.000142280457258	7.55430686516e-05	0.000209017845864		17.4950876039	5341400.86182	0.000327537439269	14.9942390139	3776444.08266	0.000397046498922	12.497939376	8207070.24206	0.000152282593025	9.99794330853	5620154.90925	0.000177894443658	9.99850020766	5992883.56884	0.000166839553828	12.4968863405	4593769.57205	0.000272039904146	19.991974834	4662421.90914	0.000428789483741	39.9708191091	5490875.70558	0.00072794980714	2.49984886237	4774190.24096	5.2361735419e-05	7.49906575931	5782022.13226	0.000129696247918	12.4976235197	3787497.02521	0.000329970517112	12.4977963485	4068745.06676	0.000307165874083	0.0	2746050.79056
P381-PWY	adenosylcobalamin biosynthesis II (late cobalt incorporation)	0.00602970248794	0.00486742606076	0.00270273322339	0.00146428404227	0.000583563227957	0.243929429286	0.00332696926455	0.00151927230333	0.00513466622576		200.31937196	5341400.86182	0.0037503152664	81.3842589067	3776444.08266	0.00215505001863	14.6163326932	8207070.24206	0.00017809440229	42.931667289	5620154.90925	0.000763887614882	43.8070350257	5992883.56884	0.000730984250279	18.2856464024	4593769.57205	0.000398053191732	88.0759229745	4662421.90914	0.0018890594779	205.648025126	5490875.70558	0.00374526826234	58.3058504375	4774190.24096	0.00122127203766	14.2667008479	5782022.13226	0.000246742411591	251.903880072	3787497.02521	0.00665093275045	521.244058635	4068745.06676	0.0128109294164	370.570389057	2746050.79056
P4-PWY	superpathway of L-lysine, L-threonine and L-methionine biosynthesis I	0.130173992636	0.0598162968018	0.145518165302	0.119498062377	0.596450179679	249.316175106	-0.0153441726658	-0.0741779671464	0.0434896218148		8367.31932433	5341400.86182	0.156650278472	8053.45710119	3776444.08266	0.213255033701	8099.45578715	8207070.24206	0.0986887591828	5661.80923992	5620154.90925	0.100741159832	14212.6926104	5992883.56884	0.23715949838	9705.43279058	4593769.57205	0.211273827264	9106.09310868	4662421.90914	0.195308217191	6426.72718139	5490875.70558	0.117043756333	7299.20156155	4774190.24096	0.152888787274	6012.32685757	5782022.13226	0.103983117325	2981.75278368	3787497.02521	0.0787262079372	2871.15624028	4068745.06676	0.0705661375478	2441.59655139	2746050.79056
P42-PWY	incomplete reductive TCA cycle	0.108865789397	0.0657814232161	0.143074030618	0.127739194288	0.275382958785	115.110076772	-0.0342082412215	-0.097293899749	0.028877417306		3076.66261054	5341400.86182	0.0576002941949	2694.66091403	3776444.08266	0.071354450246	950.813501524	8207070.24206	0.011585297475	2620.79181631	5620154.90925	0.0466320209785	1224.73199973	5992883.56884	0.0204364390808	634.607422744	4593769.57205	0.0138145244943	4328.93785435	4662421.90914	0.0928474071783	9416.34982878	5490875.70558	0.171490857446	8135.87439086	4774190.24096	0.170413703272	2555.21755746	5782022.13226	0.044192455494	1775.87315089	3787497.02521	0.0468877767843	2525.48455836	4068745.06676	0.0620703562627	2487.64756131	2746050.79056
P441-PWY	superpathway of N-acetylneuraminate degradation	0.0044328365373	0.0021769749055	0.0131821911375	0.0051238949854	1.55406269664e-07	6.49598207195e-05	-0.00874935460021	-0.0112347340636	-0.00626397513685		167.493747948	5341400.86182	0.00313576442362	152.318338939	3776444.08266	0.00403337996286	181.719852509	8207070.24206	0.00221418663603	181.031854038	5620154.90925	0.00322111858056	193.333331096	5992883.56884	0.00322604851029	200.160759617	4593769.57205	0.00435722246137	118.085428643	4662421.90914	0.00253270576847	295.308897097	5490875.70558	0.00537817486555	155.668664592	4774190.24096	0.0032606296929	65.0748346656	5782022.13226	0.00112546844645	91.3786072948	3787497.02521	0.00241263839118	141.969446628	4068745.06676	0.00348926866389	183.69664629	2746050.79056
P461-PWY	hexitol fermentation to lactate, formate, ethanol and acetate	0.0134430014088	0.0183374799205	0.0293034657317	0.0294319488434	0.0378909193065	15.8384042701	-0.0158604643228	-0.0307721544708	-0.000948774174844		115.932027476	5341400.86182	0.00217044237037	80.0770900129	3776444.08266	0.00212043626915	99.0674216652	8207070.24206	0.00120709849853	50.3629436848	5620154.90925	0.000896113087592	39.2814153533	5992883.56884	0.000655467687669	47.9640241859	4593769.57205	0.00104411036369	56.3678398654	4662421.90914	0.00120898196182	106.502832953	5490875.70558	0.00193963292312	75.150389947	4774190.24096	0.00157409709614	25.2382903736	5782022.13226	0.00043649591434	334.65473632	3787497.02521	0.00883577555554	477.673631321	4068745.06676	0.0117400727616	387.022083912	2746050.79056
P562-PWY	myo-inositol degradation I	0.0275111141147	0.0357911066185	0.0023169006719	0.00324842709713	0.000250858977855	0.104859052743	0.0251942134428	0.0126455346355	0.03774289225		2886.30972632	5341400.86182	0.0540365683272	2624.109793	3776444.08266	0.0694862610319	3396.00802204	8207070.24206	0.0413790539361	5254.86796438	5620154.90925	0.0935004114517	3282.31641948	5992883.56884	0.0547702350927	2984.28760441	4593769.57205	0.0649638071218	3138.75419545	4662421.90914	0.0673202523627	4716.37619153	5490875.70558	0.0858947906384	2245.75507076	4774190.24096	0.0470394969076	9806.37438327	5782022.13226	0.169601121527	314.574217458	3787497.02521	0.00830559642331	249.842294093	4068745.06676	0.00614052465794	150.394919177	2746050.79056
P621-PWY	nylon-6 oligomer degradation	0.000768498836815	0.00111897149423	0.000212014835027	0.000363685206498	0.0105267440108	4.40017899651	0.000556484001788	0.000136661566346	0.00097630643723		3.99692438997	5341400.86182	7.48291411443e-05	3.9965117141	3776444.08266	0.000105827376935	0.0	8207070.24206	0.0	21.9782265233	5620154.90925	0.000391060867151	0.0	5992883.56884	0.0	9.97950634893	4593769.57205	0.000217240028965	5.99244456197	4662421.90914	0.000128526432802	5.9957291422	5490875.70558	0.00010919440657	1.99902447114	4774190.24096	4.18714875245e-05	3.99777856762	5782022.13226	6.91415300075e-05	27.1496149615	3787497.02521	0.000716822080145	21.5346260388	4068745.06676	0.000529269484459	5.85857950974	2746050.79056
PANTO-PWY	phosphopantothenate biosynthesis I	0.804277251507	0.171837842647	0.875787737886	0.220266897054	0.221243343739	92.4797176827	-0.0715104863788	-0.188116825184	0.0450958524262		36643.597833	5341400.86182	0.686029728549	22874.3917815	3776444.08266	0.605712444852	50200.4970001	8207070.24206	0.611673782719	32772.9180282	5620154.90925	0.583131934215	37355.8334716	5992883.56884	0.623336546464	28916.0681789	4593769.57205	0.629462747867	28779.9179233	4662421.90914	0.617273993735	30779.1763517	5490875.70558	0.560551321903	23170.0260016	4774190.24096	0.485318448411	35358.5883295	5782022.13226	0.611526340106	38691.5986212	3787497.02521	1.02156116199	41723.0335732	4068745.06676	1.02545214528	22937.1948384	2746050.79056
PANTOSYN-PWY	pantothenate and coenzyme A biosynthesis I	0.810501850761	0.186082314019	0.70585039705	0.141478651035	0.0238971867128	9.98902404595	0.104651453711	0.0144212289019	0.19488167852		35556.4514268	5341400.86182	0.665676520947	21773.0362368	3776444.08266	0.576548619819	45312.7879165	8207070.24206	0.55211892405	29315.9431224	5620154.90925	0.52162162068	36045.6691055	5992883.56884	0.60147454379	27341.6205357	4593769.57205	0.595189203699	27426.9064065	4662421.90914	0.58825449393	29741.1980277	5490875.70558	0.541647628218	23370.1481075	4774190.24096	0.489510198128	34975.4068337	5782022.13226	0.604899220958	39237.1421264	3787497.02521	1.03596496222	42464.3253181	4068745.06676	1.04367131932	23868.1761884	2746050.79056
PENTOSE-P-PWY	pentose phosphate pathway	0.147234545495	0.146191038083	0.0244569708643	0.022019420099	2.63125007252e-05	0.0109986253031	0.122777574631	0.0709873981696	0.174567751092		13168.0741051	5341400.86182	0.246528475315	11367.2076326	3776444.08266	0.301002937784	42580.8403449	8207070.24206	0.518831191753	32011.0893284	5620154.90925	0.569576637036	17318.3633404	5992883.56884	0.288982142594	14494.773508	4593769.57205	0.315531140181	13723.8611679	4662421.90914	0.294350477827	19693.6641886	5490875.70558	0.358661627845	9670.33078899	4774190.24096	0.20255436631	26137.9163672	5782022.13226	0.452054934576	2622.89236794	3787497.02521	0.0692513380335	1901.88546531	4068745.06676	0.0467437854696	1079.7682554	2746050.79056
PEPTIDOGLYCANSYN-PWY	peptidoglycan biosynthesis I (meso-diaminopimelate containing)	1.03287743839	0.246688274308	1.2989158635	0.235934184525	0.000296882216385	0.124096766449	-0.266038425115	-0.402377688685	-0.129699161544		40630.4532098	5341400.86182	0.760670360847	26425.4476419	3776444.08266	0.699744179009	44101.4016939	8207070.24206	0.537358648009	28558.8764137	5620154.90925	0.508151054105	41981.6585307	5992883.56884	0.700525182051	30567.917273	4593769.57205	0.665421214399	31504.4310279	4662421.90914	0.675709569872	36205.895093	5490875.70558	0.659382893264	46100.6089368	4774190.24096	0.96562153182	36332.9746932	5782022.13226	0.62837834	45539.6786266	3787497.02521	1.20236869689	50474.3898424	4068745.06676	1.24053950332	35848.6931523	2746050.79056
PHOSLIPSYN-PWY	superpathway of phospholipid biosynthesis I (bacteria)	1.13604482544	0.209745493966	1.35468774097	0.233431622137	0.00137979694209	0.576755121793	-0.218642915524	-0.346926392348	-0.0903594386997		47848.7509552	5341400.86182	0.895809024506	31706.2568633	3776444.08266	0.839579672553	64279.0114625	8207070.24206	0.78321507635	42997.3015217	5620154.90925	0.765055451601	50175.8601587	5992883.56884	0.8372573834	37458.1131039	4593769.57205	0.815411232896	37822.3863016	4662421.90914	0.811217582593	45241.9146724	5490875.70558	0.823947164318	48143.3778533	4774190.24096	1.00840928877	46778.4945095	5782022.13226	0.809033473748	49880.1589758	3787497.02521	1.31696892813	54841.9146719	4068745.06676	1.34788279364	37466.0871685	2746050.79056
POLYAMINSYN3-PWY	superpathway of polyamine biosynthesis II	0.0621936030957	0.0633026516939	0.00790590788329	0.00722064885851	1.82864295175e-05	0.00764372753832	0.0542876952124	0.0320168135665	0.0765585768583		5481.08067039	5341400.86182	0.102615040739	4937.94567119	3776444.08266	0.130756488461	14308.3679928	8207070.24206	0.174341970652	13004.5649159	5620154.90925	0.231391574181	9600.35942518	5992883.56884	0.160195994381	7081.09272011	4593769.57205	0.154145579334	6142.07316525	4662421.90914	0.131735679116	8886.50299758	5490875.70558	0.161841270392	4357.47746185	4774190.24096	0.0912715506069	11999.2985046	5782022.13226	0.207527716603	957.547671869	3787497.02521	0.025281806573	698.092615513	4068745.06676	0.0171574429968	325.702533762	2746050.79056
POLYAMSYN-PWY	superpathway of polyamine biosynthesis I	0.109471233446	0.0581971758366	0.0818017117646	0.0782578592752	0.178836305285	74.7535756092	0.0276695216815	-0.0133129146809	0.0686519580439		7177.63973553	5341400.86182	0.134377477392	6088.35117396	3776444.08266	0.161219153275	15057.1001103	8207070.24206	0.183464984046	9345.03895073	5620154.90925	0.16627724861	10999.6075715	5992883.56884	0.183544489813	7736.61307034	4593769.57205	0.16841534929	7655.69856624	4662421.90914	0.164200038423	13340.5909446	5490875.70558	0.242959259322	6568.43398339	4774190.24096	0.137582158479	13178.2435617	5782022.13226	0.227917556528	1543.51742227	3787497.02521	0.0407529672499	1603.06010518	4068745.06676	0.0393993744725	1519.67494826	2746050.79056
POLYISOPRENSYN-PWY	polyisoprenoid biosynthesis (E. coli)	0.858618062713	0.168832579761	0.960038047817	0.196347344008	0.0614923197525	25.7037896566	-0.101419985104	-0.207977165453	0.00513719524476		39518.0805561	5341400.86182	0.739844875501	25321.5933995	3776444.08266	0.670514188619	48821.0540364	8207070.24206	0.59486579981	31896.3887653	5620154.90925	0.567535758006	40525.2696377	5992883.56884	0.676223209949	30768.8143646	4593769.57205	0.669794465786	30972.4511939	4662421.90914	0.664299623617	35130.6572121	5490875.70558	0.639800627363	28970.9515014	4774190.24096	0.606824404542	36758.1364962	5782022.13226	0.635731508033	40409.6679804	3787497.02521	1.06692276486	43682.0310888	4068745.06676	1.07359960804	25264.5354656	2746050.79056
PPGPPMET-PWY	ppGpp biosynthesis	0.821225707863	0.184384024196	0.518464085269	0.143546885251	1.65360940496e-08	6.91208731274e-06	0.302761622594	0.21225897371	0.393264271479		37522.4521725	5341400.86182	0.702483358639	23590.3589127	3776444.08266	0.624671209116	43659.1361746	8207070.24206	0.531969812453	28451.0869578	5620154.90925	0.506233145122	37094.4849336	5992883.56884	0.61897556506	29025.7307531	4593769.57205	0.631849950196	29170.3262544	4662421.90914	0.625647503012	31235.3993465	5490875.70558	0.568860069347	27596.0537607	4774190.24096	0.578025850833	34830.5057611	5782022.13226	0.602393158732	40013.9353833	3787497.02521	1.05647437125	43886.4155408	4068745.06676	1.07862288791	24998.0714161	2746050.79056
PROTOCATECHUATE-ORTHO-CLEAVAGE-PWY	protocatechuate degradation II (ortho-cleavage pathway)	0.188571706204	0.197663025445	0.0329703472238	0.0216184585339	6.18491742403e-05	0.0258529548325	0.15560135898	0.0861128014432	0.225089916517		16971.6217916	5341400.86182	0.317737279614	15735.3693465	3776444.08266	0.416671583164	60974.8955093	8207070.24206	0.742955691993	41763.879526	5620154.90925	0.743109045931	19133.7466084	5992883.56884	0.319274459259	18231.172966	4593769.57205	0.396867380483	22004.2154924	4662421.90914	0.471948183181	22772.7313191	5490875.70558	0.414737694681	16938.8300093	4774190.24096	0.354800063558	31395.1555672	5782022.13226	0.542978820368	1988.29530853	3787497.02521	0.0524962870015	1641.2291638	4068745.06676	0.0403374784331	1331.52522529	2746050.79056
PRPP-PWY	superpathway of histidine, purine, and pyrimidine biosynthesis	0.0847970647621	0.0828580487158	0.162090764492	0.122061106684	0.0174338005525	7.28732863094	-0.0772936997298	-0.140054311247	-0.0145330882122		4299.11957142	5341400.86182	0.0804867427597	1817.54769721	3776444.08266	0.0481285478464	4123.56196565	8207070.24206	0.0502440194128	3040.23132825	5620154.90925	0.0540951517767	2814.90643598	5992883.56884	0.0469708180319	2881.52352761	4593769.57205	0.0627267755253	1923.74982933	4662421.90914	0.041260741023	3384.2133842	5490875.70558	0.0616333999468	1022.32605225	4774190.24096	0.0214136010643	772.401041459	5782022.13226	0.0133586662899	804.089299537	3787497.02521	0.0212300971905	2151.27024557	4068745.06676	0.0528730655343	2632.71021986	2746050.79056
PWY-1269	CMP-3-deoxy-D-manno-octulosonate biosynthesis I	0.979777113938	0.231590110154	0.786203657822	0.261830578363	0.00940637586681	3.93186511233	0.193573456116	0.050342344138	0.336804568094		39636.7927581	5341400.86182	0.74206736741	25707.3723122	3776444.08266	0.680729589782	45048.2472838	8207070.24206	0.548895598004	28595.4071059	5620154.90925	0.508801048505	41895.564349	5992883.56884	0.699088575103	30303.4518119	4593769.57205	0.659664167665	30391.3519601	4662421.90914	0.651836160527	34035.314314	5490875.70558	0.619852208262	44269.9371676	4774190.24096	0.927276353333	35445.6851563	5782022.13226	0.613032678628	44185.3615573	3787497.02521	1.16661112242	49026.5657406	4068745.06676	1.20495545767	34499.9066896	2746050.79056
PWY-1361	benzoyl-CoA degradation I (aerobic)	0.00136410003897	0.00135365192342	7.52589699204e-05	0.000149069304456	3.45653043232e-06	0.00144482972071	0.00128884106905	0.000812907284708	0.00176477485339		63.6015348432	5341400.86182	0.00119072761039	147.950580432	3776444.08266	0.00391772199439	214.494122633	8207070.24206	0.00261352853462	60.1591206933	5620154.90925	0.00107041748252	76.4415134348	5992883.56884	0.00127553810376	94.3768826932	4593769.57205	0.00205445399933	64.9391172891	4662421.90914	0.0013928194092	55.3912862398	5490875.70558	0.00100878783658	29.7069794214	4774190.24096	0.00062224121625	30.8769278238	5782022.13226	0.000534016078069	41.4399627206	3787497.02521	0.00109412528762	27.5232712346	4068745.06676	0.000676456027179	22.6205140288	2746050.79056
PWY-1422	vitamin E biosynthesis (tocopherols)	3.88596318896e-05	7.0741553485e-05	4.05028560599e-06	1.81134278866e-05	0.00948380113365	3.96422887386	3.48093462836e-05	8.98131686351e-06	6.06373757037e-05		0.0	5341400.86182	0.0	0.0	3776444.08266	0.0	0.0	8207070.24206	0.0	0.0	5620154.90925	0.0	0.0	5992883.56884	0.0	0.0	4593769.57205	0.0	0.0	4662421.90914	0.0	0.0	5490875.70558	0.0	0.0	4774190.24096	0.0	0.0	5782022.13226	0.0	0.0	3787497.02521	0.0	0.0	4068745.06676	0.0	0.0	2746050.79056
PWY-1501	mandelate degradation I	0.000380402448039	0.000429211972742	5.16681900959e-05	0.000100883788125	0.000116574992731	0.0487283469616	0.000328734257943	0.000173145409607	0.00048432310628		35.2404754976	5341400.86182	0.000659760920576	0.0	3776444.08266	0.0	15.6245878317	8207070.24206	0.000190379604059	30.4216642479	5620154.90925	0.000541295831505	0.0	5992883.56884	0.0	3.95659174652	4593769.57205	8.61295213977e-05	11.5590532995	4662421.90914	0.0002479195046	0.0	5490875.70558	0.0	29.3874720611	4774190.24096	0.000615548827714	7.76609483353	5782022.13226	0.000134314512395	26.734591811	3787497.02521	0.000705864364594	16.7383188588	4068745.06676	0.000411387751854	10.5876198779	2746050.79056
PWY-1541	superpathway of taurine degradation	0.000844509505083	0.000787015995138	0.000230539582359	0.000252367788269	0.000127119873784	0.0531361072418	0.000613969922723	0.000319247147624	0.000908692697823		2.52610603217	5341400.86182	4.72929498743e-05	21.982523968	3776444.08266	0.000582095841666	10.9076515047	8207070.24206	0.000132905545865	2.66655382486	5620154.90925	4.74462691494e-05	9.1403721871	5992883.56884	0.00015252043665	13.9931795068	4593769.57205	0.000304612133615	5.05184338258	4662421.90914	0.000108352343075	24.2067995533	5490875.70558	0.000440854990191	9.99753102399	4774190.24096	0.000209407889493	4.7053342369	5782022.13226	8.13786964017e-05	28.4957461004	3787497.02521	0.000752363524269	21.297906638	4068745.06676	0.00052345148906	6.80232671513	2746050.79056
PWY-1622	formaldehyde assimilation I (serine pathway)	0.00920176674595	0.00893206745905	0.00061685019644	0.000830992346473	2.90678484305e-06	0.00121503606439	0.00858491654951	0.00545231077485	0.0117175223242		59.3840435761	5341400.86182	0.00111176908666	112.355303279	3776444.08266	0.00297516131102	73.6733194941	8207070.24206	0.000897681113006	77.973005523	5620154.90925	0.00138738178541	252.460000548	5992883.56884	0.00421266319708	220.5292494	4593769.57205	0.0048006162682	150.996968915	4662421.90914	0.00323859513055	323.35961792	5490875.70558	0.00588903547009	141.186412107	4774190.24096	0.00295728500502	153.859455612	5782022.13226	0.0026609973482	385.802457256	3787497.02521	0.0101862114924	248.2355762	4068745.06676	0.00610103538381	217.716922981	2746050.79056
PWY-181	photorespiration	0.0997484490749	0.073224951285	0.0280920070833	0.0180190030519	2.82759840919e-06	0.00118193613504	0.0716564419917	0.0450142926063	0.098298591377		8843.12309668	5341400.86182	0.165558124647	7337.67715991	3776444.08266	0.194301226214	14023.0849736	8207070.24206	0.17086590659	17381.8394674	5620154.90925	0.309276874891	9664.66716865	5992883.56884	0.161269062842	8000.32722542	4593769.57205	0.174156041132	8930.01947276	4662421.90914	0.191531775691	16124.1147638	5490875.70558	0.293652882133	9041.7246909	4774190.24096	0.189387607836	8160.35773414	5782022.13226	0.141133284299	1289.63611107	3787497.02521	0.0340498250557	1602.38450438	4068745.06676	0.0393827698243	1230.11521828	2746050.79056
PWY-1861	formaldehyde assimilation II (RuMP Cycle)	0.0121688699619	0.00546498988029	0.016883999664	0.00942314584423	0.0503798467653	21.0587759479	-0.00471512970207	-0.00943861958144	8.36017730686e-06		841.973235849	5341400.86182	0.0157631538548	690.549137322	3776444.08266	0.018285697397	729.194650263	8207070.24206	0.00888495685739	386.196931987	5620154.90925	0.0068716421206	1209.72325352	5992883.56884	0.0201859962675	1123.52829641	4593769.57205	0.0244576546296	978.838698606	4662421.90914	0.0209942111135	1318.03042008	5490875.70558	0.0240040112134	841.465977472	4774190.24096	0.0176253130898	522.40405096	5782022.13226	0.00903497148593	432.959557931	3787497.02521	0.0114312844353	359.75287459	4068745.06676	0.00884186324498	131.479680633	2746050.79056
PWY-1882	superpathway of C1 compounds oxidation to CO2	0.000783053223447	0.00041636043098	3.11532161922e-05	7.7869847845e-05	1.84208204246e-12	7.69990293747e-10	0.000751900007255	0.000603103685654	0.000900696328856		19.5895301928	5341400.86182	0.000366748924104	20.6761364201	3776444.08266	0.000547502782181	14.6537274415	8207070.24206	0.000178550042942	19.1206841255	5620154.90925	0.000340216318486	96.0591930506	5992883.56884	0.00160288769083	61.5848215333	4593769.57205	0.00134061625354	42.1825756158	4662421.90914	0.000904735273595	77.2747228443	5490875.70558	0.00140732966812	32.0269141072	4774190.24096	0.000670834476441	41.0941708714	5782022.13226	0.000710723167974	26.766736354	3787497.02521	0.000706713066065	34.7412687449	4068745.06676	0.00085385710274	19.6415483547	2746050.79056
PWY-2221	Entner-Doudoroff pathway III (semi-phosphorylative)	3.83523236386e-05	0.00012351656904	0.0	0.0	0.0790585629783	33.0464793249	3.83523236386e-05	-4.69654278479e-06	8.14011900619e-05		0.0	5341400.86182	0.0	0.0	3776444.08266	0.0	0.0	8207070.24206	0.0	0.0	5620154.90925	0.0	0.0	5992883.56884	0.0	4.49895676187	4593769.57205	9.7936056463e-05	0.0	4662421.90914	0.0	0.0	5490875.70558	0.0	0.0	4774190.24096	0.0	0.0	5782022.13226	0.0	0.0	3787497.02521	0.0	0.0	4068745.06676	0.0	0.0	2746050.79056
PWY-2941	L-lysine biosynthesis II	0.0428999865885	0.064692200655	0.120132432273	0.135638316618	0.0244818167824	10.233399415	-0.077232445685	-0.143686987327	-0.0107779040425		179.242071359	5341400.86182	0.00335571278014	141.628545797	3776444.08266	0.00375031491788	83.1625071038	8207070.24206	0.00101330322089	75.2969844112	5620154.90925	0.00133976706384	75.1617206939	5992883.56884	0.00125418289594	42.7897927707	4593769.57205	0.000931474513459	116.799205012	4662421.90914	0.0025051187406	166.520605169	5490875.70558	0.00303267846693	103.741765294	4774190.24096	0.00217297091355	30.2615002144	5782022.13226	0.000523372265311	581.965439047	3787497.02521	0.0153654362016	1667.87334796	4068745.06676	0.0409923286073	1461.91125262	2746050.79056
PWY-2942	L-lysine biosynthesis III	0.334559227399	0.149140452431	0.26018472401	0.178830468396	0.125866202306	52.6120725637	0.0743745033892	-0.0218810786747	0.170630085453		25811.8562904	5341400.86182	0.483241324853	20142.051451	3776444.08266	0.533360246046	42033.0614263	8207070.24206	0.512156715935	29383.4808107	5620154.90925	0.522823325783	30376.7562576	5992883.56884	0.50688046762	23891.0599087	4593769.57205	0.520075278787	25328.37604	4662421.90914	0.543245045891	29123.2288578	5490875.70558	0.530393154378	23672.4417295	4774190.24096	0.49584202838	37014.7362569	5782022.13226	0.640169397664	7160.61192629	3787497.02521	0.189059209252	5928.9516123	4068745.06676	0.145719417536	4988.37266041	2746050.79056
PWY-3001	superpathway of L-isoleucine biosynthesis I	0.252746067936	0.150407655906	0.187359887573	0.159326943077	0.144966575688	60.5960286374	0.0653861803622	-0.0235095122127	0.154281872937		22715.3776219	5341400.86182	0.425270040754	18316.2923238	3776444.08266	0.485014260052	41285.589331	8207070.24206	0.503049055428	29401.3550894	5620154.90925	0.523141364681	27188.1313909	5992883.56884	0.453673612688	21856.379356	4593769.57205	0.475783101725	23245.1635825	4662421.90914	0.498564137599	25937.1793816	5490875.70558	0.472368721718	19853.7895368	4774190.24096	0.415856690555	26868.6573036	5782022.13226	0.464693089874	4211.49297117	3787497.02521	0.111194621227	3641.48303483	4068745.06676	0.0894989235029	3082.18912944	2746050.79056
PWY-3661	glycine betaine degradation I	0.0137480822175	0.00959445153399	0.00267070585215	0.00291324600369	1.4430583839e-07	6.0319840447e-05	0.0110773763654	0.00751003595424	0.0146447167766		1237.4295261	5341400.86182	0.0231667601461	854.44445673	3776444.08266	0.0226256350691	1165.4010143	8207070.24206	0.0141999639327	1039.52522343	5620154.90925	0.0184963802638	2573.63077736	5992883.56884	0.0429447818867	1506.80230368	4593769.57205	0.0328009988322	1307.44535952	4662421.90914	0.0280421931992	1544.70157106	5490875.70558	0.0281321533009	1019.18516166	4774190.24096	0.0213478120942	715.451647229	5782022.13226	0.0123737272335	594.116428828	3787497.02521	0.0156862546657	603.747331449	4068745.06676	0.0148386620824	443.926166842	2746050.79056
PWY-3781	aerobic respiration I (cytochrome c)	2.37812710183	0.531425506306	3.43589263535	0.732518323591	2.91375932234e-06	0.00121795139674	-1.05776553351	-1.43936065962	-0.676170407409		91903.3182104	5341400.86182	1.72058455428	65282.6185028	3776444.08266	1.72867960107	124328.804133	8207070.24206	1.51489874543	81368.5853882	5620154.90925	1.44779969061	108507.921987	5992883.56884	1.81061288344	76732.1779415	4593769.57205	1.67035321946	74230.1721915	4662421.90914	1.59209470181	95669.7615849	5490875.70558	1.74234068871	120849.0741	4774190.24096	2.53129992734	78664.5725562	5782022.13226	1.36050279222	92645.4682512	3787497.02521	2.44608689154	103303.483853	4068745.06676	2.5389519903	85719.1019476	2746050.79056
PWY-3801	sucrose degradation II (sucrose synthase)	3.05412815415e-05	0.000178084743476	3.15389754829e-05	0.000141046586241	0.981961053113	410.459720201	-9.9769394134e-07	-8.92018595257e-05	8.7206471643e-05		0.0	5341400.86182	0.0	0.0	3776444.08266	0.0	0.0	8207070.24206	0.0	0.0	5620154.90925	0.0	0.0	5992883.56884	0.0	0.0	4593769.57205	0.0	0.0	4662421.90914	0.0	0.0	5490875.70558	0.0	0.0	4774190.24096	0.0	0.0	5782022.13226	0.0	0.0	3787497.02521	0.0	0.0	4068745.06676	0.0	0.0	2746050.79056
PWY-4361	S-methyl-5-thio-&alpha;-D-ribose 1-phosphate degradation	0.0158867103116	0.0257637079688	0.045113641915	0.06069264102	0.0515335103672	21.5410073335	-0.0292269316034	-0.0586643077404	0.000210444533556		89.2041548938	5341400.86182	0.00167005168123	62.9317286168	3776444.08266	0.00166642818586	35.3253969103	8207070.24206	0.000430426399049	37.6769394943	5620154.90925	0.000670389697484	27.099692734	5992883.56884	0.000452197884752	17.3961865842	4593769.57205	0.000378690883626	56.2956901319	4662421.90914	0.00120743448853	80.7169675077	5490875.70558	0.00147001993554	49.9033490626	4774190.24096	0.00104527357612	15.1307236039	5782022.13226	0.000261685674282	205.144125557	3787497.02521	0.00541635080349	547.637937125	4068745.06676	0.0134596276773	481.983511032	2746050.79056
PWY-4722	creatinine degradation II	0.00014933139219	0.000195464560453	3.91748500871e-05	7.50689947948e-05	0.00505700312125	2.11382730468	0.000110156542103	3.47803667417e-05	0.000185532717464		0.0	5341400.86182	0.0	14.9591118398	3776444.08266	0.000396116333577	8.98228350049	8207070.24206	0.00010944567593	2.99783985169	5620154.90925	5.33408758315e-05	0.0	5992883.56884	0.0	5.99603966897	4593769.57205	0.000130525477496	0.0	4662421.90914	0.0	14.9607672433	5490875.70558	0.000272465960723	5.99295308967	4774190.24096	0.000125528158435	2.99744518638	5782022.13226	5.18407767701e-05	5.98189094267	3787497.02521	0.000157937838706	0.0	4068745.06676	0.0	0.0	2746050.79056
PWY-4984	urea cycle	0.0732055496874	0.0362375014757	0.0871395123172	0.0725554959704	0.429816170987	179.663159473	-0.0139339626299	-0.0496475704436	0.0217796451839		3235.05498328	5341400.86182	0.0605656655805	2791.92671083	3776444.08266	0.0739300423817	2912.45012328	8207070.24206	0.0354870865897	2516.17599877	5620154.90925	0.0447705808718	4661.69591791	5992883.56884	0.0777871931661	3199.93933161	4593769.57205	0.0696582464885	3807.70222533	4662421.90914	0.081667903496	5399.14638023	5490875.70558	0.0983294226592	4363.75259517	4774190.24096	0.0914029893012	2463.79573447	5782022.13226	0.0426113162163	1619.09958355	3787497.02521	0.0427485374317	1627.92678034	4068745.06676	0.0400105377365	1530.60695767	2746050.79056
PWY-5005	biotin biosynthesis II	0.000204234027114	0.000266706752986	0.0020431007907	0.000897290023958	8.63747084024e-09	3.61046281122e-06	-0.00183886676358	-0.00226553506381	-0.00141219846336		0.0	5341400.86182	0.0	9.59754074731	3776444.08266	0.000254142270804	10.4144773292	8207070.24206	0.000126896407878	0.0	5620154.90925	0.0	11.0140179431	5992883.56884	0.000183784947873	10.1978376368	4593769.57205	0.000221992798656	1.55994803295	4662421.90914	3.34578908419e-05	5.39942187619	5490875.70558	9.83344400002e-05	0.0	4774190.24096	0.0	0.0	5782022.13226	0.0	2.99986235071	3787497.02521	7.92043486963e-05	6.59937862622	4068745.06676	0.000162196906366	21.8034239901	2746050.79056
PWY-5022	4-aminobutanoate degradation V	0.216167883462	0.143351850793	0.125244088192	0.100242971127	0.00853670032918	3.5683407376	0.0909237952703	0.0241773660178	0.157670224523		17344.9302475	5341400.86182	0.324726241229	13822.6757945	3776444.08266	0.366023579111	40358.8853993	8207070.24206	0.491757523805	28813.3509157	5620154.90925	0.512678945348	23163.4058755	5992883.56884	0.386515199394	17028.7480841	4593769.57205	0.37069225648	17672.9458341	4662421.90914	0.379050763284	21788.9617243	5490875.70558	0.396821252066	16042.7212402	4774190.24096	0.336030204715	29458.8120964	5782022.13226	0.509489784414	2227.81698902	3787497.02521	0.0588202967341	2970.71727529	4068745.06676	0.0730131091171	2540.86080183	2746050.79056
PWY-5028	L-histidine degradation II	0.0786423834824	0.115493455483	0.00491161647493	0.00494911226288	0.000718892768352	0.300497177171	0.0737307670074	0.0334245953592	0.114036938656		8222.93217737	5341400.86182	0.153947108448	7686.03809107	3776444.08266	0.203525801596	31818.687178	8207070.24206	0.387698487275	24368.6951865	5620154.90925	0.433594724344	9656.43121914	5992883.56884	0.161131634016	9242.97200518	4593769.57205	0.201206696597	9274.07748784	4662421.90914	0.198911159663	13819.2382782	5490875.70558	0.251676399525	6093.6352139	4774190.24096	0.127637042228	17060.5949561	5782022.13226	0.295062775026	775.722641287	3787497.02521	0.0204811419289	299.002460679	4068745.06676	0.00734876370413	186.088049669	2746050.79056
PWY-5088	L-glutamate degradation VIII (to propanoate)	8.40422956613e-06	3.2267684028e-05	2.8421397708e-05	8.72212273372e-05	0.333619606477	139.452995507	-2.00171681419e-05	-6.19293301698e-05	2.18949938861e-05		0.0	5341400.86182	0.0	0.0	3776444.08266	0.0	0.0	8207070.24206	0.0	0.0	5620154.90925	0.0	0.0	5992883.56884	0.0	0.0	4593769.57205	0.0	0.0	4662421.90914	0.0	0.0	5490875.70558	0.0	0.0	4774190.24096	0.0	0.0	5782022.13226	0.0	0.0	3787497.02521	0.0	0.0	4068745.06676	0.0	0.0	2746050.79056
PWY-5097	L-lysine biosynthesis VI	0.359476839308	0.144756377904	0.285222671399	0.1844367046	0.132070884617	55.2056297699	0.0742541679094	-0.0235236273175	0.172031963136		27186.9677611	5341400.86182	0.508985722367	20784.717739	3776444.08266	0.550378008627	42165.5996446	8207070.24206	0.513771643241	29089.0035022	5620154.90925	0.517583660448	31577.1606117	5992883.56884	0.526910964463	24624.4726227	4593769.57205	0.536040657602	25969.8707121	4662421.90914	0.5570038752	29755.2810781	5490875.70558	0.541904109172	25356.8203336	4774190.24096	0.531122956016	36717.9735061	5782022.13226	0.635036889623	8138.06838877	3787497.02521	0.214866660874	6782.40676015	4068745.06676	0.166695299137	5684.9782269	2746050.79056
PWY-5100	pyruvate fermentation to acetate and lactate II	0.0547749653157	0.0329862970609	0.0723048697411	0.0581949181674	0.227047741577	94.9059559793	-0.0175299044254	-0.046609853318	0.0115500444672		739.151937198	5341400.86182	0.0138381663597	608.15147319	3776444.08266	0.0161038124722	214.956907037	8207070.24206	0.00261916738492	627.10040776	5620154.90925	0.0111580626848	293.424372148	5992883.56884	0.00489621346348	223.311703953	4593769.57205	0.00486118644939	1264.72959024	4662421.90914	0.027126021945	2934.54738194	5490875.70558	0.0534440686565	2926.73919952	4774190.24096	0.0613033635403	697.03117784	5782022.13226	0.0120551454473	982.175867709	3787497.02521	0.0259320564788	1239.55503689	4068745.06676	0.0304652913012	1636.96509534	2746050.79056
PWY-5101	L-isoleucine biosynthesis II	0.31439151305	0.226181433986	0.168478694807	0.18247546958	0.0125498781692	5.24584907474	0.145912818243	0.0327746644652	0.259050972022		29546.4810887	5341400.86182	0.553159776866	24538.8208547	3776444.08266	0.649786421235	62015.4899708	8207070.24206	0.755634935997	42541.3099845	5620154.90925	0.756941946822	37410.5560413	5992883.56884	0.624249672326	30347.3646523	4593769.57205	0.660620089369	31037.5311626	4662421.90914	0.66569546402	37713.1599823	5490875.70558	0.686833248546	24744.5502402	4774190.24096	0.518298370851	39418.4901475	5782022.13226	0.681742290947	5011.02250336	3787497.02521	0.132304328426	4043.03443755	4068745.06676	0.0993680943686	3239.5125764	2746050.79056
PWY-5103	L-isoleucine biosynthesis III	0.230720305732	0.162679991433	0.170920167854	0.153999539166	0.184173701336	76.9846071584	0.0598001378782	-0.029531601503	0.149131877259		20902.060001	5341400.86182	0.391321687732	17739.759511	3776444.08266	0.469747707703	45582.6931823	8207070.24206	0.55540761609	32960.1836357	5620154.90925	0.586463970618	26988.6286563	5992883.56884	0.450344618685	21619.3235043	4593769.57205	0.470622724217	22680.8966719	4662421.90914	0.486461695529	25789.1495624	5490875.70558	0.469672798023	17813.3121626	4774190.24096	0.37311693216	27147.0083375	5782022.13226	0.469507167501	3473.39733138	3787497.02521	0.0917069322633	2903.66652356	4068745.06676	0.0713651623761	2469.25249161	2746050.79056
PWY-5104	L-isoleucine biosynthesis IV	0.0798391598539	0.0387369455411	0.045251899165	0.021125191343	8.76082090278e-05	0.0366202313736	0.0345872606889	0.018242497877	0.0509320235008		3620.23370706	5341400.86182	0.0677768585566	2499.69511229	3776444.08266	0.0661917681706	3923.74130076	8207070.24206	0.0478092813274	2672.27465134	5620154.90925	0.0475480604091	11240.3634912	5992883.56884	0.187561853356	5256.48822209	4593769.57205	0.114426466971	3158.4346847	4662421.90914	0.0677423610787	3847.42745107	5490875.70558	0.070069469013	3489.16154952	4774190.24096	0.0730838398433	1805.60030663	5782022.13226	0.0312278345763	1595.89026832	3787497.02521	0.0421357497496	1383.86364105	4068745.06676	0.0340120508497	1620.05011323	2746050.79056
PWY-5121	superpathway of geranylgeranyl diphosphate biosynthesis II (via MEP)	0.171100776424	0.106446824132	0.224071676352	0.0875339054288	0.053509729956	22.3670671216	-0.0529708999281	-0.10677457727	0.000832777413755		12874.7657574	5341400.86182	0.241037250162	11019.3349031	3776444.08266	0.291791289951	33964.1307801	8207070.24206	0.413839893876	25250.8617483	5620154.90925	0.449291205599	16784.3923727	5992883.56884	0.280072058466	13540.7327023	4593769.57205	0.294762993439	14003.5358268	4662421.90914	0.300348962399	17995.3133705	5490875.70558	0.327731209654	12749.5382028	4774190.24096	0.267051323037	19082.1206381	5782022.13226	0.330025036252	2785.07709402	3787497.02521	0.0735334463758	2359.82683626	4068745.06676	0.0579988865741	2110.96369273	2746050.79056
PWY-5154	L-arginine biosynthesis III (via N-acetyl-L-citrulline)	0.151231057696	0.146211499136	0.0888770940792	0.117327007587	0.0920652197649	38.4832618617	0.0623539636169	-0.0105711609568	0.135279088191		13823.0847931	5341400.86182	0.258791376096	12179.669372	3776444.08266	0.32251687316	40177.8572524	8207070.24206	0.489551765336	30453.2610487	5620154.90925	0.541858036664	18603.2679672	5992883.56884	0.310422649689	15208.1619497	4593769.57205	0.331060618326	15095.9419772	4662421.90914	0.323778977351	20269.9326898	5490875.70558	0.369156647803	10813.4058241	4774190.24096	0.226497170795	22258.0848837	5782022.13226	0.384953297905	1264.43111359	3787497.02521	0.0333843460515	1342.03374709	4068745.06676	0.0329839723323	1048.10921263	2746050.79056
PWY-5177	glutaryl-CoA degradation	9.86162412871e-05	0.000269922476451	0.000587429547883	0.000763432686013	0.0110606858224	4.62336667378	-0.000488813306596	-0.000854725528241	-0.000122901084951		0.0	5341400.86182	0.0	0.0	3776444.08266	0.0	0.0	8207070.24206	0.0	0.0	5620154.90925	0.0	0.0	5992883.56884	0.0	0.0	4593769.57205	0.0	0.0	4662421.90914	0.0	0.0	5490875.70558	0.0	0.0	4774190.24096	0.0	0.0	5782022.13226	0.0	0.0	3787497.02521	0.0	0.0	4068745.06676	0.0	41.9863117646	2746050.79056
PWY-5178	toluene degradation IV (aerobic) (via catechol)	0.00645397668974	0.00711156553068	0.00146885969689	0.00193789880248	0.000394767950681	0.165013003385	0.00498511699284	0.00237306007147	0.00759717391422		1152.12551218	5341400.86182	0.0215697256579	906.317609625	3776444.08266	0.0239992328706	711.242395755	8207070.24206	0.00866621552853	347.44285543	5620154.90925	0.00618208681149	974.361026774	5992883.56884	0.0162586343549	1068.50525352	4593769.57205	0.0232598792073	1148.35204084	4662421.90914	0.0246299469079	657.406015502	5490875.70558	0.0119726989054	725.456518864	4774190.24096	0.0151953835572	515.008028796	5782022.13226	0.00890705737569	94.3341632183	3787497.02521	0.0024906729323	84.6804576166	4068745.06676	0.0020812426492	51.4347760954	2746050.79056
PWY-5180	toluene degradation I (aerobic) (via o-cresol)	0.0218219066135	0.0194136938231	0.0351688723748	0.0507657063847	0.270606111525	113.113354617	-0.0133469657613	-0.0377906254435	0.0110966939208		1726.28631	5341400.86182	0.0323189806319	1104.76505953	3776444.08266	0.0292541087687	994.247727306	8207070.24206	0.0121145268407	501.544604956	5620154.90925	0.00892403524554	2045.89197615	5992883.56884	0.0341386905427	1625.01451074	4593769.57205	0.0353743148247	1303.04462297	4662421.90914	0.0279478058477	905.657304152	5490875.70558	0.0164938591349	912.651013384	4774190.24096	0.0191163520371	573.527795918	5782022.13226	0.00991915601148	323.871493695	3787497.02521	0.00855106925601	469.993539084	4068745.06676	0.0115513145054	287.741255815	2746050.79056
PWY-5181	toluene degradation III (aerobic) (via p-cresol)	0.0633140344255	0.0899804214212	0.00392520374495	0.00706397528224	0.000515834103918	0.215618655438	0.0593888306806	0.0278880848017	0.0908895765594		7868.90630911	5341400.86182	0.147319149277	7136.48855691	3776444.08266	0.188973764756	24113.354324	8207070.24206	0.293811964718	13039.6006237	5620154.90925	0.232014968168	9652.60475294	5992883.56884	0.161067783848	9050.32898854	4593769.57205	0.197013124986	9264.56976945	4662421.90914	0.198707237354	11978.1034221	5490875.70558	0.21814559397	5887.92044088	4774190.24096	0.123328148727	13763.4333989	5782022.13226	0.238038407395	131.737276319	3787497.02521	0.00347821464788	279.592481633	4068745.06676	0.00687171294947	182.257542	2746050.79056
PWY-5182	toluene degradation II (aerobic) (via 4-methylcatechol)	0.0218219066135	0.0194136938231	0.0351688723748	0.0507657063847	0.270606111525	113.113354617	-0.0133469657613	-0.0377906254435	0.0110966939208		1726.28631	5341400.86182	0.0323189806319	1104.76505953	3776444.08266	0.0292541087687	994.247727306	8207070.24206	0.0121145268407	501.544604956	5620154.90925	0.00892403524554	2045.89197615	5992883.56884	0.0341386905427	1625.01451074	4593769.57205	0.0353743148247	1303.04462297	4662421.90914	0.0279478058477	905.657304152	5490875.70558	0.0164938591349	912.651013384	4774190.24096	0.0191163520371	573.527795918	5782022.13226	0.00991915601148	323.871493695	3787497.02521	0.00855106925601	469.993539084	4068745.06676	0.0115513145054	287.741255815	2746050.79056
PWY-5183	superpathway of aerobic toluene degradation	0.00819096734851	0.00980524240732	0.0013379332347	0.00213836295864	0.000344876105959	0.144158212291	0.00685303411382	0.0033176922765	0.0103883759511		1377.78293664	5341400.86182	0.0257944118459	1244.54360556	3776444.08266	0.03295543581	851.822700097	8207070.24206	0.0103791325646	506.250302412	5620154.90925	0.00900776420911	1350.12909066	5992883.56884	0.0225288723725	1496.27492242	4593769.57205	0.0325718323253	1546.28150795	4662421.90914	0.0331647701148	805.281453679	5490875.70558	0.0146658110082	1005.95001316	4774190.24096	0.0210705891972	804.794983699	5782022.13226	0.0139189191132	79.2637420888	3787497.02521	0.00209277371207	62.2036090221	4068745.06676	0.00152881559305	43.3308199879	2746050.79056
PWY-5188	tetrapyrrole biosynthesis I (from glutamate)	0.982796828132	0.206395513639	0.800581190926	0.147083283744	0.000416613434298	0.174144415537	0.182215637206	0.0852624285054	0.279168845906		42683.2605232	5341400.86182	0.799102363359	27259.4881477	3776444.08266	0.72182951875	48071.8437677	8207070.24206	0.585736960326	31224.9705788	5620154.90925	0.55558914448	43506.0307585	5992883.56884	0.725961555214	33048.5065677	4593769.57205	0.719420207073	33398.220809	4662421.90914	0.716327725372	38866.2257226	5490875.70558	0.707832917855	34523.75972	4774190.24096	0.723133305912	38139.7927611	5782022.13226	0.659627235742	45378.7997428	3787497.02521	1.19812106626	49753.7789118	4068745.06676	1.22282861412	30401.8821331	2746050.79056
PWY-5189	tetrapyrrole biosynthesis II (from glycine)	0.925901663677	0.193560113447	1.16179038228	0.212381186736	0.000222218639243	0.0928873912034	-0.235888718607	-0.353099811403	-0.118677625812		39565.5867793	5341400.86182	0.74073427183	25406.9654662	3776444.08266	0.672774835536	45362.8604447	8207070.24206	0.552729038582	29492.3028478	5620154.90925	0.524759607591	40652.4587501	5992883.56884	0.678345545732	30826.0627534	4593769.57205	0.671040683908	31301.0418144	4662421.90914	0.671347261667	36215.5590433	5490875.70558	0.65955889343	32728.2311349	4774190.24096	0.68552423517	35815.7856076	5782022.13226	0.619433561276	42318.4082035	3787497.02521	1.11731858591	46325.6626914	4068745.06676	1.13857373542	28786.4588413	2746050.79056
PWY-5198	factor 420 biosynthesis	0.000313373793264	0.000545012779339	0.000565684860509	0.000535899575508	0.104231138898	43.5686160595	-0.000252311067245	-0.00055890105123	5.42789167405e-05		0.0	5341400.86182	0.0	5.74011299435	3776444.08266	0.000151997828346	0.0	8207070.24206	0.0	0.0	5620154.90925	0.0	0.0	5992883.56884	0.0	0.0	4593769.57205	0.0	0.0	4662421.90914	0.0	0.0	5490875.70558	0.0	0.0	4774190.24096	0.0	0.0	5782022.13226	0.0	0.0	3787497.02521	0.0	0.0	4068745.06676	0.0	10.5203883495	2746050.79056
PWY-5265	peptidoglycan biosynthesis II (staphylococci)	0.0019005222585	0.00224978993979	0.0169516937603	0.00761350230469	1.62073077936e-08	6.77465465771e-06	-0.0150511715018	-0.0186706416366	-0.0114317013669		0.0	5341400.86182	0.0	68.0431441404	3776444.08266	0.00180177814503	57.9557101545	8207070.24206	0.000706168077586	0.0	5620154.90925	0.0	31.1656134551	5992883.56884	0.000520043700117	19.1852368648	4593769.57205	0.000417636029928	11.0724433177	4662421.90914	0.000237482654584	0.0	5490875.70558	0.0	1.28802196119	4774190.24096	2.69788570665e-05	0.0	5782022.13226	0.0	19.0601968893	3787497.02521	0.000503239917087	112.627013508	4068745.06676	0.00276810199853	58.2385300179	2746050.79056
PWY-5266	p-cymene degradation	0.00139917907536	0.00651071953299	0.00353514322048	0.0158096411024	0.569865355349	238.203718536	-0.00213596414512	-0.00978661066596	0.00551468237572		0.0	5341400.86182	0.0	0.0	3776444.08266	0.0	0.0	8207070.24206	0.0	0.0	5620154.90925	0.0	0.0	5992883.56884	0.0	0.0	4593769.57205	0.0	0.0	4662421.90914	0.0	0.0	5490875.70558	0.0	0.0	4774190.24096	0.0	0.0	5782022.13226	0.0	0.0	3787497.02521	0.0	0.0	4068745.06676	0.0	0.0	2746050.79056
PWY-5273	p-cumate degradation	0.00139917907536	0.00651071953299	0.00353514322048	0.0158096411024	0.569865355349	238.203718536	-0.00213596414512	-0.00978661066596	0.00551468237572		0.0	5341400.86182	0.0	0.0	3776444.08266	0.0	0.0	8207070.24206	0.0	0.0	5620154.90925	0.0	0.0	5992883.56884	0.0	0.0	4593769.57205	0.0	0.0	4662421.90914	0.0	0.0	5490875.70558	0.0	0.0	4774190.24096	0.0	0.0	5782022.13226	0.0	0.0	3787497.02521	0.0	0.0	4068745.06676	0.0	0.0	2746050.79056
PWY-5304	superpathway of sulfur oxidation (Acidianus ambivalens)	0.0090404619891	0.0220373172224	0.00390924061161	0.00355421446765	0.192115963572	80.3044727731	0.00513122137749	-0.00269434100216	0.0129567837571		261.0	5341400.86182	0.00488635859304	258.94	3776444.08266	0.00685671479128	703.11	8207070.24206	0.00856712540848	281.0	5620154.90925	0.00499986218418	3226.0	5992883.56884	0.053830513524	1205.5	4593769.57205	0.0262420650643	214.0	4662421.90914	0.00458988920716	304.11	5490875.70558	0.00553846082676	127.11	4774190.24096	0.00266244103365	101.0	5782022.13226	0.00174679372873	87.01	3787497.02521	0.00229729553372	123.58	4068745.06676	0.00303730014961	47.11	2746050.79056
PWY-5345	superpathway of L-methionine biosynthesis (by sulfhydrylation)	0.180692511197	0.140282519334	0.119038403649	0.147293057347	0.138435282779	57.8659482016	0.061654107548	-0.0207606061456	0.144068821242		17543.5893502	5341400.86182	0.328445473464	14682.9015018	3776444.08266	0.388802301329	39958.6539082	8207070.24206	0.486880856744	26095.1757242	5620154.90925	0.464314171862	21443.8910685	5992883.56884	0.357822587777	17781.0315771	4593769.57205	0.387068426011	18195.7473552	4662421.90914	0.390263852346	22231.6592787	5490875.70558	0.404883673766	14431.6547215	4774190.24096	0.302284869121	23377.0815804	5782022.13226	0.404306331689	2782.19710115	3787497.02521	0.0734574069005	2275.06625509	4068745.06676	0.05591567468	1815.87950546	2746050.79056
PWY-5347	superpathway of L-methionine biosynthesis (transsulfuration)	0.0882289841906	0.0543059871785	0.114731730465	0.111198471626	0.327507239374	136.898026058	-0.0265027462742	-0.0811108090471	0.0281053164987		4527.93016742	5341400.86182	0.0847704616179	4596.50753876	3776444.08266	0.121715228351	3960.18967293	8207070.24206	0.0482533907487	2768.2470148	5620154.90925	0.0492557066397	8586.28212905	5992883.56884	0.143274636165	5547.04069959	4593769.57205	0.120751391914	5037.02472693	4662421.90914	0.108034511357	3226.21457357	5490875.70558	0.0587559206683	3935.48971146	4774190.24096	0.0824326118741	2947.40153323	5782022.13226	0.0509752724187	2002.474312	3787497.02521	0.0528706504236	2122.04770056	4068745.06676	0.0521548454313	1845.67496832	2746050.79056
PWY-5384	sucrose degradation IV (sucrose phosphorylase)	0.0838668116985	0.118836389625	0.00643880960079	0.0106320933893	0.000599219059071	0.250473566692	0.0774280020977	0.0357699102343	0.119086093961		8461.14523169	5341400.86182	0.158406857126	7238.27285378	3776444.08266	0.191669006487	31453.8981284	8207070.24206	0.383253672757	23896.7046494	5620154.90925	0.425196547697	14267.247903	5992883.56884	0.23806983298	10201.958814	4593769.57205	0.222082510974	8636.25930585	4662421.90914	0.18523118401	14027.2322862	5490875.70558	0.2554643929	5760.74540303	4774190.24096	0.120664345413	17641.5217042	5782022.13226	0.305109895823	850.280357043	3787497.02521	0.0224496640231	431.920541065	4068745.06676	0.010615571484	215.301921702	2746050.79056
PWY-5392	reductive TCA cycle II	0.000109850469123	0.000153169380079	4.5690941795e-05	7.85627236052e-05	0.0473447805001	19.790118249	6.4159527328e-05	7.79688744398e-07	0.000127539365912		3.49758341379	5341400.86182	6.54806389611e-05	0.0	3776444.08266	0.0	0.0	8207070.24206	0.0	0.0	5620154.90925	0.0	0.0	5992883.56884	0.0	0.0	4593769.57205	0.0	0.0	4662421.90914	0.0	0.0	5490875.70558	0.0	0.0	4774190.24096	0.0	0.0	5782022.13226	0.0	0.0	3787497.02521	0.0	0.0	4068745.06676	0.0	3.49666942107	2746050.79056
PWY-5415	catechol degradation I (meta-cleavage pathway)	0.0183267880895	0.0166591669517	0.0311404558394	0.0483014893281	0.263283753526	110.052608974	-0.0128136677499	-0.035934237348	0.0103069018481		1648.60272202	5341400.86182	0.0308646133228	954.19590939	3776444.08266	0.0252670472144	871.948383531	8207070.24206	0.0106243562905	415.758489365	5620154.90925	0.00739763398124	931.694479052	5992883.56884	0.0155466807982	1174.1063177	4593769.57205	0.0255586680892	1130.36049091	4662421.90914	0.0242440626982	771.82993762	5490875.70558	0.0140565909521	778.530728816	4774190.24096	0.0163070738601	477.278101397	5782022.13226	0.00825451875623	304.449852349	3787497.02521	0.00803828624347	376.128390841	4068745.06676	0.00924433417847	231.507770055	2746050.79056
PWY-5417	catechol degradation III (ortho-cleavage pathway)	0.032629854331	0.0493608125414	0.0164219386056	0.0619394673554	0.324915557075	135.814702857	0.0162079157253	-0.0167496686836	0.0491655001343		4603.98742381	5341400.86182	0.0861943812665	2438.12285248	3776444.08266	0.0645613386328	17821.6036578	8207070.24206	0.217149398411	10453.9565132	5620154.90925	0.186008333969	2726.78479209	5992883.56884	0.0455003799218	3102.67193723	4593769.57205	0.0675408700538	3369.18847037	4662421.90914	0.0722626252198	2879.43882539	5490875.70558	0.0524404299019	2871.14417763	4774190.24096	0.0601388724102	5293.56650923	5782022.13226	0.0915521661478	143.567122367	3787497.02521	0.00379055406279	192.520055784	4068745.06676	0.00473168145522	130.208732362	2746050.79056
PWY-5419	catechol degradation to 2-oxopent-4-enoate II	0.010882979415	0.0203197400979	0.0225949733051	0.0305867694897	0.137359180878	57.4161376072	-0.0117119938901	-0.0273772936014	0.00395330582127		95.2815977608	5341400.86182	0.00178383162443	57.9684521653	3776444.08266	0.00153500093995	23.2524765477	8207070.24206	0.000283322499526	24.8778870696	5620154.90925	0.000442654828405	75.023241471	5992883.56884	0.0012518721682	22.8975446773	4593769.57205	0.00049844782848	50.66064749	4662421.90914	0.00108657364085	78.4954783509	5490875.70558	0.00142956210557	45.4214391001	4774190.24096	0.000951395667277	23.5255200125	5782022.13226	0.000406873572503	179.664949603	3787497.02521	0.00474363275819	252.937299836	4068745.06676	0.00621659247963	221.321181252	2746050.79056
PWY-5420	catechol degradation II (meta-cleavage pathway)	0.0111501602144	0.0181925960804	0.0212911052625	0.0283187479639	0.161240105947	67.3983642856	-0.0101409450481	-0.0245606587758	0.00427876867957		159.999690525	5341400.86182	0.0029954630754	96.9374509265	3776444.08266	0.00256689755772	39.839945594	8207070.24206	0.000485434441511	41.5352176307	5620154.90925	0.00073904044108	124.656678368	5992883.56884	0.00208007842862	39.5288152355	4593769.57205	0.000860487549832	85.5854580306	4662421.90914	0.00183564378554	126.480880907	5490875.70558	0.00230347375699	75.7521391873	4774190.24096	0.00158670131193	39.5973743132	5782022.13226	0.000684836090341	205.97644397	3787497.02521	0.0054383262244	284.685225616	4068745.06676	0.00699688038805	215.853868027	2746050.79056
PWY-5430	meta cleavage pathway of aromatic compounds	0.00363595009174	0.00289009564984	0.00206187224774	0.00167199688468	0.0141611321836	5.91935325274	0.00157407784401	0.000329357033718	0.00281879865429		220.600222181	5341400.86182	0.00413000686314	132.561981928	3776444.08266	0.00351023288117	55.7020711846	8207070.24206	0.000678708351965	55.446469149	5620154.90925	0.000986564784144	164.725912761	5992883.56884	0.00274869202562	55.5845983963	4593769.57205	0.00120999970774	118.612818723	4662421.90914	0.00254401727331	167.196293638	5490875.70558	0.00304498412645	104.1283858	4774190.24096	0.00218106905138	54.5259802614	5782022.13226	0.000943026142309	98.9087775737	3787497.02521	0.00261145492433	147.349954586	4068745.06676	0.00362150865115	79.9846706185	2746050.79056
PWY-5431	aromatic compounds degradation via &beta;-ketoadipate	0.032629854331	0.0493608125414	0.0164219386056	0.0619394673554	0.324915557075	135.814702857	0.0162079157253	-0.0167496686836	0.0491655001343		4603.98742381	5341400.86182	0.0861943812665	2438.12285248	3776444.08266	0.0645613386328	17821.6036578	8207070.24206	0.217149398411	10453.9565132	5620154.90925	0.186008333969	2726.78479209	5992883.56884	0.0455003799218	3102.67193723	4593769.57205	0.0675408700538	3369.18847037	4662421.90914	0.0722626252198	2879.43882539	5490875.70558	0.0524404299019	2871.14417763	4774190.24096	0.0601388724102	5293.56650923	5782022.13226	0.0915521661478	143.567122367	3787497.02521	0.00379055406279	192.520055784	4068745.06676	0.00473168145522	130.208732362	2746050.79056
PWY-5484	glycolysis II (from fructose 6-phosphate)	0.264127042639	0.119504305843	0.161016485838	0.0985647248387	0.00125952664628	0.526482138144	0.1031105568	0.0426075553428	0.163613558258		24379.1587299	5341400.86182	0.456418818969	17075.2441481	3776444.08266	0.452151383004	30019.4286297	8207070.24206	0.365775212643	15335.6006903	5620154.90925	0.272867935812	27053.3950182	5992883.56884	0.451425339863	21554.2052523	4593769.57205	0.469205190079	22005.3822734	4662421.90914	0.471973208394	25395.543271	5490875.70558	0.462504427939	17340.3356846	4774190.24096	0.363209985555	27016.5277297	5782022.13226	0.467250507032	5787.09688281	3787497.02521	0.152794757179	3871.27483856	4068745.06676	0.0951466551735	3639.08561997	2746050.79056
PWY-5499	vitamin B6 degradation	1.55884381593e-05	3.24077088667e-05	1.19068912757e-05	3.51370612034e-05	0.704125199495	294.324333389	3.68154688363e-06	-1.57808901922e-05	2.31439839594e-05		0.0	5341400.86182	0.0	0.0	3776444.08266	0.0	0.0	8207070.24206	0.0	0.0	5620154.90925	0.0	0.0	5992883.56884	0.0	0.0	4593769.57205	0.0	0.0	4662421.90914	0.0	0.0	5490875.70558	0.0	0.0	4774190.24096	0.0	0.0	5782022.13226	0.0	0.0	3787497.02521	0.0	0.0	4068745.06676	0.0	0.0	2746050.79056
PWY-5505	L-glutamate and L-glutamine biosynthesis	0.0774046164776	0.0750820081244	0.0231028223852	0.0172166632518	0.000236726411475	0.0989516399966	0.0543017940924	0.0271352193412	0.0814683688436		11156.1694179	5341400.86182	0.208862238699	8510.04035068	3776444.08266	0.225345329215	11655.7385054	8207070.24206	0.142020698759	7053.54033155	5620154.90925	0.125504375688	8677.42193346	5992883.56884	0.144795436684	9054.41483944	4593769.57205	0.1971020683	12662.3227472	4662421.90914	0.271582516425	13163.6746099	5490875.70558	0.239737253503	9265.88667778	4774190.24096	0.194082895949	6269.0904053	5782022.13226	0.108423839652	939.880030238	3787497.02521	0.0248153338203	924.457714839	4068745.06676	0.0227209544877	752.053633074	2746050.79056
PWY-5507	adenosylcobalamin biosynthesis I (early cobalt insertion)	0.000994881867758	0.000987281996387	0.00255448133883	0.00120779127497	2.13859082541e-05	0.00893930965022	-0.00155959947107	-0.0022063357633	-0.000912863178837		27.7117076211	5341400.86182	0.000518809734338	20.7451661762	3776444.08266	0.000549330685749	9.56992138721	8207070.24206	0.000116605817971	10.9799606503	5620154.90925	0.000195367580211	12.8118076626	5992883.56884	0.00021378369053	14.3311848406	4593769.57205	0.000311970041506	11.234719556	4662421.90914	0.000240963168391	82.9236819104	5490875.70558	0.00151020868722	35.7092831546	4774190.24096	0.000747965232894	0.0	5782022.13226	0.0	12.3101737799	3787497.02521	0.000325021345179	36.5429303885	4068745.06676	0.000898137626931	57.9010059537	2746050.79056
PWY-5509	adenosylcobalamin biosynthesis from cobyrinate a,c-diamide I	0.109119417787	0.102635531342	0.0583246614299	0.0619794638672	0.0273999765994	11.4531902185	0.0507947563572	0.00587862573685	0.0957108869776		9888.54416197	5341400.86182	0.185130163749	8163.37601662	3776444.08266	0.216165679617	28703.5883595	8207070.24206	0.349742204135	21967.419228	5620154.90925	0.390868571823	13332.2084064	5992883.56884	0.222467335686	10438.6706806	4593769.57205	0.227235400401	11045.3742827	4662421.90914	0.236902075745	13520.6307746	5490875.70558	0.246238150335	7803.9707087	4774190.24096	0.16346166187	15670.7087687	5782022.13226	0.27102471091	1437.40548869	3787497.02521	0.0379513298393	1196.72971197	4068745.06676	0.0294127474771	912.99040769	2746050.79056
PWY-5519	D-arabinose degradation III	3.11223542141e-05	6.40279605125e-05	1.81070033335e-05	3.27366216397e-05	0.328488988984	137.308397395	1.30153508806e-05	-1.34532128347e-05	3.94839145959e-05		0.0	5341400.86182	0.0	0.0	3776444.08266	0.0	0.0	8207070.24206	0.0	0.0	5620154.90925	0.0	0.0	5992883.56884	0.0	0.0	4593769.57205	0.0	0.0	4662421.90914	0.0	0.0	5490875.70558	0.0	0.0	4774190.24096	0.0	0.0	5782022.13226	0.0	0.0	3787497.02521	0.0	0.0	4068745.06676	0.0	0.0	2746050.79056
PWY-5529	superpathway of bacteriochlorophyll a biosynthesis	0.00229052149273	0.00200553692492	0.000226806078677	0.000329831999741	9.4555411656e-07	0.000395241620722	0.00206371541406	0.00135101363562	0.00277641719249		27.5215315881	5341400.86182	0.000515249319422	11.5485147065	3776444.08266	0.000305803937611	53.7990127054	8207070.24206	0.000655520315028	49.3703072473	5620154.90925	0.000878451004366	12.5288120782	5992883.56884	0.000209061496595	58.3895747438	4593769.57205	0.0012710601572	46.0636087991	4662421.90914	0.000987975985374	75.491608962	5490875.70558	0.00137485554235	20.8174989144	4774190.24096	0.000436042509069	58.2630124015	5782022.13226	0.00100765806614	85.3375275764	3787497.02521	0.00225313781129	69.9214894718	4068745.06676	0.00171850259293	44.2922697384	2746050.79056
PWY-5531	chlorophyllide a biosynthesis II (anaerobic)	0.00845489983864	0.00717318965063	0.000424451181667	0.000447700570875	1.79806463718e-07	7.51591018342e-05	0.00803044865697	0.00552333802504	0.0105375592889		67.3425547174	5341400.86182	0.00126076578897	40.0614335442	3776444.08266	0.00106082422161	86.2403867721	8207070.24206	0.00105080600298	62.5559383862	5620154.90925	0.00111306430866	137.975360763	5992883.56884	0.00230232006309	75.6014110827	4593769.57205	0.00164573799136	86.8235998711	4662421.90914	0.00186219955129	171.634898526	5490875.70558	0.00312582013742	40.2917661776	4774190.24096	0.000843949741088	91.1794167779	5782022.13226	0.00157694686551	562.967697787	3787497.02521	0.0148638452794	273.244015387	4068745.06676	0.0067156828679	118.295534679	2746050.79056
PWY-5647	2-nitrobenzoate degradation I	0.00691080242116	0.0148900490269	0.0152396746344	0.0220922039669	0.144372884018	60.3478655194	-0.00832887221325	-0.019673174643	0.00301543021653		50.5883785662	5341400.86182	0.000947099457144	28.1885653585	3776444.08266	0.000746431424418	14.5391000777	8207070.24206	0.000177153352523	17.1717270817	5620154.90925	0.000305538323391	57.2877350273	5992883.56884	0.000955929384733	13.6963802444	4593769.57205	0.000298151224818	16.4525849335	4662421.90914	0.000352876364562	36.129154532	5490875.70558	0.000657985291768	26.4597158677	4774190.24096	0.000554224162261	10.252672427	5782022.13226	0.000177319840575	79.1789936739	3787497.02521	0.0020905361284	129.638985809	4068745.06676	0.00318621549597	122.178796663	2746050.79056
PWY-5651	L-tryptophan degradation to 2-amino-3-carboxymuconate semialdehyde	0.0150450261893	0.019867426221	0.0206321469383	0.0279398188312	0.438156180371	183.149283395	-0.00558712074892	-0.0200824126087	0.00890817111083		793.966212582	5341400.86182	0.0148643817066	926.271010581	3776444.08266	0.0245275976635	916.185929513	8207070.24206	0.0111633738044	635.480884169	5620154.90925	0.011307177372	1758.55102286	5992883.56884	0.0293439877926	1084.63420481	4593769.57205	0.0236109841341	897.654677734	4662421.90914	0.019252969706	671.850858103	5490875.70558	0.0122357688305	568.742027206	4774190.24096	0.0119128480119	538.979294762	5782022.13226	0.00932164011885	145.709776284	3787497.02521	0.0038471258278	254.776464373	4068745.06676	0.00626179473506	219.045476082	2746050.79056
PWY-5654	2-amino-3-carboxymuconate semialdehyde degradation to 2-oxopentenoate	0.0068677182263	0.0144594000748	0.0149668455637	0.0216523754556	0.146742040207	61.3381728065	-0.00809912733738	-0.0191989438023	0.00300068912757		41.5867812798	5341400.86182	0.000778574429362	22.7988279985	3776444.08266	0.000603711520666	11.7103465869	8207070.24206	0.000142686077266	13.8989169675	5620154.90925	0.000247304873121	46.3414634146	5992883.56884	0.000773274883157	11.0077821012	4593769.57205	0.000239624167658	13.2434456929	4662421.90914	0.000284046488091	29.8757428417	5490875.70558	0.000544097962577	21.5071840072	4774190.24096	0.00045048862575	8.25489782268	5782022.13226	0.00014276835394	90.5519537253	3787497.02521	0.00239081253721	126.978052102	4068745.06676	0.00312081612435	119.947678221	2746050.79056
PWY-5655	L-tryptophan degradation IX	0.00361294066935	0.00271558715269	0.00158725500168	0.00106135762396	0.000320044796157	0.133778724793	0.00202568566767	0.000974946363631	0.0030764249717		114.618908788	5341400.86182	0.00214585858192	65.102277237	3776444.08266	0.00172390417578	34.1756088359	8207070.24206	0.000416416672794	39.4416891248	5620154.90925	0.000701790070943	130.371332387	5992883.56884	0.00217543576293	32.3820592701	4593769.57205	0.00070491257261	38.6533226792	4662421.90914	0.000829039572833	81.4085251362	5490875.70558	0.00148261460469	60.2632857864	4774190.24096	0.00126227240107	23.9703385483	5782022.13226	0.000414566703481	107.17099901	3787497.02521	0.00282959955603	100.17125888	4068745.06676	0.00246196940915	67.014545535	2746050.79056
PWY-5656	mannosylglycerate biosynthesis I	1.95512339338e-05	3.16801256427e-05	1.87046446737e-05	4.98096550805e-05	0.945992644201	395.424925276	8.4658926009e-07	-2.44738971309e-05	2.61670756511e-05		0.0	5341400.86182	0.0	0.0	3776444.08266	0.0	0.0	8207070.24206	0.0	0.0	5620154.90925	0.0	0.0	5992883.56884	0.0	0.0	4593769.57205	0.0	0.0	4662421.90914	0.0	0.0	5490875.70558	0.0	0.0	4774190.24096	0.0	0.0	5782022.13226	0.0	1.94655770344	3787497.02521	5.13943031635e-05	0.0	4068745.06676	0.0	0.0	2746050.79056
PWY-5659	GDP-mannose biosynthesis	0.920339671967	0.136285505721	0.544660652399	0.150536828021	3.07844860714e-11	1.28679151778e-08	0.375679019568	0.292765279801	0.458592759335		39601.868718	5341400.86182	0.741413530691	25523.0967068	3776444.08266	0.675849983427	66772.8855256	8207070.24206	0.813601974349	47621.0102773	5620154.90925	0.8473255817	43533.6475342	5992883.56884	0.726422381381	32976.1316935	4593769.57205	0.71784470632	31153.6354444	4662421.90914	0.668185677991	39300.5302451	5490875.70558	0.715742485395	32991.5904395	4774190.24096	0.691040548749	45178.5075737	5782022.13226	0.781361719831	40362.183295	3787497.02521	1.06566904281	43536.4180766	4068745.06676	1.07002078927	27726.5323748	2746050.79056
PWY-5667	CDP-diacylglycerol biosynthesis I	1.16739440024	0.212234174669	1.38441721743	0.237497918771	0.00172420498182	0.7207176824	-0.217022817188	-0.347330958943	-0.0867146754328		49002.1694686	5341400.86182	0.917402957319	32476.3366825	3776444.08266	0.859971337366	69311.3906928	8207070.24206	0.844532685215	45783.0394266	5620154.90925	0.814622375465	51861.0180687	5992883.56884	0.865376700098	38486.5846537	4593769.57205	0.837799633831	38828.2612351	4662421.90914	0.832791669047	45830.3599326	5490875.70558	0.834663947792	48549.8815468	4774190.24096	1.01692389906	47543.3851909	5782022.13226	0.822262248454	51270.4053634	3787497.02521	1.35367513221	56286.1765703	4068745.06676	1.38337928887	38136.5263418	2746050.79056
PWY-5676	acetyl-CoA fermentation to butanoate II	0.0262955270654	0.0429845043437	0.0398950312654	0.043991780998	0.275015526718	114.956490168	-0.0135995042	-0.0384222719252	0.0112232635252		249.537326577	5341400.86182	0.0046717580843	190.351080491	3776444.08266	0.00504048454907	1022.79912808	8207070.24206	0.0124624146975	560.987837744	5620154.90925	0.00998171486022	224.912688135	5992883.56884	0.00375299612535	169.420227259	4593769.57205	0.00368804365568	251.248788497	4662421.90914	0.00538880421792	486.324844962	5490875.70558	0.00885696327941	127.12656697	4774190.24096	0.00266278804475	103.719082726	5782022.13226	0.00179382023025	248.88837391	3787497.02521	0.00657131536352	605.765409666	4068745.06676	0.0148882616071	609.195373211	2746050.79056
PWY-5677	succinate fermentation to butanoate	0.000369922243453	0.000509460870345	0.000640105584062	0.000446219266367	0.0473589706523	19.7960497327	-0.000270183340609	-0.000537083681209	-3.28300000846e-06		0.848874643787	5341400.86182	1.58923598087e-05	0.0	3776444.08266	0.0	0.495872910992	8207070.24206	6.04202104243e-06	0.0	5620154.90925	0.0	1.42572115791	5992883.56884	2.37902362283e-05	1.33006584588	4593769.57205	2.89536909726e-05	0.0	4662421.90914	0.0	6.3756903111	5490875.70558	0.000116114271256	1.19645867113	4774190.24096	2.50609760136e-05	0.598931831287	5782022.13226	1.03585184834e-05	8.51233949679	3787497.02521	0.000224748414062	1.33146157499	4068745.06676	3.27241336861e-05	26.6006688204	2746050.79056
PWY-5686	UMP biosynthesis	0.889237675376	0.183406016799	0.97172144552	0.234360554121	0.185980371275	77.739795193	-0.0824837701444	-0.206642785355	0.0416752450663		42444.0760611	5341400.86182	0.794624428293	26886.8796952	3776444.08266	0.711962870538	49551.969956	8207070.24206	0.603771729673	32052.1369884	5620154.90925	0.570307002315	43287.2287198	5992883.56884	0.722310524184	33902.8967967	4593769.57205	0.738019098802	34035.524636	4662421.90914	0.729996669098	36279.252833	5490875.70558	0.660718886718	27055.8527009	4774190.24096	0.566710820795	40739.9809037	5782022.13226	0.704597456941	42554.5042141	3787497.02521	1.12355214884	45727.4045706	4068745.06676	1.12386998498	25192.514832	2746050.79056
PWY-5695	urate biosynthesis/inosine 5'-phosphate degradation	0.383642765648	0.246382462347	0.222828750142	0.161156301444	0.00546927600441	2.28615736984	0.160814015506	0.0494475947799	0.272180436233		40409.0012118	5341400.86182	0.756524407308	28333.953517	3776444.08266	0.750281293641	59612.0198582	8207070.24206	0.726349575427	39348.0430952	5620154.90925	0.700123817414	46151.2547812	5992883.56884	0.770100974782	36334.267748	4593769.57205	0.790946676321	35305.9960794	4662421.90914	0.757245842771	42013.8062837	5490875.70558	0.765156753429	27007.4769631	4774190.24096	0.565697544504	48353.7886704	5782022.13226	0.836278166432	7896.6442518	3787497.02521	0.208492421228	5266.71155756	4068745.06676	0.129443144536	4742.24543311	2746050.79056
PWY-5705	allantoin degradation to glyoxylate III	0.0193285040437	0.0237390348553	0.00435095654222	0.00639037771666	0.00121637742577	0.50844576397	0.0149775475015	0.00626899105082	0.0236861039522		1265.66504596	5341400.86182	0.0236953765258	1132.89540736	3776444.08266	0.0299989985966	2150.33194857	8207070.24206	0.0262009692271	1307.33622274	5620154.90925	0.0232615691889	4197.18296938	5992883.56884	0.0700361173576	2869.09772221	4593769.57205	0.0624562829548	1510.31726995	4662421.90914	0.0323934062463	1540.10087653	5490875.70558	0.0280483653084	1033.60105305	4774190.24096	0.0216497667853	842.86627424	5782022.13226	0.0145773616039	298.702473905	3787497.02521	0.00788654015878	319.018883762	4068745.06676	0.00784071939942	185.939773518	2746050.79056
PWY-5741	ethylmalonyl-CoA pathway	0.003875223941	0.00396808659538	0.000474563455621	0.00035934280203	1.80242055601e-05	0.00753411792411	0.00340066048538	0.00200945104024	0.00479186993053		24.500123391	5341400.86182	0.000458683480698	43.255490099	3776444.08266	0.00114540263677	31.3760223093	8207070.24206	0.000382304785799	30.3162496198	5620154.90925	0.000539420178079	64.6247017531	5992883.56884	0.00107835737189	67.777178444	4593769.57205	0.00147541528544	50.9845715724	4662421.90914	0.00109352119062	120.805603625	5490875.70558	0.00220011542971	41.5768692123	4774190.24096	0.000870867458434	49.526568919	5782022.13226	0.000856561386071	146.409722419	3787497.02521	0.00386560626833	75.6999938908	4068745.06676	0.00186052437911	82.3994220562	2746050.79056
PWY-5743	3-hydroxypropanoate cycle	1.72810358234e-05	5.69807152672e-05	6.6100522691e-06	2.06928714175e-05	0.328732815403	137.410316838	1.06709835543e-05	-1.10810749235e-05	3.24230420322e-05		10.3936724795	5341400.86182	0.000194587014688	0.0	3776444.08266	0.0	0.0	8207070.24206	0.0	0.0	5620154.90925	0.0	0.0	5992883.56884	0.0	2.4343106421	4593769.57205	5.29915705157e-05	0.0	4662421.90914	0.0	0.0	5490875.70558	0.0	0.0	4774190.24096	0.0	0.0	5782022.13226	0.0	10.5151389047	3787497.02521	0.000277627647884	0.0	4068745.06676	0.0	0.0	2746050.79056
PWY-5744	glyoxylate assimilation	1.61717212357e-05	5.36003143625e-05	6.33842431248e-06	1.98315782392e-05	0.340209255004	142.207468592	9.83329692318e-06	-1.06951641057e-05	3.03617579521e-05		8.72913268952	5341400.86182	0.000163424032671	0.0	3776444.08266	0.0	0.0	8207070.24206	0.0	0.0	5620154.90925	0.0	0.0	5992883.56884	0.0	2.35999109896	4593769.57205	5.13737370136e-05	0.0	4662421.90914	0.0	0.0	5490875.70558	0.0	0.0	4774190.24096	0.0	0.0	5782022.13226	0.0	10.3120807184	3787497.02521	0.000272266371427	0.0	4068745.06676	0.0	0.0	2746050.79056
PWY-5747	2-methylcitrate cycle II	0.0868152606677	0.118403520891	0.0303218223541	0.115516030845	0.0927723913253	38.778859574	0.0564934383136	-0.00977853230275	0.12276540893		10976.5050721	5341400.86182	0.205498620232	9403.49612432	3776444.08266	0.249003981484	29318.6476001	8207070.24206	0.357236464845	21754.5373579	5620154.90925	0.387080742598	13262.2538423	5992883.56884	0.221300041791	11576.1343116	4593769.57205	0.251996407961	12435.9031463	4662421.90914	0.266726250618	13782.5452377	5490875.70558	0.251008144724	7817.30480425	4774190.24096	0.163740957308	16008.2633225	5782022.13226	0.276862712668	645.447881974	3787497.02521	0.0170415416218	318.1420857	4068745.06676	0.00781916980495	143.197945158	2746050.79056
PWY-5823	superpathway of CDP-glucose-derived O-antigen building blocks biosynthesis	2.8633674013e-06	1.66961575742e-05	2.94434100092e-05	7.9142875491e-05	0.152975667125	63.9438288582	-2.65800426079e-05	-6.38557051166e-05	1.06956199008e-05		0.0	5341400.86182	0.0	0.0	3776444.08266	0.0	0.0	8207070.24206	0.0	0.0	5620154.90925	0.0	0.0	5992883.56884	0.0	0.0	4593769.57205	0.0	0.0	4662421.90914	0.0	0.0	5490875.70558	0.0	0.0	4774190.24096	0.0	0.0	5782022.13226	0.0	0.0	3787497.02521	0.0	0.0	4068745.06676	0.0	0.0	2746050.79056
PWY-5837	1,4-dihydroxy-2-naphthoate biosynthesis I	0.0174912810697	0.0233772912679	0.0357385285152	0.0402609801613	0.0746336398926	31.1968614751	-0.0182472474455	-0.0384320052159	0.00193751032485		195.156770612	5341400.86182	0.00365366269375	138.401497678	3776444.08266	0.00366486288819	380.980517354	8207070.24206	0.00464210133601	209.287228894	5620154.90925	0.00372386939992	3288.93843879	5992883.56884	0.0548807331398	1132.36854448	4593769.57205	0.0246500945839	172.564087736	4662421.90914	0.00370116842917	254.766239167	5490875.70558	0.00463981071194	117.947789738	4774190.24096	0.0024705297398	81.5855959078	5782022.13226	0.00141102185432	303.626184052	3787497.02521	0.00801653920864	547.429356864	4068745.06676	0.0134545012745	436.630004976	2746050.79056
PWY-5838	superpathway of menaquinol-8 biosynthesis I	0.0281277251679	0.0343708135577	0.0536432608572	0.0571588991004	0.0803475072412	33.5852580268	-0.0255155356893	-0.0543171980668	0.00328612668828		331.95544511	5341400.86182	0.00621476376138	223.316862444	3776444.08266	0.00591341636621	796.501422126	8207070.24206	0.00970506403178	385.800957856	5620154.90925	0.00686459651176	4952.12596532	5992883.56884	0.0826334419555	1773.56931994	4593769.57205	0.0386081472333	284.024101064	4662421.90914	0.00609177175723	376.164032883	5490875.70558	0.0068507111261	179.763000065	4774190.24096	0.00376530869094	136.916358065	5782022.13226	0.00236796668939	589.933011849	3787497.02521	0.0155758013253	898.042874452	4068745.06676	0.0220717410336	708.81749668	2746050.79056
PWY-5840	superpathway of menaquinol-7 biosynthesis	0.0215703623812	0.0185800236282	0.0523088941769	0.0566396181938	0.0276894121721	11.574174288	-0.0307385317958	-0.0577838358008	-0.00369322779077		301.078885605	5341400.86182	0.00563670268146	206.443893237	3776444.08266	0.00546662121081	605.943087615	8207070.24206	0.00738318388588	299.803392016	5620154.90925	0.00533443289121	983.675987652	5992883.56884	0.0164140680584	904.176625697	4593769.57205	0.0196826726181	253.149392111	4662421.90914	0.00542956851706	320.950437386	5490875.70558	0.00584515939889	164.957467935	4774190.24096	0.00345519260041	115.243299248	5782022.13226	0.00199313140994	566.918103236	3787497.02521	0.0149681464953	870.134568612	4068745.06676	0.0213858217788	688.233672602	2746050.79056
PWY-5845	superpathway of menaquinol-9 biosynthesis	0.00603417712921	0.00453779947035	0.00828404646912	0.016151029933	0.548799301654	229.398108091	-0.00224986933991	-0.00991412403715	0.00541438535733		235.488126344	5341400.86182	0.00440873344719	100.037919254	3776444.08266	0.00264899776257	605.943087615	8207070.24206	0.00738318388588	235.933263531	5620154.90925	0.00419798506164	983.675987652	5992883.56884	0.0164140680584	904.176625697	4593769.57205	0.0196826726181	218.534379558	4662421.90914	0.00468714294451	251.136441885	5490875.70558	0.00457370473036	116.724875097	4774190.24096	0.00244491461809	67.5038326966	5782022.13226	0.00116747793683	253.202013807	3787497.02521	0.0066852069354	40.2923264087	4068745.06676	0.000990288792923	234.866999098	2746050.79056
PWY-5850	superpathway of menaquinol-6 biosynthesis I	0.00603417712921	0.00453779947035	0.00828404646912	0.016151029933	0.548799301654	229.398108091	-0.00224986933991	-0.00991412403715	0.00541438535733		235.488126344	5341400.86182	0.00440873344719	100.037919254	3776444.08266	0.00264899776257	605.943087615	8207070.24206	0.00738318388588	235.933263531	5620154.90925	0.00419798506164	983.675987652	5992883.56884	0.0164140680584	904.176625697	4593769.57205	0.0196826726181	218.534379558	4662421.90914	0.00468714294451	251.136441885	5490875.70558	0.00457370473036	116.724875097	4774190.24096	0.00244491461809	67.5038326966	5782022.13226	0.00116747793683	253.202013807	3787497.02521	0.0066852069354	40.2923264087	4068745.06676	0.000990288792923	234.866999098	2746050.79056
PWY-5855	ubiquinol-7 biosynthesis (prokaryotic)	1.00894295552	0.228713617483	1.33292669172	0.291827906471	0.000152010915955	0.0635405628693	-0.323983736201	-0.478641332835	-0.169326139567		40721.2011512	5341400.86182	0.762369314804	26623.9248808	3776444.08266	0.704999843718	48599.7386562	8207070.24206	0.59216915687	31634.2749499	5620154.90925	0.562871939665	42312.7391415	5992883.56884	0.70604974476	31013.8349321	4593769.57205	0.675128224123	31631.0019535	4662421.90914	0.678424273263	37417.8362022	5490875.70558	0.681454802632	47943.7911183	4774190.24096	1.00422875291	35697.4780811	5782022.13226	0.617387434094	44918.1411638	3787497.02521	1.18595845396	49529.7143796	4068745.06676	1.21732164505	34919.9104644	2746050.79056
PWY-5856	ubiquinol-9 biosynthesis (prokaryotic)	1.00894295552	0.228713617483	1.33292669172	0.291827906471	0.000152010915955	0.0635405628693	-0.323983736201	-0.478641332835	-0.169326139567		40721.2011512	5341400.86182	0.762369314804	26623.9248808	3776444.08266	0.704999843718	48599.7386562	8207070.24206	0.59216915687	31634.2749499	5620154.90925	0.562871939665	42312.7391415	5992883.56884	0.70604974476	31013.8349321	4593769.57205	0.675128224123	31631.0019535	4662421.90914	0.678424273263	37417.8362022	5490875.70558	0.681454802632	47943.7911183	4774190.24096	1.00422875291	35697.4780811	5782022.13226	0.617387434094	44918.1411638	3787497.02521	1.18595845396	49529.7143796	4068745.06676	1.21732164505	34919.9104644	2746050.79056
PWY-5857	ubiquinol-10 biosynthesis (prokaryotic)	1.00894295552	0.228713617483	1.33292669172	0.291827906471	0.000152010915955	0.0635405628693	-0.323983736201	-0.478641332835	-0.169326139567		40721.2011512	5341400.86182	0.762369314804	26623.9248808	3776444.08266	0.704999843718	48599.7386562	8207070.24206	0.59216915687	31634.2749499	5620154.90925	0.562871939665	42312.7391415	5992883.56884	0.70604974476	31013.8349321	4593769.57205	0.675128224123	31631.0019535	4662421.90914	0.678424273263	37417.8362022	5490875.70558	0.681454802632	47943.7911183	4774190.24096	1.00422875291	35697.4780811	5782022.13226	0.617387434094	44918.1411638	3787497.02521	1.18595845396	49529.7143796	4068745.06676	1.21732164505	34919.9104644	2746050.79056
PWY-5860	superpathway of demethylmenaquinol-6 biosynthesis I	0.00403720030718	0.00304862752247	0.00560761738464	0.0110473815255	0.540424259951	225.897340659	-0.00157041707747	-0.00680963068781	0.00366879653288		157.297791432	5341400.86182	0.00294487898402	66.7769899455	3776444.08266	0.00176825046218	405.853214336	8207070.24206	0.00494516559948	157.733478135	5620154.90925	0.00280656815839	661.002404937	5992883.56884	0.0110297888712	608.832799657	4593769.57205	0.0132534466544	146.030393682	4662421.90914	0.0031320716256	167.815358801	5490875.70558	0.00305625856056	77.8826650696	4774190.24096	0.00163132722281	45.0311564475	5782022.13226	0.000778813283958	169.114926353	3787497.02521	0.00446508407075	26.8687198465	4068745.06676	0.000660368723174	156.921769448	2746050.79056
PWY-5861	superpathway of demethylmenaquinol-8 biosynthesis	0.0192423258362	0.024401836235	0.0371448475317	0.0407757799146	0.0849682401555	35.516724385	-0.0179025216954	-0.0384342907876	0.00262924739674		221.9115884	5341400.86182	0.00415455784242	149.302370738	3776444.08266	0.00395351731602	534.273425371	8207070.24206	0.00650991656722	258.391697393	5620154.90925	0.00459759030783	3438.06068289	5992883.56884	0.0573690552035	1205.8780107	4593769.57205	0.0262502938336	189.925482714	4662421.90914	0.00407353702465	251.654414082	5490875.70558	0.00458313805621	119.998802918	4774190.24096	0.00251349018077	91.3953119667	5782022.13226	0.00158068077008	394.995145913	3787497.02521	0.0104289229347	602.276848071	4068745.06676	0.014802521126	475.69000245	2746050.79056
PWY-5862	superpathway of demethylmenaquinol-9 biosynthesis	0.00403720030718	0.00304862752247	0.00560761738464	0.0110473815255	0.540424259951	225.897340659	-0.00157041707747	-0.00680963068781	0.00366879653288		157.297791432	5341400.86182	0.00294487898402	66.7769899455	3776444.08266	0.00176825046218	405.853214336	8207070.24206	0.00494516559948	157.733478135	5620154.90925	0.00280656815839	661.002404937	5992883.56884	0.0110297888712	608.832799657	4593769.57205	0.0132534466544	146.030393682	4662421.90914	0.0031320716256	167.815358801	5490875.70558	0.00305625856056	77.8826650696	4774190.24096	0.00163132722281	45.0311564475	5782022.13226	0.000778813283958	169.114926353	3787497.02521	0.00446508407075	26.8687198465	4068745.06676	0.000660368723174	156.921769448	2746050.79056
PWY-5863	superpathway of phylloquinol biosynthesis	0.0189804493292	0.0241093930921	0.0378856475219	0.0419162876019	0.0756037166449	31.6023535576	-0.0189051981927	-0.0398923181393	0.00208192175391		222.228456242	5341400.86182	0.00416049014091	157.717562274	3776444.08266	0.00417635105463	434.811476826	8207070.24206	0.00529801091012	238.955301528	5620154.90925	0.00425175649758	3607.3011882	5992883.56884	0.0601930797882	1270.20313715	4593769.57205	0.027650562729	196.62148113	4662421.90914	0.00421715333707	290.438566534	5490875.70558	0.0052894762531	134.474894513	4774190.24096	0.00281670582288	93.1760306123	5782022.13226	0.00161147827665	335.655755217	3787497.02521	0.00886220511812	596.394397364	4068745.06676	0.0146579445893	478.063409149	2746050.79056
PWY-5896	superpathway of menaquinol-10 biosynthesis	0.00603417712921	0.00453779947035	0.00828404646912	0.016151029933	0.548799301654	229.398108091	-0.00224986933991	-0.00991412403715	0.00541438535733		235.488126344	5341400.86182	0.00440873344719	100.037919254	3776444.08266	0.00264899776257	605.943087615	8207070.24206	0.00738318388588	235.933263531	5620154.90925	0.00419798506164	983.675987652	5992883.56884	0.0164140680584	904.176625697	4593769.57205	0.0196826726181	218.534379558	4662421.90914	0.00468714294451	251.136441885	5490875.70558	0.00457370473036	116.724875097	4774190.24096	0.00244491461809	67.5038326966	5782022.13226	0.00116747793683	253.202013807	3787497.02521	0.0066852069354	40.2923264087	4068745.06676	0.000990288792923	234.866999098	2746050.79056
PWY-5897	superpathway of menaquinol-11 biosynthesis	0.0264269778686	0.0326271737647	0.0507377387827	0.0544887588573	0.0803137820557	33.5711608993	-0.0243107609141	-0.0517497633833	0.00312824155505		310.085353264	5341400.86182	0.0058053188908	209.319113136	3776444.08266	0.00554275685155	733.200823128	8207070.24206	0.00893377053567	358.475905388	5620154.90925	0.00637839901526	4681.76554795	5992883.56884	0.0781220842049	1668.76437241	4593769.57205	0.0363266887081	265.890935523	4662421.90914	0.00570285016467	354.510040933	5490875.70558	0.00645634794779	169.055068905	4774190.24096	0.00354102078828	127.987536618	5782022.13226	0.00221354283485	546.026627747	3787497.02521	0.0144165559501	841.178774157	4068745.06676	0.020674157765	664.431845135	2746050.79056
PWY-5898	superpathway of menaquinol-12 biosynthesis	0.0264269778686	0.0326271737647	0.0507377387827	0.0544887588573	0.0803137820557	33.5711608993	-0.0243107609141	-0.0517497633833	0.00312824155505		310.085353264	5341400.86182	0.0058053188908	209.319113136	3776444.08266	0.00554275685155	733.200823128	8207070.24206	0.00893377053567	358.475905388	5620154.90925	0.00637839901526	4681.76554795	5992883.56884	0.0781220842049	1668.76437241	4593769.57205	0.0363266887081	265.890935523	4662421.90914	0.00570285016467	354.510040933	5490875.70558	0.00645634794779	169.055068905	4774190.24096	0.00354102078828	127.987536618	5782022.13226	0.00221354283485	546.026627747	3787497.02521	0.0144165559501	841.178774157	4068745.06676	0.020674157765	664.431845135	2746050.79056
PWY-5899	superpathway of menaquinol-13 biosynthesis	0.0264269778686	0.0326271737647	0.0507377387827	0.0544887588573	0.0803137820557	33.5711608993	-0.0243107609141	-0.0517497633833	0.00312824155505		310.085353264	5341400.86182	0.0058053188908	209.319113136	3776444.08266	0.00554275685155	733.200823128	8207070.24206	0.00893377053567	358.475905388	5620154.90925	0.00637839901526	4681.76554795	5992883.56884	0.0781220842049	1668.76437241	4593769.57205	0.0363266887081	265.890935523	4662421.90914	0.00570285016467	354.510040933	5490875.70558	0.00645634794779	169.055068905	4774190.24096	0.00354102078828	127.987536618	5782022.13226	0.00221354283485	546.026627747	3787497.02521	0.0144165559501	841.178774157	4068745.06676	0.020674157765	664.431845135	2746050.79056
PWY-5910	superpathway of geranylgeranyldiphosphate biosynthesis I (via mevalonate)	0.00447170305292	0.00557199770791	0.00968331418534	0.00720138975073	0.00871428487439	3.6425710775	-0.00521161113243	-0.00901660145036	-0.0014066208145		436.578615629	5341400.86182	0.00817348532573	415.959824543	3776444.08266	0.011014589795	2136.1760181	8207070.24206	0.0260284846491	938.483770659	5620154.90925	0.0166985392007	431.489700262	5992883.56884	0.00720003476299	617.764000187	4593769.57205	0.0134478665179	431.762256866	4662421.90914	0.0092604716021	638.274218472	5490875.70558	0.0116242700199	295.864687708	4774190.24096	0.00619717004927	288.537407547	5782022.13226	0.00499025083175	29.9065209705	3787497.02521	0.000789611734912	167.58100868	4068745.06676	0.00411873946217	79.3706265465	2746050.79056
PWY-5913	TCA cycle VI (obligate autotrophs)	0.208394868906	0.141890162551	0.0779299341598	0.137052794343	0.00176720451607	0.738691487716	0.130464934747	0.0515526350374	0.209377234456		19761.5427962	5341400.86182	0.369969289096	15890.9202109	3776444.08266	0.420790560196	36166.51626	8207070.24206	0.440675115398	25293.3939561	5620154.90925	0.450047985589	23732.5950297	5992883.56884	0.396012950312	18908.8071943	4593769.57205	0.411618538929	20374.7702576	4662421.90914	0.436999710764	22938.3610391	5490875.70558	0.417754148319	17328.3685404	4774190.24096	0.362959322226	23169.6244139	5782022.13226	0.400718362605	3449.98289047	3787497.02521	0.0910887287175	2353.28963565	4068745.06676	0.0578382178544	1955.26332231	2746050.79056
PWY-5918	superpathay of heme biosynthesis from glutamate	0.956713955146	0.211357009203	0.788192196914	0.135086396704	0.000758645684889	0.317113896284	0.168521758232	0.0739098489922	0.263133667473		40700.3067345	5341400.86182	0.761978136213	25853.5234128	3776444.08266	0.684599661664	45357.0873013	8207070.24206	0.552658695047	29294.2861965	5620154.90925	0.521236276749	41249.6675498	5992883.56884	0.688310845289	31077.4595847	4593769.57205	0.676513244674	31517.7355623	4662421.90914	0.675994926596	35965.4779003	5490875.70558	0.655004407835	34289.8797313	4774190.24096	0.718234464918	36646.2713231	5782022.13226	0.633796801271	44405.5035528	3787497.02521	1.1724234569	48725.7901813	4068745.06676	1.19756311545	30527.3373484	2746050.79056
PWY-5920	superpathway of heme biosynthesis from glycine	0.519580535769	0.24347426273	1.03831461592	0.258969728822	8.17049375189e-09	3.41526638829e-06	-0.518734080152	-0.663037464474	-0.374430695829		14432.967792	5341400.86182	0.270209410704	11871.0207155	3776444.08266	0.314343876295	7274.19798405	8207070.24206	0.0886333096891	5294.32209183	5620154.90925	0.0942024228391	18246.452531	5992883.56884	0.304468663899	9366.22676755	4593769.57205	0.203889782033	11055.720325	4662421.90914	0.237123978492	15945.5939183	5490875.70558	0.290401654914	34359.6927421	4774190.24096	0.719696765481	4691.24893243	5782022.13226	0.0811350912382	19890.0396792	3787497.02521	0.525149974953	23189.2885155	4068745.06676	0.569937121521	23793.6416691	2746050.79056
PWY-5941	glycogen degradation II (eukaryotic)	0.0169567093624	0.0226371663326	0.00216149170816	0.00107690586362	0.00056152493922	0.234717424594	0.0147952176542	0.00689260984126	0.0226978254672		2433.98696593	5341400.86182	0.0455683261544	2605.23504634	3776444.08266	0.0689864589364	1380.64701514	8207070.24206	0.0168226538145	1038.08795637	5620154.90925	0.0184708068217	4527.06432787	5992883.56884	0.0755406687928	3300.9418047	4593769.57205	0.0718569304125	2909.33040488	4662421.90914	0.0623995524553	1909.2730745	5490875.70558	0.0347717409185	2530.9495159	4774190.24096	0.0530131684779	1931.25402405	5782022.13226	0.0334010140375	77.9295286351	3787497.02521	0.00205754692654	132.438468195	4068745.06676	0.00325502006202	86.3896724663	2746050.79056
PWY-5971	palmitate biosynthesis II (bacteria and plants)	0.120515099953	0.203581971432	0.0138349084973	0.00807103976617	0.00438393456967	1.83248465012	0.106680191455	0.0356455313842	0.177714851527		11473.0317716	5341400.86182	0.214794434427	13745.1423595	3776444.08266	0.363970498665	16083.0752631	8207070.24206	0.195966097386	34895.351554	5620154.90925	0.620896614371	17033.8809489	5992883.56884	0.284235139116	13187.1579061	4593769.57205	0.287066159921	27614.5703706	4662421.90914	0.592279525722	18222.1644806	5490875.70558	0.331862629162	11312.6419129	4774190.24096	0.236954150168	47272.7838563	5782022.13226	0.817582201779	1427.86646076	3787497.02521	0.0376994741185	1415.59892465	4068745.06676	0.0347920280436	870.638324891	2746050.79056
PWY-5973	cis-vaccenate biosynthesis	1.29335554443	0.253557564217	1.54117248509	0.258278552416	0.00138995076435	0.580999419498	-0.247816940658	-0.393784210604	-0.101849670712		53235.149181	5341400.86182	0.996651450776	35052.2389378	3776444.08266	0.928181065856	67063.2054173	8207070.24206	0.817139410768	44377.5903802	5620154.90925	0.789615074615	56807.8943022	5992883.56884	0.947922542624	41574.1724449	4593769.57205	0.905012142921	41593.9862737	4662421.90914	0.892111162058	49352.0667612	5490875.70558	0.898801382647	55858.9895832	4774190.24096	1.17002018696	52470.0707773	5782022.13226	0.90746921366	56434.0676362	3787497.02521	1.49000955672	62260.8706075	4068745.06676	1.53022294555	42986.4242275	2746050.79056
PWY-5989	stearate biosynthesis II (bacteria and plants)	0.226984375683	0.269354859311	0.0554314177169	0.164296356124	0.0052914510879	2.21182655474	0.171552957966	0.0532184072393	0.289887508693		29547.5299374	5341400.86182	0.553179413075	23425.5367178	3776444.08266	0.620306727838	62117.8088455	8207070.24206	0.756881652202	41845.3967141	5620154.90925	0.744559489725	35919.1127681	5992883.56884	0.59936276678	28896.5621773	4593769.57205	0.629038129233	29566.1214434	4662421.90914	0.634136550051	33308.8653237	5490875.70558	0.606622096542	23074.4540271	4774190.24096	0.483316601611	42696.8574374	5782022.13226	0.73844161196	2025.35859249	3787497.02521	0.0534748563236	1287.07490176	4068745.06676	0.0316332156634	915.250222873	2746050.79056
PWY-6071	superpathway of phenylethylamine degradation	0.0141080584031	0.0133756455558	0.00822858119137	0.0122873394093	0.107455057566	44.9162140626	0.00587947721171	-0.00133037942555	0.013089333849		1689.39511293	5341400.86182	0.0316283154295	1349.87110392	3776444.08266	0.0357445012921	2073.15238673	8207070.24206	0.0252605658973	654.008179199	5620154.90925	0.0116368354567	1351.69088533	5992883.56884	0.0225549331937	1800.56304309	4593769.57205	0.039195763193	2043.67644399	4662421.90914	0.0438329366972	1433.76953236	5490875.70558	0.0261118555444	1459.27910956	4774190.24096	0.0305660025242	1163.56191851	5782022.13226	0.020123788735	120.920976884	3787497.02521	0.00319263556063	184.377042211	4068745.06676	0.00453154570231	147.249599157	2746050.79056
PWY-6107	chlorosalicylate degradation	0.00101171265383	0.00100625345971	0.00056159073369	0.00123149733382	0.174652029731	73.0045484274	0.000450121920137	-0.000209240580569	0.00110948442084		71.2196659496	5341400.86182	0.00133335182646	50.798054459	3776444.08266	0.00134512926306	165.308132941	8207070.24206	0.00201421613396	188.143620563	5620154.90925	0.00334765898095	67.1299307297	5992883.56884	0.00112016077	42.448611724	4593769.57205	0.000924047474698	40.9900535162	4662421.90914	0.000879157963715	67.1549293777	5490875.70558	0.00122302767315	41.8355811748	4774190.24096	0.000876286428971	26.0704695679	5782022.13226	0.000450888443031	23.4994655752	3787497.02521	0.000620448423295	37.9296305257	4068745.06676	0.000932219392057	16.4894423389	2746050.79056
PWY-6121	5-aminoimidazole ribonucleotide biosynthesis I	0.838534225516	0.163746791233	0.959480914108	0.239173314301	0.0540276281747	22.583548577	-0.120946688591	-0.24411929763	0.00222592044783		40217.0176858	5341400.86182	0.752930153085	26144.1191734	3776444.08266	0.692294618989	46457.9933227	8207070.24206	0.566072812252	30288.126532	5620154.90925	0.538919781056	42792.8223299	5992883.56884	0.714060632722	32908.6395541	4593769.57205	0.716375495939	32869.9189463	4662421.90914	0.704996664542	34836.2058759	5490875.70558	0.634438070425	26595.9842472	4774190.24096	0.55707843435	38460.2530516	5782022.13226	0.665169592433	39483.7667608	3787497.02521	1.04247650884	42426.8711636	4068745.06676	1.04275078599	23533.9531055	2746050.79056
PWY-6122	5-aminoimidazole ribonucleotide biosynthesis II	0.830650373951	0.176967599343	0.976523205306	0.248552346152	0.0278870062687	11.6567686203	-0.145872831355	-0.274856144039	-0.0168895186709		38494.5194326	5341400.86182	0.720682091243	24705.6653668	3776444.08266	0.654204453345	42714.216578	8207070.24206	0.520456329947	27653.8145124	5620154.90925	0.492047193696	41063.4617284	5992883.56884	0.68520372967	31247.616211	4593769.57205	0.680217318717	31029.8834583	4662421.90914	0.665531435444	32905.3480953	5490875.70558	0.599273228164	25406.9526396	4774190.24096	0.532173025314	36120.104313	5782022.13226	0.624696749454	39510.1789975	3787497.02521	1.04317386217	42531.8672732	4068745.06676	1.04533133867	23632.5207023	2746050.79056
PWY-6123	inosine-5'-phosphate biosynthesis I	0.826908289582	0.184631947416	0.923947360421	0.213231729894	0.0983387890544	41.1056138248	-0.0970390708391	-0.212982970621	0.0189048289429		37394.2569766	5341400.86182	0.70008332915	23460.9573	3776444.08266	0.62124466261	42059.8177399	8207070.24206	0.512482731344	27056.7359002	5620154.90925	0.481423311939	38322.1501157	5992883.56884	0.639460948565	29386.9231414	4593769.57205	0.639712608141	29359.8127449	4662421.90914	0.629711624495	31836.0191839	5490875.70558	0.5797985766	25382.4958557	4774190.24096	0.531660754485	35091.4471429	5782022.13226	0.606906136645	39758.8689064	3787497.02521	1.04973993753	42983.6383849	4068745.06676	1.05643478959	24443.1281645	2746050.79056
PWY-6125	superpathway of guanosine nucleotides de novo biosynthesis II	0.985044011224	0.211533421733	1.13406782902	0.202534148004	0.0137456748111	5.74569207104	-0.149023817796	-0.266014830329	-0.0320328052628		42704.4844071	5341400.86182	0.79949971013	27445.4769496	3776444.08266	0.726754490439	46521.7890904	8207070.24206	0.566850139188	29918.7507918	5620154.90925	0.532347440149	44181.9305837	5992883.56884	0.737239929263	33074.3218808	4593769.57205	0.719982170677	33712.8454131	4662421.90914	0.723075819178	36947.1793209	5490875.70558	0.672883184795	35472.7924843	4774190.24096	0.743011708665	38783.0639668	5782022.13226	0.67075260315	45772.5672057	3787497.02521	1.20851757509	49829.178796	4068745.06676	1.22468176252	30859.3100948	2746050.79056
PWY-6126	superpathway of adenosine nucleotides de novo biosynthesis II	1.04863361777	0.225198680069	1.20774588912	0.224426261827	0.0159055145095	6.64850506496	-0.159112271345	-0.286902704801	-0.0313218378898		45463.1939702	5341400.86182	0.851147388978	29000.3210022	3776444.08266	0.767926662422	51194.9836843	8207070.24206	0.623791221159	33079.9223119	5620154.90925	0.58859449332	46926.7798095	5992883.56884	0.7830417406	35279.7320676	4593769.57205	0.76799089537	35685.6313277	4662421.90914	0.765388290101	39749.9716318	5490875.70558	0.72392772598	36312.8151204	4774190.24096	0.760606789584	42680.2036705	5782022.13226	0.738153585272	48961.0768575	3787497.02521	1.29270271453	53399.5800579	4068745.06676	1.31243366644	32722.2533963	2746050.79056
PWY-6141	archaetidylserine and archaetidylethanolamine biosynthesis	4.60616279569e-05	0.000154290282977	0.000251967870743	0.00030063666098	0.0083869380602	3.50574010916	-0.000205906242786	-0.000354323117456	-5.74893681167e-05		0.0	5341400.86182	0.0	0.0	3776444.08266	0.0	0.0	8207070.24206	0.0	0.0	5620154.90925	0.0	0.0	5992883.56884	0.0	0.0	4593769.57205	0.0	0.0	4662421.90914	0.0	0.0	5490875.70558	0.0	0.0	4774190.24096	0.0	0.0	5782022.13226	0.0	0.0	3787497.02521	0.0	0.0	4068745.06676	0.0	1.31047282687	2746050.79056
PWY-6147	6-hydroxymethyl-dihydropterin diphosphate biosynthesis I	0.926369792153	0.15272681041	1.05589855913	0.201151336753	0.0179495399995	7.50290771977	-0.129528766979	-0.235353164514	-0.0237043694439		41980.5489212	5341400.86182	0.785946421308	27372.267865	3776444.08266	0.724815918517	53380.6707789	8207070.24206	0.650422979267	35406.6850614	5620154.90925	0.629994824575	44134.6378703	5992883.56884	0.736450781387	34260.9008059	4593769.57205	0.745812350153	34563.1679443	4662421.90914	0.7413136052	37551.0216175	5490875.70558	0.683880379579	34643.5815307	4774190.24096	0.725643088821	42734.031376	5782022.13226	0.739084534761	40423.7463999	3787497.02521	1.0672944726	43783.230643	4068745.06676	1.07608685048	28584.3182692	2746050.79056
PWY-6148	tetrahydromethanopterin biosynthesis	0.000141977078189	0.000443279802285	0.000674110249336	0.000689869417425	0.00425911766067	1.78031118216	-0.000532133171147	-0.000883422277369	-0.000180844064925		0.0	5341400.86182	0.0	0.0	3776444.08266	0.0	0.0	8207070.24206	0.0	0.0	5620154.90925	0.0	0.0	5992883.56884	0.0	0.0	4593769.57205	0.0	0.0	4662421.90914	0.0	0.0	5490875.70558	0.0	0.0	4774190.24096	0.0	0.0	5782022.13226	0.0	0.0	3787497.02521	0.0	0.0	4068745.06676	0.0	4.56239715956	2746050.79056
PWY-6151	S-adenosyl-L-methionine cycle I	0.123756235988	0.0886690686544	0.0959210530098	0.091221059901	0.280321969493	117.174583248	0.0278351829778	-0.0235476844282	0.0792180503838		13727.840678	5341400.86182	0.257008246211	11514.7699547	3776444.08266	0.304910378722	14307.2612311	8207070.24206	0.174328485185	7547.41193373	5620154.90925	0.134291884398	15376.5049243	5992883.56884	0.256579403683	13503.2272832	4593769.57205	0.293946552421	16031.7127336	4662421.90914	0.343849463778	13625.8247095	5490875.70558	0.248153945565	11096.7629881	4774190.24096	0.232432358746	9824.23766408	5782022.13226	0.169910066744	1589.11594325	3787497.02521	0.0419568895415	1545.14432798	4068745.06676	0.0379759435067	1550.71380199	2746050.79056
PWY-6163	chorismate biosynthesis from 3-dehydroquinate	0.828109045063	0.158521642053	0.483170769653	0.136187712878	5.46023226633e-11	2.28237708733e-08	0.34493827541	0.262815491897	0.427061058923		39798.7171345	5341400.86182	0.74509886384	25700.4964143	3776444.08266	0.680547516441	48483.8133293	8207070.24206	0.590756651269	32732.877381	5620154.90925	0.58241948682	40932.3972161	5992883.56884	0.683016727189	32173.4797455	4593769.57205	0.700372085298	32512.2999471	4662421.90914	0.697326423491	35302.9858055	5490875.70558	0.642939081095	25883.5430663	4774190.24096	0.542155669545	40713.4110012	5782022.13226	0.704137930812	39023.5349053	3787497.02521	1.03032516318	41990.8756225	4068745.06676	1.03203506078	23184.5646643	2746050.79056
PWY-6165	chorismate biosynthesis II (archaea)	5.74586393689e-05	0.000131791274541	5.36286798503e-05	6.46999144225e-05	0.887057920806	370.790210897	3.8299595186e-06	-5.0006004109e-05	5.76659231463e-05		0.0	5341400.86182	0.0	0.0	3776444.08266	0.0	0.0	8207070.24206	0.0	7.78427933249	5620154.90925	0.000138506490625	7.51222403206	5992883.56884	0.000125352410835	0.0	4593769.57205	0.0	0.0	4662421.90914	0.0	37.8012963384	5490875.70558	0.000688438390619	0.0	4774190.24096	0.0	0.0	5782022.13226	0.0	0.0	3787497.02521	0.0	0.0	4068745.06676	0.0	3.81294136952	2746050.79056
PWY-6167	flavin biosynthesis II (archaea)	0.000137402533876	0.000451911277834	0.000708730335523	0.000849021079721	0.00967655665159	4.04480068036	-0.000571327801647	-0.000992228987294	-0.000150426616		0.0	5341400.86182	0.0	0.0	3776444.08266	0.0	0.0	8207070.24206	0.0	0.0	5620154.90925	0.0	0.0	5992883.56884	0.0	0.0	4593769.57205	0.0	0.0	4662421.90914	0.0	0.0	5490875.70558	0.0	0.0	4774190.24096	0.0	0.0	5782022.13226	0.0	0.0	3787497.02521	0.0	0.0	4068745.06676	0.0	3.33299484938	2746050.79056
PWY-6174	mevalonate pathway II (archaea)	0.000146011913538	0.000345809727162	0.000697611113887	0.000770377272123	0.00567728517779	2.37310520432	-0.000551599200349	-0.000926955855479	-0.00017624254522		0.0	5341400.86182	0.0	1.15271556209	3776444.08266	3.05238350379e-05	0.0	8207070.24206	0.0	0.0	5620154.90925	0.0	0.0	5992883.56884	0.0	0.0	4593769.57205	0.0	0.0	4662421.90914	0.0	0.0	5490875.70558	0.0	0.0	4774190.24096	0.0	0.0	5782022.13226	0.0	3.23049465447	3787497.02521	8.52936552286e-05	0.0	4068745.06676	0.0	3.39368350205	2746050.79056
PWY-6182	superpathway of salicylate degradation	0.0280855705006	0.0426372132607	0.0152828131065	0.057029079695	0.39003688749	163.035418971	0.0128027573941	-0.0170972901209	0.0427028049091		3656.82504707	5341400.86182	0.068461909931	1961.13658027	3776444.08266	0.0519307723708	16518.2606746	8207070.24206	0.201268664546	8609.39413483	5620154.90925	0.153187843998	2129.80108595	5992883.56884	0.0355388363796	2470.55840222	4593769.57205	0.0537806340408	2735.9875399	4662421.90914	0.0586816807492	2051.66860407	5490875.70558	0.0373650527543	2280.12353902	4774190.24096	0.0477593774847	4568.92389161	5782022.13226	0.079019481197	157.463396152	3787497.02521	0.00415745266872	201.220415241	4068745.06676	0.00494551543386	138.041226971	2746050.79056
PWY-6185	4-methylcatechol degradation (ortho cleavage)	0.0271538781986	0.043906659432	0.0149489283353	0.0585285172453	0.424640491764	177.499725557	0.0122049498632	-0.0185040835981	0.0429139833246		3883.46623639	5341400.86182	0.0727050138505	2277.09744933	3776444.08266	0.0602973961612	16399.2579629	8207070.24206	0.199818662192	8280.36485162	5620154.90925	0.147333391789	2444.4535315	5992883.56884	0.0407892711985	2862.74949414	4593769.57205	0.0623180908237	3124.9164776	4662421.90914	0.0670234598777	2150.80652787	5490875.70558	0.0391705557218	2423.50019518	4774190.24096	0.0507625392551	5050.3561929	5782022.13226	0.087345846788	68.308056896	3787497.02521	0.00180351446988	157.232210074	4068745.06676	0.00386439080096	87.1798385823	2746050.79056
PWY-621	sucrose degradation III (sucrose invertase)	0.0894973989605	0.10140907299	0.054683128682	0.0592856408178	0.117216267717	48.9963999056	0.0348142702786	-0.00902821997967	0.0786567605368		7659.36534918	5341400.86182	0.143396190388	6687.7515563	3776444.08266	0.177091237416	28715.1093374	8207070.24206	0.349882582827	21793.8923062	5620154.90925	0.387780989281	13116.9990757	5992883.56884	0.218876254228	9379.0089475	4593769.57205	0.204168032384	7926.87249821	4662421.90914	0.17001619872	12998.3824009	5490875.70558	0.236726946627	5354.48372588	4774190.24096	0.112154804388	15796.2052755	5782022.13226	0.273195171415	850.280357043	3787497.02521	0.0224496640231	946.168811273	4068745.06676	0.0232545611914	767.357182004	2746050.79056
PWY-6210	2-aminophenol degradation	0.00143952944722	0.00134943391368	0.000432218763346	0.000298887823551	0.000156081669104	0.0652421376855	0.00100731068387	0.000520252748822	0.00149436861892		15.1858595255	5341400.86182	0.000284304809139	2.49518779007	3776444.08266	6.60724145639e-05	5.36200803161	8207070.24206	6.53340092561e-05	9.84728804634	5620154.90925	0.000175213818931	3.79873375541	5992883.56884	6.33874112817e-05	6.44859813084	4593769.57205	0.000140377048298	1.84824462061	4662421.90914	3.96412992352e-05	13.5520762423	5490875.70558	0.000246810836176	10.4743606722	4774190.24096	0.00021939554445	2.25236954662	5782022.13226	3.89547029586e-05	56.0896352798	3787497.02521	0.00148091562598	43.9561017894	4068745.06676	0.00108033560885	28.2036933408	2746050.79056
PWY-6263	superpathway of menaquinol-8 biosynthesis II	0.0188848725555	0.0405976063003	0.0462703944317	0.0606033675246	0.0821002408874	34.317900691	-0.0273855218762	-0.0584706319398	0.00369958818747		151.819181745	5341400.86182	0.00284231020424	124.939608242	3776444.08266	0.00330839290899	85.2183650294	8207070.24206	0.00103835306042	88.9004543705	5620154.90925	0.00158181501766	72.8583618933	5992883.56884	0.00121574799604	58.8956732674	4593769.57205	0.00128207722097	96.1166901302	4662421.90914	0.0020615184984	207.253787974	5490875.70558	0.00377451246552	64.4916633563	4774190.24096	0.00135083983045	35.7054851199	5782022.13226	0.000617525915729	156.069556005	3787497.02521	0.00412065157984	385.477088674	4068745.06676	0.00947410276017	366.597940377	2746050.79056
PWY-6269	adenosylcobalamin salvage from cobinamide II	0.109178895171	0.103580830602	0.0581806637471	0.0622095099532	0.0278575418794	11.6444525056	0.0509982314238	0.00576302125991	0.0962334415876		10017.7225792	5341400.86182	0.187548600796	8242.40019776	3776444.08266	0.218258234926	28885.8467381	8207070.24206	0.351962952505	22065.2427842	5620154.90925	0.392609156517	13460.4895119	5992883.56884	0.224607892966	10551.0134548	4593769.57205	0.229680946972	11142.6170175	4662421.90914	0.238987745739	13517.4328243	5490875.70558	0.246179909164	7804.90457319	4774190.24096	0.163481222559	15744.6302166	5782022.13226	0.272303181421	1425.57521426	3787497.02521	0.0376389791141	1182.83838208	4068745.06676	0.0290713318892	898.4313196	2746050.79056
PWY-6277	superpathway of 5-aminoimidazole ribonucleotide biosynthesis	0.830650373951	0.176967599343	0.976523205306	0.248552346152	0.0278870062687	11.6567686203	-0.145872831355	-0.274856144039	-0.0168895186709		38494.5194326	5341400.86182	0.720682091243	24705.6653668	3776444.08266	0.654204453345	42714.216578	8207070.24206	0.520456329947	27653.8145124	5620154.90925	0.492047193696	41063.4617284	5992883.56884	0.68520372967	31247.616211	4593769.57205	0.680217318717	31029.8834583	4662421.90914	0.665531435444	32905.3480953	5490875.70558	0.599273228164	25406.9526396	4774190.24096	0.532173025314	36120.104313	5782022.13226	0.624696749454	39510.1789975	3787497.02521	1.04317386217	42531.8672732	4068745.06676	1.04533133867	23632.5207023	2746050.79056
PWY-6282	palmitoleate biosynthesis I (from (5Z)-dodec-5-enoate)	0.232529414691	0.277043313117	0.0539568831479	0.15717859304	0.00384024228102	1.60522127347	0.178572531543	0.0600828428397	0.297062220247		30348.4285897	5341400.86182	0.568173581703	24290.0810477	3776444.08266	0.64319980691	63365.3292351	8207070.24206	0.772082209194	42675.0674092	5620154.90925	0.759321906572	37141.8004145	5992883.56884	0.619765092845	29768.5375376	4593769.57205	0.648019824909	30440.403164	4662421.90914	0.652888214693	33784.5506519	5490875.70558	0.615285292609	24508.2911029	4774190.24096	0.513349696304	43681.3294971	5782022.13226	0.755468043841	2030.92770629	3787497.02521	0.0536218957474	1289.35937791	4068745.06676	0.0316893626108	917.674031221	2746050.79056
PWY-6317	galactose degradation I (Leloir pathway)	0.0509425406553	0.0174882104637	0.0374189172542	0.023174447225	0.0305426074119	12.7668098982	0.0135236234011	0.00134837288218	0.0256988739201		2058.68619467	5341400.86182	0.0385420650487	2025.98581508	3776444.08266	0.0536479759989	3609.60664035	8207070.24206	0.0439816710944	2161.78475913	5620154.90925	0.0384648607385	2055.69415293	5992883.56884	0.0343022541538	1939.82045095	4593769.57205	0.0422272040538	2640.04267688	4662421.90914	0.0566238476124	5858.07825197	5490875.70558	0.106687504254	3445.57660847	4774190.24096	0.0721709113915	1892.5134231	5782022.13226	0.0327309958317	1273.56191432	3787497.02521	0.0336254234878	1265.67748995	4068745.06676	0.0311073185758	1095.13067934	2746050.79056
PWY-6338	superpathway of vanillin and vanillate degradation	0.00109258414806	0.000758515649985	0.000246494946693	0.000166000894189	2.22118502702e-07	9.28455341294e-05	0.000846089201366	0.000572537422017	0.00111964098071		71.9572182364	5341400.86182	0.00134716004468	115.985574114	3776444.08266	0.00307129065267	176.231263763	8207070.24206	0.00214731028936	96.34602939	5620154.90925	0.00171429490727	130.573559342	5992883.56884	0.00217881021452	85.9323290412	4593769.57205	0.00187062776427	66.1212891208	4662421.90914	0.0014181747257	56.7163783974	5490875.70558	0.00103292045638	22.1082032438	4774190.24096	0.000463077550913	38.1598250489	5782022.13226	0.000659973693909	96.1212786043	3787497.02521	0.002537857534	36.5862004305	4068745.06676	0.000899201100836	32.0358731541	2746050.79056
PWY-6339	syringate degradation	0.0032768519364	0.00427976866225	9.90877758346e-05	0.000317473641125	0.000128504964221	0.0537150750442	0.00317776416056	0.00168019820631	0.00467533011481		224.022359059	5341400.86182	0.00419407501617	285.146741728	3776444.08266	0.00755066765156	549.685354244	8207070.24206	0.0066977050035	222.773445274	5620154.90925	0.00396383104862	338.768213916	5992883.56884	0.00565284157493	282.049928658	4593769.57205	0.00613983623327	260.949886684	4662421.90914	0.00559687415188	416.770752555	5490875.70558	0.00759024197417	122.601719829	4774190.24096	0.00256801077547	178.478783702	5782022.13226	0.00308678831764	274.998145327	3787497.02521	0.00726068280707	76.0476069664	4068745.06676	0.0018690678752	0.0	2746050.79056
PWY-6349	CDP-archaeol biosynthesis	5.18783050662e-05	0.000170934680842	0.000291340991051	0.000345982399178	0.00761950856903	3.18495458185	-0.000239462685985	-0.000409571031653	-6.93543403166e-05		0.0	5341400.86182	0.0	0.0	3776444.08266	0.0	0.0	8207070.24206	0.0	0.0	5620154.90925	0.0	0.0	5992883.56884	0.0	0.0	4593769.57205	0.0	0.0	4662421.90914	0.0	0.0	5490875.70558	0.0	0.0	4774190.24096	0.0	0.0	5782022.13226	0.0	0.0	3787497.02521	0.0	0.0	4068745.06676	0.0	1.70824573972	2746050.79056
PWY-6350	archaetidylinositol biosynthesis	4.8882763749e-05	0.00016257415924	0.000271184601182	0.000323117697128	0.00803051413853	3.35675490991	-0.000222301837433	-0.000381472962098	-6.31307127678e-05		0.0	5341400.86182	0.0	0.0	3776444.08266	0.0	0.0	8207070.24206	0.0	0.0	5620154.90925	0.0	0.0	5992883.56884	0.0	0.0	4593769.57205	0.0	0.0	4662421.90914	0.0	0.0	5490875.70558	0.0	0.0	4774190.24096	0.0	0.0	5782022.13226	0.0	0.0	3787497.02521	0.0	0.0	4068745.06676	0.0	1.4962966011	2746050.79056
PWY-6353	purine nucleotides degradation II (aerobic)	0.100614544741	0.0505343767514	0.0325955230241	0.0324564014338	1.63909214201e-07	6.85140515362e-05	0.0680190217169	0.0453519722753	0.0906860711585		5370.05983167	5341400.86182	0.100536544075	4261.78952157	3776444.08266	0.112851916467	4214.06461525	8207070.24206	0.0513467594521	4101.10538156	5620154.90925	0.0729713939879	11878.2414755	5992883.56884	0.198205777554	6344.13361598	4593769.57205	0.13810300052	6598.5198126	4662421.90914	0.14152558351	11627.0420361	5490875.70558	0.211752053035	8897.32560661	4774190.24096	0.186363030327	3996.03433485	5782022.13226	0.0691113635237	3036.41308264	3787497.02521	0.0801693852809	2398.0931021	4068745.06676	0.0589393796553	1434.42121516	2746050.79056
PWY-6383	mono-trans, poly-cis decaprenyl phosphate biosynthesis	0.0582896382693	0.0337654400304	0.0356110849266	0.0195398216899	0.00284951065882	1.19109545539	0.0226785533428	0.00813477067654	0.037222336009		769.853038957	5341400.86182	0.0144129425758	630.979878282	3776444.08266	0.0167083071925	376.26275744	8207070.24206	0.00458461724272	667.504935643	5620154.90925	0.0118769846458	279.529853661	5992883.56884	0.00466436316425	186.870205371	4593769.57205	0.00406790550635	1311.43679526	4662421.90914	0.0281278018338	2972.47606017	5490875.70558	0.0541348269302	2864.7070221	4774190.24096	0.0600040400049	726.216245399	5782022.13226	0.0125599008234	1446.30861747	3787497.02521	0.0381863961304	1432.29064898	4068745.06676	0.0352022706137	1500.29464102	2746050.79056
PWY-6385	peptidoglycan biosynthesis III (mycobacteria)	0.969487472616	0.218275638081	0.890301204007	0.130338309371	0.100880856265	42.1681979188	0.0791862686094	-0.015928871899	0.174301409118		39787.6198103	5341400.86182	0.744891103282	25582.6651559	3776444.08266	0.677427352185	43786.6122146	8207070.24206	0.533523059059	28337.097649	5620154.90925	0.504204921511	40879.0236289	5992883.56884	0.682126111068	30200.6297249	4593769.57205	0.657425873266	30902.5880766	4662421.90914	0.662801193862	35052.6993704	5490875.70558	0.638380856714	38366.809336	4774190.24096	0.803629671202	36177.0874329	5782022.13226	0.625682271796	43996.8419742	3787497.02521	1.16163370377	48464.6471959	4068745.06676	1.19114484689	32236.7863411	2746050.79056
PWY-6386	UDP-N-acetylmuramoyl-pentapeptide biosynthesis II (lysine-containing)	0.968330645391	0.217929634767	0.881884810917	0.129877936382	0.073322662672	30.6488729969	0.0864458344739	-0.00844857455576	0.181340243504		39779.7639795	5341400.86182	0.744744028928	25576.4217723	3776444.08266	0.677262027783	43612.912647	8207070.24206	0.531406596516	28208.1847115	5620154.90925	0.501911160225	40920.1686944	5992883.56884	0.682812676476	30225.9972188	4593769.57205	0.657978088467	30898.1378717	4662421.90914	0.662705745508	34985.1891569	5490875.70558	0.637151358596	38117.4407796	4774190.24096	0.79840640728	36054.7034834	5782022.13226	0.62356564293	43965.1458128	3787497.02521	1.16079684077	48425.9193389	4068745.06676	1.19019300901	32133.1270554	2746050.79056
PWY-6387	UDP-N-acetylmuramoyl-pentapeptide biosynthesis I (meso-diaminopimelate containing)	1.03422596353	0.245807344122	1.30022643507	0.235235634492	0.000286249342175	0.119652225029	-0.266000471544	-0.401905372264	-0.130095570825		40720.6499484	5341400.86182	0.762358995362	26511.4431411	3776444.08266	0.702021334378	44383.4559714	8207070.24206	0.540795371093	28775.281154	5620154.90925	0.512001566125	42119.4401063	5992883.56884	0.702824268526	30665.492791	4593769.57205	0.667545298258	31605.4355055	4662421.90914	0.677875922029	36318.2915722	5490875.70558	0.661429861457	46179.6560492	4774190.24096	0.967277249511	36582.3726604	5782022.13226	0.632691674704	45555.8340605	3787497.02521	1.20279524333	50493.3179209	4068745.06676	1.24100471011	35865.0741745	2746050.79056
PWY-6396	superpathway of 2,3-butanediol biosynthesis	0.00915428337149	0.00707688336856	0.00317248337095	0.00353251051186	0.000129443688697	0.0541074618755	0.00598180000054	0.00307705862874	0.00888654137234		1578.01903731	5341400.86182	0.0295431681339	605.441238146	3776444.08266	0.01603204562	707.594790892	8207070.24206	0.00862177086368	810.155057806	5620154.90925	0.0144151730849	1618.42253973	5992883.56884	0.0270057397435	1164.98450947	4593769.57205	0.02536009896	913.661292394	4662421.90914	0.0195962808643	798.385531371	5490875.70558	0.0145402222556	669.884245239	4774190.24096	0.0140313689114	771.984974212	5782022.13226	0.0133514704121	270.484290258	3787497.02521	0.00714150502186	179.594237695	4068745.06676	0.00441399583283	82.7774798928	2746050.79056
PWY-6397	mycolyl-arabinogalactan-peptidoglycan complex biosynthesis	0.000990571840007	0.000751370099882	0.000683231119286	0.000541670729165	0.0881689222863	36.8546095157	0.000307340720721	-4.75563980771e-05	0.000662237839518		9.31957040586	5341400.86182	0.000174478018912	5.76868854021	3776444.08266	0.00015275450699	8.47088522977	8207070.24206	0.00010321448434	2.12548873563	5620154.90925	3.78190418226e-05	4.25353697154	5992883.56884	7.09764660482e-05	13.5010702523	4593769.57205	0.000293899596846	5.24466290138	4662421.90914	0.000112487951618	8.34346791024	5490875.70558	0.000151951498406	10.3772019492	4774190.24096	0.000217360461679	5.00960446149	5782022.13226	8.66410461063e-05	57.0501576034	3787497.02521	0.00150627597128	48.561433306	4068745.06676	0.00119352361746	22.510875371	2746050.79056
PWY-6404	superpathway of mycolyl-arabinogalactan-peptidoglycan complex biosynthesis	0.00230147711743	0.00202985519611	0.000281918421125	0.00063289137615	2.75785378423e-06	0.00115278288181	0.0020195586963	0.00126227411418	0.00277684327842		0.0	5341400.86182	0.0	0.0	3776444.08266	0.0	20.8860541245	8207070.24206	0.000254488550829	0.0	5620154.90925	0.0	0.0	5992883.56884	0.0	46.613537326	4593769.57205	0.00101471213553	0.0	4662421.90914	0.0	0.0	5490875.70558	0.0	30.1805206513	4774190.24096	0.000632159992126	0.0	5782022.13226	0.0	71.1369403749	3787497.02521	0.00187820452139	116.485379938	4068745.06676	0.00286293139595	0.0	2746050.79056
PWY-6467	Kdo transfer to lipid IVA III (Chlamydia)	0.9764962909	0.236216970288	0.785957418619	0.261980947793	0.0109042681294	4.55798407807	0.190538872281	0.0464177938325	0.334659950729		39595.73	5341400.86182	0.741298603575	25678.33	3776444.08266	0.679960551195	42594.88	8207070.24206	0.51900225956	27175.81	5620154.90925	0.483542009763	41058.71	5992883.56884	0.685124440153	29992.81	4593769.57205	0.65290192574	30313.37	4662421.90914	0.650163597176	33998.34	5490875.70558	0.6191788309	44202.42	4774190.24096	0.925862141411	34919.76	5782022.13226	0.60393680967	44177.04	3787497.02521	1.16639141116	49019.2	4068745.06676	1.20477442542	34478.41	2746050.79056
PWY-6470	peptidoglycan biosynthesis V (&beta;-lactam resistance)	0.00101472689638	0.000824698601954	0.00588168168224	0.00484542796356	0.000226511850709	0.0946819535964	-0.00486695478586	-0.00714138826598	-0.00259252130573		23.9811380282	5341400.86182	0.000448967202586	22.4009115655	3776444.08266	0.000593174718735	71.4071389934	8207070.24206	0.000870068573648	8.99749479726	5620154.90925	0.000160093359392	22.7322112166	5992883.56884	0.000379320087826	15.2775658632	4593769.57205	0.000332571445379	12.3374981665	4662421.90914	0.000264615652701	28.9997048782	5490875.70558	0.0005281435318	5.39159189615	4774190.24096	0.000112932070655	0.0	5782022.13226	0.0	15.5624774189	3787497.02521	0.000410890815631	104.228634799	4068745.06676	0.00256168998275	35.7502755923	2746050.79056
PWY-6471	peptidoglycan biosynthesis IV (Enterococcus faecium)	0.00377358060674	0.00315805150447	0.0214277843209	0.021765523998	0.0017138075179	0.716371542482	-0.0176542037142	-0.0278532450821	-0.00745516234626		114.75300469	5341400.86182	0.00214836908254	68.0431441404	3776444.08266	0.00180177814503	143.550467118	8207070.24206	0.00174910732921	114.774146127	5620154.90925	0.00204218830229	67.0406815909	5992883.56884	0.00111867151799	59.8560639405	4593769.57205	0.00130298359553	28.7697364108	4662421.90914	0.000617055619836	94.8327825319	5490875.70558	0.00172709760003	10.6514881314	4774190.24096	0.000223105649205	19.1889675903	5782022.13226	0.000331872952946	49.4479343121	3787497.02521	0.00130555704686	380.097371153	4068745.06676	0.00934188219995	65.8473670463	2746050.79056
PWY-6478	GDP-D-glycero-&alpha;-D-manno-heptose biosynthesis	0.0178569647504	0.0486789449095	0.000848467189476	0.000945985441815	0.0495182241116	20.6986176786	0.017008497561	3.79243238835e-05	0.0339790707981		302.467943392	5341400.86182	0.00566270817744	414.26974299	3776444.08266	0.0109698365426	18534.0814879	8207070.24206	0.225830667232	10733.4691597	5620154.90925	0.190981731518	873.872783421	5992883.56884	0.0145818415022	790.30598278	4593769.57205	0.0172038664627	692.237653596	4662421.90914	0.0148471688553	731.25290276	5490875.70558	0.0133176007247	593.415716308	4774190.24096	0.0124296621282	4206.58756645	5782022.13226	0.0727528790141	37.9806800661	3787497.02521	0.00100279102038	41.9781021609	4068745.06676	0.00103172111971	48.3457058519	2746050.79056
PWY-6486	D-galacturonate degradation II	0.000610442020762	0.000891852376975	0.000416532479777	0.000418399619036	0.28447597397	118.910957119	0.000193909540985	-0.000165897267958	0.000553716349928		0.0	5341400.86182	0.0	0.0	3776444.08266	0.0	0.0	8207070.24206	0.0	0.0	5620154.90925	0.0	0.0	5992883.56884	0.0	0.0	4593769.57205	0.0	0.0	4662421.90914	0.0	0.0	5490875.70558	0.0	0.0	4774190.24096	0.0	0.0	5782022.13226	0.0	9.8258231181	3787497.02521	0.000259427876846	0.0	4068745.06676	0.0	16.5332239434	2746050.79056
PWY-6505	L-tryptophan degradation XII (Geobacillus)	0.00820586929934	0.0164758261694	0.0174753001144	0.0247325795629	0.145796736218	60.9430357392	-0.0092694308151	-0.0219426790868	0.00340381745656		42.7420295503	5341400.86182	0.000800202618303	26.6211669027	3776444.08266	0.000704926812631	15.4075668966	8207070.24206	0.000187735287284	26.9005486856	5620154.90925	0.000478644256607	11.2732846506	5992883.56884	0.000188111190901	18.8752488202	4593769.57205	0.000410888019613	23.2139418576	4662421.90914	0.000497894491531	37.594916218	5490875.70558	0.000684679789414	29.7209370035	4774190.24096	0.000622533571212	6.61640491674	5782022.13226	0.000114430639755	107.17099901	3787497.02521	0.00282959955603	170.703888166	4068745.06676	0.00419549235367	156.785862593	2746050.79056
PWY-6507	4-deoxy-L-threo-hex-4-enopyranuronate degradation	0.0138181597507	0.0132718679878	0.00406770114754	0.00692256287447	0.000833346916372	0.348339011044	0.00975045860317	0.00423025837739	0.0152706588289		1647.195855	5341400.86182	0.030838274408	1620.46202902	3776444.08266	0.0429097318418	2092.44097101	8207070.24206	0.0254955898913	1340.4541824	5620154.90925	0.0238508404846	2873.0871046	5992883.56884	0.0479416473155	2203.84275701	4593769.57205	0.0479746039161	1676.03737929	4662421.90914	0.0359477844766	1537.26640044	5490875.70558	0.0279967437411	1197.28726091	4774190.24096	0.0250783316223	1115.89056089	5782022.13226	0.019299313205	187.238201875	3787497.02521	0.0049435867706	148.977090187	4068745.06676	0.00366149974359	124.248444576	2746050.79056
PWY-6519	8-amino-7-oxononanoate biosynthesis I	0.271120821926	0.276685674117	0.0653791257772	0.14500085918	0.000741861316124	0.31009803014	0.205741696149	0.0904892165333	0.320994175765		36192.5040771	5341400.86182	0.677584495405	26118.7949726	3776444.08266	0.691624035757	59150.548881	8207070.24206	0.720726728739	38741.7260482	5620154.90925	0.689335555225	41073.6923216	5992883.56884	0.685374442032	32318.2395507	4593769.57205	0.703523305726	32563.062693	4662421.90914	0.698415186948	35597.1092552	5490875.70558	0.648295666555	27147.5592993	4774190.24096	0.568631703579	44048.7201597	5782022.13226	0.761822060726	3605.240198	3787497.02521	0.095187934776	2319.47680146	4068745.06676	0.0570071794474	1643.38826927	2746050.79056
PWY-6545	pyrimidine deoxyribonucleotides de novo biosynthesis III	0.614035116405	0.317897522548	1.27646778946	0.355168111048	3.47582977213e-08	1.45289684475e-05	-0.662432673058	-0.857394822683	-0.467470523432		13493.8157026	5341400.86182	0.252626905407	11161.4661531	3776444.08266	0.295554916444	5352.92597362	8207070.24206	0.0652233478664	4596.40795241	5620154.90925	0.0817843640722	13836.4891374	5992883.56884	0.230881994927	4701.08099212	4593769.57205	0.10233602096	10042.9172393	4662421.90914	0.215401296473	18655.6499313	5490875.70558	0.339757279741	42128.1608468	4774190.24096	0.882414791212	3230.67786292	5782022.13226	0.0558745329751	22257.6645878	3787497.02521	0.587661572792	27018.6748272	4068745.06676	0.66405425712	28552.6705689	2746050.79056
PWY-6562	norspermidine biosynthesis	0.0126885092717	0.0188574882134	0.0050711620704	0.0154901880676	0.114459518806	47.8440788607	0.00761734720129	-0.00190850628792	0.0171432006905		1264.87771196	5341400.86182	0.0236806363103	1079.69360878	3776444.08266	0.0285902183415	6291.59859224	8207070.24206	0.0766607133444	2925.31586073	5620154.90925	0.0520504489282	2108.63289866	5992883.56884	0.0351856143113	1780.9749367	4593769.57205	0.0387693572516	1430.84295203	4662421.90914	0.0306888346854	1521.30542386	5490875.70558	0.0277060619368	1121.19906293	4774190.24096	0.0234845912363	3116.78815332	5782022.13226	0.0539048118812	30.1924345255	3787497.02521	0.00079716061358	36.3102649678	4068745.06676	0.000892419268646	64.8582593906	2746050.79056
PWY-6572	chondroitin sulfate degradation I (bacterial)	2.5710384598e-05	6.50514398607e-05	6.15770601315e-05	9.3867557261e-05	0.14131520257	59.0697546741	-3.58666755335e-05	-8.43197604799e-05	1.25864094129e-05		0.0	5341400.86182	0.0	0.0	3776444.08266	0.0	0.0	8207070.24206	0.0	0.0	5620154.90925	0.0	0.0	5992883.56884	0.0	0.0	4593769.57205	0.0	0.0	4662421.90914	0.0	1.99479852861	5490875.70558	3.63293331623e-05	0.0	4774190.24096	0.0	0.0	5782022.13226	0.0	0.0	3787497.02521	0.0	0.0	4068745.06676	0.0	0.0	2746050.79056
PWY-6581	spirilloxanthin and 2,2'-diketo-spirilloxanthin biosynthesis	3.95456379718e-05	8.37423390773e-05	7.71523219974e-07	3.45035673216e-06	0.0108109401945	4.51897300131	3.87741147518e-05	9.5517297086e-06	6.7996499795e-05		0.0	5341400.86182	0.0	1.85096870343	3776444.08266	4.90135339731e-05	0.0	8207070.24206	0.0	0.0	5620154.90925	0.0	0.0	5992883.56884	0.0	8.50707176532	4593769.57205	0.000185187167791	1.91417910448	4662421.90914	4.10554673468e-05	3.81342901076	5490875.70558	6.94502883554e-05	0.0	4774190.24096	0.0	3.70968846286	5782022.13226	6.41590152718e-05	5.87251968985	3787497.02521	0.000155050146595	0.0	4068745.06676	0.0	0.0	2746050.79056
PWY-6588	pyruvate fermentation to acetone	0.0198352829613	0.0221282486132	0.0216036422129	0.0209102077249	0.770408504121	322.030754723	-0.00176835925157	-0.013906012592	0.0103692940888		717.587546285	5341400.86182	0.0134344447243	596.874303758	3776444.08266	0.0158051937403	211.375299303	8207070.24206	0.00257552686975	561.680112584	5620154.90925	0.00999403257834	286.21115632	5992883.56884	0.00477585044048	179.697092884	4593769.57205	0.00391175678416	1248.45313054	4662421.90914	0.0267769231287	2409.97814558	5490875.70558	0.0438905973255	2371.42164229	4774190.24096	0.0496717039457	659.759415724	5782022.13226	0.0114105307907	107.200206392	3787497.02521	0.00283037070865	473.246344732	4068745.06676	0.0116312606705	500.122770919	2746050.79056
PWY-6590	superpathway of Clostridium acetobutylicum acidogenic fermentation	0.0160042138359	0.0176783968998	0.028902395902	0.020307928342	0.0234706182246	9.8107184179	-0.0128981820661	-0.0239570800487	-0.00183928408341		60.7181897874	5341400.86182	0.00113674654568	19.1118426907	3776444.08266	0.000506080383354	45.3355830679	8207070.24206	0.000552396674218	40.8441526225	5620154.90925	0.000726744249616	22.2330650758	5992883.56884	0.000370991106709	28.3283583142	4593769.57205	0.000616669118246	46.6902964804	4662421.90914	0.00100141723315	48.3854070011	5490875.70558	0.000881196544877	39.1776961875	4774190.24096	0.000820614475128	10.9793740928	5782022.13226	0.000189888136739	342.976725001	3787497.02521	0.00905549820153	771.402151071	4068745.06676	0.0189592156405	755.959269544	2746050.79056
PWY-6608	guanosine nucleotides degradation III	0.204096181466	0.152182093779	0.0422361704291	0.0616961104738	1.43929255625e-06	0.000601624288512	0.161860011037	0.102539763895	0.22118025818		17654.6591582	5341400.86182	0.330524886916	14858.5450583	3776444.08266	0.393453331577	46136.435222	8207070.24206	0.562154750249	33790.4510545	5620154.90925	0.601237005031	21515.3010617	5992883.56884	0.359014167631	18853.7021634	4593769.57205	0.410418978742	19539.2117024	4662421.90914	0.419078583688	23192.4498039	5490875.70558	0.422381620846	12638.0075096	4774190.24096	0.264715205549	26617.5509496	5782022.13226	0.460350208642	2958.89066823	3787497.02521	0.0781225872533	3456.91377993	4068745.06676	0.0849626536737	1997.86163813	2746050.79056
PWY-6609	adenine and adenosine salvage III	0.133360904451	0.0790105277423	0.154377876139	0.127831123103	0.511659230997	213.873558557	-0.0210169716876	-0.0857008747248	0.0436669313497		3139.81149148	5341400.86182	0.0587825473636	2490.05336801	3776444.08266	0.0659364553931	2349.46531883	8207070.24206	0.0286273328914	2303.84884796	5620154.90925	0.0409926218255	7362.85235476	5992883.56884	0.122859926614	3745.55420712	4593769.57205	0.0815355265076	3911.98579391	4662421.90914	0.08390458586	7105.6433265	5490875.70558	0.129408198391	5773.78296776	4774190.24096	0.120937429728	2247.18735873	5782022.13226	0.0388650770843	2375.84186444	3787497.02521	0.0627285473395	3336.40308333	4068745.06676	0.0820007896438	3301.73362001	2746050.79056
PWY-6612	superpathway of tetrahydrofolate biosynthesis	0.40425580264	0.170076250095	0.319155101656	0.204821278931	0.125794212623	52.5819808763	0.0851007009839	-0.025019284713	0.195220686681		33012.7313558	5341400.86182	0.618053806667	22482.9876795	3776444.08266	0.595348089034	46908.899085	8207070.24206	0.571566925851	31326.4433579	5620154.90925	0.557394660177	34953.5157912	5992883.56884	0.583250373375	27671.4218663	4593769.57205	0.602368521806	28141.0539054	4662421.90914	0.603571586909	31629.3972756	5490875.70558	0.576035571947	34211.7336066	4774190.24096	0.716597619281	35152.7197295	5782022.13226	0.60796584526	11764.4333704	3787497.02521	0.310612346152	9484.94340082	4068745.06676	0.233117171147	6748.56321263	2746050.79056
PWY-6628	superpathway of L-phenylalanine biosynthesis	0.273056882008	0.250726268535	0.0690996810006	0.119964892052	0.000185393826564	0.0774946195039	0.203957201007	0.102267696022	0.305646705993		34857.7329641	5341400.86182	0.652595337177	24087.4015536	3776444.08266	0.637832866749	53980.6407829	8207070.24206	0.657733383421	37120.8126139	5620154.90925	0.660494474143	37287.8497818	5992883.56884	0.62220213948	30058.2103653	4593769.57205	0.654325601095	30538.1299955	4662421.90914	0.654984267633	35018.523753	5490875.70558	0.637758449302	23250.3522772	4774190.24096	0.487000959403	41070.1549546	5782022.13226	0.710307812995	5831.32952406	3787497.02521	0.153962616611	3253.74232296	4068745.06676	0.079969186311	1759.55357433	2746050.79056
PWY-6629	superpathway of L-tryptophan biosynthesis	0.000318929691201	0.000901765854135	0.000247008475031	0.000456438119778	0.699463020235	292.375542458	7.19212161698e-05	-0.000299734762683	0.000443577195023		0.0	5341400.86182	0.0	0.0	3776444.08266	0.0	0.0	8207070.24206	0.0	11.9959308334	5620154.90925	0.000213444843196	11.9964867506	5992883.56884	0.000200178872372	0.0	4593769.57205	0.0	0.0	4662421.90914	0.0	83.8056024612	5490875.70558	0.00152627025186	0.0	4774190.24096	0.0	0.0	5782022.13226	0.0	0.0	3787497.02521	0.0	5.99760663874	4068745.06676	0.000147406793504	23.9495897278	2746050.79056
PWY-6630	superpathway of L-tyrosine biosynthesis	0.252417675398	0.22209887385	0.0565991135883	0.0674311315489	2.01439214975e-05	0.00842015918596	0.195818561809	0.113240362492	0.278396761126		33414.334279	5341400.86182	0.625572488256	22412.9389744	3776444.08266	0.59349320376	42031.8243158	8207070.24206	0.51214164222	24708.2841577	5620154.90925	0.439637066179	35447.7667808	5992883.56884	0.591497671757	28161.1254935	4593769.57205	0.613028691401	28272.0945207	4662421.90914	0.606382156563	32138.1105256	5490875.70558	0.58530027356	22029.5523901	4774190.24096	0.461430133242	36673.4813474	5782022.13226	0.6342673983	5831.0212079	3787497.02521	0.153954476244	3253.55428821	4068745.06676	0.0799645648677	1759.42196361	2746050.79056
PWY-6641	superpathway of sulfolactate degradation	0.0011693742043	0.000992255028626	0.000777620387632	0.000368950309289	0.0437759308774	18.2983391067	0.000391753816667	1.13917646056e-05	0.000772115868728		2.49822500423	5341400.86182	4.67709701793e-05	27.3153417076	3776444.08266	0.000723308517478	14.8647602751	8207070.24206	0.000181121396998	4.97916904319	5620154.90925	8.85948719133e-05	19.9504269468	5992883.56884	0.00033290196143	17.438954836	4593769.57205	0.000379621889224	4.99432200464	4662421.90914	0.000107118619936	24.7434783495	5490875.70558	0.000450629001205	12.4615540895	4774190.24096	0.000261019219188	4.98966619572	5782022.13226	8.62962140507e-05	26.863798633	3787497.02521	0.000709275768514	21.4171647827	4068745.06676	0.000526382568367	23.068400662	2746050.79056
PWY-6654	phosphopantothenate biosynthesis III	8.203354868e-05	0.000269009199019	0.000421673793258	0.000502116123535	0.0093914110861	3.92560983399	-0.000339640244578	-0.000588757751852	-9.05227373045e-05		0.0	5341400.86182	0.0	0.0	3776444.08266	0.0	0.0	8207070.24206	0.0	0.0	5620154.90925	0.0	0.0	5992883.56884	0.0	0.0	4593769.57205	0.0	0.0	4662421.90914	0.0	0.0	5490875.70558	0.0	0.0	4774190.24096	0.0	0.0	5782022.13226	0.0	0.0	3787497.02521	0.0	0.0	4068745.06676	0.0	1.99903634233	2746050.79056
PWY-6690	cinnamate and 3-hydroxycinnamate degradation to 2-oxopent-4-enoate	0.00555290422316	0.00734709461546	0.0108774079344	0.0466189524465	0.617483181471	258.107969855	-0.00532450371122	-0.0271876071848	0.0165385997623		1703.1987407	5341400.86182	0.0318867425374	792.091144986	3776444.08266	0.0209745233253	671.324570175	8207070.24206	0.00817983214929	192.658364456	5620154.90925	0.00342799028794	532.579442375	5992883.56884	0.0088868644995	946.320023001	4593769.57205	0.0206000759977	971.622148845	4662421.90914	0.0208394299739	585.674465566	5490875.70558	0.0106663216756	587.842866251	4774190.24096	0.0123129334313	395.795981767	5782022.13226	0.00684528652283	27.5900177354	3787497.02521	0.000728449885288	50.1081527682	4068745.06676	0.00123153827399	12.0797340933	2746050.79056
PWY-6700	queuosine biosynthesis	1.00805747764	0.244206180859	0.910214222193	0.251025002832	0.169903274044	71.0195685505	0.097843255445	-0.0435930337065	0.239279544597		39994.0437743	5341400.86182	0.74875570677	25830.9226778	3776444.08266	0.684001195634	42546.2461368	8207070.24206	0.518409674608	27368.2434664	5620154.90925	0.486965998417	41270.4165561	5992883.56884	0.688657072711	30005.0859957	4593769.57205	0.653169157161	30653.6372491	4662421.90914	0.657461676495	34775.2965636	5490875.70558	0.633328788124	44905.8605457	4774190.24096	0.940596379265	35116.10823	5782022.13226	0.607332649836	44995.3630138	3787497.02521	1.18799731629	49973.6516438	4068745.06676	1.22823255878	35364.1652826	2746050.79056
PWY-6703	preQ0 biosynthesis	1.01035933118	0.221702064726	0.897876869165	0.251931316361	0.106207697842	44.3948176978	0.112482462013	-0.0251319874272	0.250096911454		41772.930265	5341400.86182	0.782059451175	27584.7452027	3776444.08266	0.730442304956	48006.2582017	8207070.24206	0.584937825385	31213.1066601	5620154.90925	0.555378048543	41601.3466062	5992883.56884	0.694179123094	31686.318963	4593769.57205	0.689767269908	32850.1070818	4662421.90914	0.70457173808	37115.1463864	5490875.70558	0.675942206244	46169.4560603	4774190.24096	0.967063600948	38924.1972092	5782022.13226	0.6731935008	44643.9749102	3787497.02521	1.17871973531	49669.6278524	4068745.06676	1.22076038281	35075.2121343	2746050.79056
PWY-6708	ubiquinol-8 biosynthesis (prokaryotic)	1.00894295552	0.228713617483	1.33292669172	0.291827906471	0.000152010915955	0.0635405628693	-0.323983736201	-0.478641332835	-0.169326139567		40721.2011512	5341400.86182	0.762369314804	26623.9248808	3776444.08266	0.704999843718	48599.7386562	8207070.24206	0.59216915687	31634.2749499	5620154.90925	0.562871939665	42312.7391415	5992883.56884	0.70604974476	31013.8349321	4593769.57205	0.675128224123	31631.0019535	4662421.90914	0.678424273263	37417.8362022	5490875.70558	0.681454802632	47943.7911183	4774190.24096	1.00422875291	35697.4780811	5782022.13226	0.617387434094	44918.1411638	3787497.02521	1.18595845396	49529.7143796	4068745.06676	1.21732164505	34919.9104644	2746050.79056
PWY-6713	L-rhamnose degradation II	5.89432167198e-05	0.000116287079669	5.22334211311e-05	7.85040658282e-05	0.801593059205	335.065898748	6.70979558872e-06	-4.65792011985e-05	5.9998792376e-05		0.0	5341400.86182	0.0	0.0	3776444.08266	0.0	0.0	8207070.24206	0.0	2.48975251116	5620154.90925	4.43004250125e-05	2.49625892473	5992883.56884	4.1653719717e-05	0.0	4593769.57205	0.0	0.0	4662421.90914	0.0	17.1805646355	5490875.70558	0.000312892980223	0.0	4774190.24096	0.0	0.0	5782022.13226	0.0	0.0	3787497.02521	0.0	1.22844183676	4068745.06676	3.0192155483e-05	4.4810199686	2746050.79056
PWY-6728	methylaspartate cycle	0.00100144247115	0.00103989095732	0.000362216098627	0.000611276979625	0.00626468073343	2.61863654658	0.000639226372518	0.000188738997303	0.00108971374773		48.5368101356	5341400.86182	0.0009086906486	103.535973363	3776444.08266	0.00274162601369	71.4498684681	8207070.24206	0.000870589215892	65.4886602125	5620154.90925	0.0011652465327	121.260274057	5992883.56884	0.00202340447072	178.460026011	4593769.57205	0.00388482755201	124.376563612	4662421.90914	0.00266763853714	200.560283857	5490875.70558	0.0036526101593	93.9840780696	4774190.24096	0.00196858678281	116.391942726	5782022.13226	0.00201299718443	14.5848657708	3787497.02521	0.000385079266696	39.041541387	4068745.06676	0.000959547495517	14.4169700495	2746050.79056
PWY-6731	starch degradation III	0.000427328989418	0.000391143381549	0.000351402510917	0.000524135597163	0.577725175492	241.489123356	7.59264785002e-05	-0.000198764333203	0.000350617290203		0.424987406007	5341400.86182	7.95647840335e-06	0.0	3776444.08266	0.0	0.424997167485	8207070.24206	5.17842731877e-06	4.99948301004	5620154.90925	8.89563204354e-05	2.49967962912	5992883.56884	4.17107991572e-05	12.4902401019	4593769.57205	0.000271895224739	12.4896343442	4662421.90914	0.000267878681672	19.983797574	5490875.70558	0.000363945546129	2.49944438993	4774190.24096	5.23532633553e-05	19.9875608564	5782022.13226	0.000345684613431	17.3373894227	3787497.02521	0.000457753215575	17.2076858369	4068745.06676	0.000422923666993	9.81528910983	2746050.79056
PWY-6737	starch degradation V	0.120861831983	0.115825751097	0.0348625717241	0.0178887010272	0.000142818729309	0.059698228851	0.0859992602592	0.0449322132814	0.127066307237		8605.03773095	5341400.86182	0.161100766514	7424.36790513	3776444.08266	0.196596791654	38260.8021381	8207070.24206	0.466193184774	29011.1032826	5620154.90925	0.516197573751	11703.6838359	5992883.56884	0.195293028832	9598.13309453	4593769.57205	0.20893806152	9036.79025973	4662421.90914	0.193821804115	14800.5965546	5490875.70558	0.269548927132	7641.99815354	4774190.24096	0.160068991134	19281.9327759	5782022.13226	0.33348078466	1747.47758258	3787497.02521	0.0461380582203	1636.06447213	4068745.06676	0.0402105426927	1263.15806817	2746050.79056
PWY-6749	CMP-legionaminate biosynthesis I	0.00111647412363	0.00315873412279	0.00180455626954	0.00298624056833	0.427891036401	178.858453215	-0.00068808214591	-0.00242119167007	0.00104502737824		11.9981457083	5341400.86182	0.00022462544974	5.99927350569	3776444.08266	0.000158860382264	113.861618282	8207070.24206	0.00138736010444	41.9713696982	5620154.90925	0.000746800940114	25.9922089222	5992883.56884	0.000433717902636	35.9800555753	4593769.57205	0.000783235967999	61.9386852608	4662421.90914	0.0013284659018	13.9972112255	5490875.70558	0.000254917648404	11.9971558316	4774190.24096	0.000251291951641	3.99978054173	5782022.13226	6.91761541246e-05	3.99979587609	3787497.02521	0.000105605254591	21.9942755065	4068745.06676	0.000540566566487	19.9914526168	2746050.79056
PWY-6876	isopropanol biosynthesis	0.00870415786461	0.0110096242205	0.0010804886945	0.00140740878336	0.000318477822914	0.133123729978	0.00762366917011	0.00374103253952	0.0115063058007		717.587546285	5341400.86182	0.0134344447243	596.874303758	3776444.08266	0.0158051937403	211.375299303	8207070.24206	0.00257552686975	561.680112584	5620154.90925	0.00999403257834	286.21115632	5992883.56884	0.00477585044048	179.697092884	4593769.57205	0.00391175678416	1248.45313054	4662421.90914	0.0267769231287	2409.97814558	5490875.70558	0.0438905973255	2371.42164229	4774190.24096	0.0496717039457	659.759415724	5782022.13226	0.0114105307907	107.05619863	3787497.02521	0.00282656852052	64.5376339101	4068745.06676	0.00158618032959	50.2417263566	2746050.79056
PWY-6891	thiazole biosynthesis II (Bacillus)	0.0267601272379	0.0418843320481	0.128819746524	0.0787920668325	1.17788986169e-05	0.00492357962188	-0.102059619286	-0.141114650379	-0.0630045881939		327.584809168	5341400.86182	0.00613293811199	314.409150615	3776444.08266	0.00832553438454	33.1519483506	8207070.24206	0.00040394376279	40.4289176042	5620154.90925	0.000719355929809	45.1271898335	5992883.56884	0.000753012958038	25.6873843006	4593769.57205	0.000559178772416	65.3921209591	4662421.90914	0.00140253546834	75.5705410517	5490875.70558	0.00137629305604	228.702595828	4774190.24096	0.00479039552856	15.7629274524	5782022.13226	0.000272619631884	344.213310756	3787497.02521	0.00908814735604	952.990815739	4068745.06676	0.0234222297073	871.058230972	2746050.79056
PWY-6892	thiazole biosynthesis I (E. coli)	0.00771676888874	0.00706062993999	0.150606635157	0.0852232548562	3.05958294833e-07	0.00012789056724	-0.142889866268	-0.182700734004	-0.103078998533		480.469111887	5341400.86182	0.00899518917073	391.796716248	3776444.08266	0.0103747522186	1384.22085239	8207070.24206	0.0168661996494	673.903395739	5620154.90925	0.0119908331108	346.650860302	5992883.56884	0.00578437502281	485.642382015	4593769.57205	0.0105717619136	317.198570588	4662421.90914	0.00680330044705	565.179230417	5490875.70558	0.0102930618124	285.299429926	4774190.24096	0.00597587057755	193.436683467	5782022.13226	0.00334548500581	73.0322050653	3787497.02521	0.00192824455252	55.6968889792	4068745.06676	0.00136889601254	236.686090352	2746050.79056
PWY-6895	superpathway of thiamin diphosphate biosynthesis II	0.0953818656645	0.107232069488	0.346113592158	0.121197523606	3.28657446825e-09	1.37378812773e-06	-0.250731726494	-0.31703708095	-0.184426372038		1582.34729462	5341400.86182	0.029624200384	1491.62433829	3776444.08266	0.0394981179556	165.242227428	8207070.24206	0.00201341310058	200.950005133	5620154.90925	0.00357552431165	224.591258795	5992883.56884	0.00374763260817	127.995396841	4593769.57205	0.00278628248181	324.082743489	4662421.90914	0.00695095274097	374.266587279	5490875.70558	0.00681615478744	1100.87621318	4774190.24096	0.0230589096291	78.6740280078	5782022.13226	0.00136066632414	1662.26736395	3787497.02521	0.0438882817039	4365.44745002	4068745.06676	0.107292233315	3779.1764125	2746050.79056
PWY-6897	thiamin salvage II	0.799840497145	0.177357671606	0.863508833785	0.23470492033	0.301415366846	125.991623342	-0.0636683366399	-0.187013634723	0.0596769614436		37308.7014646	5341400.86182	0.698481586194	23298.9071841	3776444.08266	0.616953585812	42461.2835184	8207070.24206	0.517374437723	27224.7321545	5620154.90925	0.484412486738	39109.4462172	5992883.56884	0.652598131901	29866.9599135	4593769.57205	0.650162343693	29428.4606921	4662421.90914	0.631183991187	31701.9063747	5490875.70558	0.577356109927	23564.7945329	4774190.24096	0.493587254458	35283.3013131	5782022.13226	0.610224252104	38952.3455643	3787497.02521	1.02844557514	41645.9280542	4068745.06676	1.02355707647	22838.4575261	2746050.79056
PWY-6901	superpathway of glucose and xylose degradation	0.0311815220202	0.0132570890942	0.0189026698799	0.0158373547737	0.00602041510391	2.51653351343	0.0122788521403	0.00374605333979	0.0208116509407		1228.7312705	5341400.86182	0.0230039141844	1052.00156214	3776444.08266	0.0278569347013	1365.0135115	8207070.24206	0.0166321655748	729.323963927	5620154.90925	0.0129769370365	1718.67522475	5992883.56884	0.0286786019619	1631.7065071	4593769.57205	0.0355199903154	1126.01838632	4662421.90914	0.0241509328898	997.553772618	5490875.70558	0.0181674804914	869.041145881	4774190.24096	0.0182029014769	657.576795434	5782022.13226	0.0113727824002	911.156931161	3787497.02521	0.0240569675725	1173.21063377	4068745.06676	0.0288347049155	748.10049396	2746050.79056
PWY-6906	chitin derivatives degradation	4.01826889801e-05	6.80691392949e-05	7.44576058986e-05	9.34858529063e-05	0.161807662227	67.6356028109	-3.42749169185e-05	-8.30120730783e-05	1.44622392413e-05		0.0	5341400.86182	0.0	0.0	3776444.08266	0.0	0.0	8207070.24206	0.0	2.49680169253	5620154.90925	4.44258518286e-05	0.0	5992883.56884	0.0	0.0	4593769.57205	0.0	0.0	4662421.90914	0.0	0.0	5490875.70558	0.0	0.0	4774190.24096	0.0	0.0	5782022.13226	0.0	0.0	3787497.02521	0.0	0.0	4068745.06676	0.0	4.87955095343	2746050.79056
PWY-6944	androstenedione degradation	0.000807148329273	0.00059464005281	0.000120239571978	0.000293776647394	6.30953602032e-07	0.000263738605649	0.000686908757295	0.000443562770904	0.000930254743687		25.8029272131	5341400.86182	0.000483074157523	12.1729855691	3776444.08266	0.000322339886481	70.0048068076	8207070.24206	0.000852981694354	60.1985045378	5620154.90925	0.00107111824335	52.7803455413	5992883.56884	0.000880717019362	18.5251485946	4593769.57205	0.000403266822682	13.2118794006	4662421.90914	0.000283369451717	41.8560454344	5490875.70558	0.000762283607911	11.828319321	4774190.24096	0.000247755508767	13.0898654792	5782022.13226	0.000226389058702	49.8703251041	3787497.02521	0.00131670928775	45.6925464985	4068745.06676	0.00112301325713	6.01185843691	2746050.79056
PWY-6948	sitosterol degradation to androstenedione	0.000289986905596	0.00031624092164	5.25101421887e-05	0.00017822310914	0.000863258338986	0.360841985696	0.000237476763407	0.000102538675567	0.000372414851247		0.0	5341400.86182	0.0	0.0	3776444.08266	0.0	1.97370239947	8207070.24206	2.40488059838e-05	0.0	5620154.90925	0.0	0.0	5992883.56884	0.0	10.9630527595	4593769.57205	0.000238650471852	0.0	4662421.90914	0.0	0.0	5490875.70558	0.0	3.68403416807	4774190.24096	7.71656340056e-05	0.0	5782022.13226	0.0	3.88092343994	3787497.02521	0.000102466705957	11.4936069505	4068745.06676	0.000282485305957	0.0	2746050.79056
PWY-6957	mandelate degradation to acetyl-CoA	0.00102964201157	0.000790535774298	0.000125326371337	0.000162675984809	1.29854243136e-07	5.42790736309e-05	0.000904315640234	0.000620325615488	0.00118830566498		143.019121694	5341400.86182	0.00267755829217	0.0	3776444.08266	0.0	64.290600877	8207070.24206	0.000783356288916	111.574220186	5620154.90925	0.00198525168767	0.0	5992883.56884	0.0	16.6840770372	4593769.57205	0.000363189245248	48.0633670193	4662421.90914	0.00103086696048	0.0	5490875.70558	0.0	115.972849477	4774190.24096	0.00242916271919	32.0568172994	5782022.13226	0.000554422251698	53.8013373076	3787497.02521	0.00142049847035	42.5726858386	4068745.06676	0.00104633456115	27.1957188658	2746050.79056
PWY-6969	TCA cycle V (2-oxoglutarate:ferredoxin oxidoreductase)	0.805946897749	0.152682359573	0.825937246818	0.248610628737	0.747276722259	312.361669904	-0.0199903490685	-0.145664567095	0.105683868958		43309.2448662	5341400.86182	0.810821842183	29474.9192477	3776444.08266	0.780493993889	41697.3391472	8207070.24206	0.508066068857	22074.0161114	5620154.90925	0.39276526124	46267.8002229	5992883.56884	0.772045705401	34445.4453073	4593769.57205	0.749829628305	35754.5219453	4662421.90914	0.766865861607	39991.3468533	5490875.70558	0.728323659059	45552.3808985	4774190.24096	0.954138369009	37268.002305	5782022.13226	0.644549630777	22398.858786	3787497.02521	0.591389475344	26096.0067967	4068745.06676	0.641377288784	23519.211839	2746050.79056
PWY-6992	1,5-anhydrofructose degradation	0.00124609081981	0.00124660817255	0.000180867301462	0.00023980685588	2.21623858567e-05	0.00926387728811	0.00106522351835	0.000619079131975	0.00151136790472		140.671221889	5341400.86182	0.00263360166235	120.228668507	3776444.08266	0.00318364752333	126.645707502	8207070.24206	0.00154312932346	181.366031168	5620154.90925	0.00322706462893	217.711932092	5992883.56884	0.00363284101204	149.133828515	4593769.57205	0.00324643685706	95.7013081761	4662421.90914	0.00205260935284	89.910854783	5490875.70558	0.00163745929801	106.653575492	4774190.24096	0.00223396157483	67.6608046834	5782022.13226	0.00117019276536	4.97803875645	3787497.02521	0.000131433469738	26.4725022979	4068745.06676	0.000650630645656	9.80994111639	2746050.79056
PWY-7003	glycerol degradation to butanol	0.0073002666091	0.00553044442108	0.00634170850277	0.00309910841771	0.41807233574	174.754236339	0.000958558106332	-0.00139659198858	0.00331370820125		268.532607476	5341400.86182	0.00502738166304	149.8365782	3776444.08266	0.00396766309578	34.2855829929	8207070.24206	0.000417756665676	131.659999064	5620154.90925	0.00234264003733	53.2280552299	5992883.56884	0.000888187708279	40.9599779473	4593769.57205	0.00089164197953	211.477259748	4662421.90914	0.00453578127139	91.4808412519	5490875.70558	0.00166605194066	72.2872515375	4774190.24096	0.00151412591223	11.6436310877	5782022.13226	0.000201376453104	126.278790915	3787497.02521	0.00333409610818	213.172660169	4068745.06676	0.00523927296185	253.318067492	2746050.79056
PWY-7007	methyl ketone biosynthesis	0.00986583502509	0.00681209697073	0.00377377003968	0.00617097824236	0.00154747120754	0.646842964752	0.00609206498541	0.00245114342798	0.00973298654284		99.4187515719	5341400.86182	0.00186128609599	129.127741853	3776444.08266	0.0034192944216	755.41887287	8207070.24206	0.00920448894172	355.566253314	5620154.90925	0.00632662727371	101.921763285	5992883.56884	0.00170071322285	98.9048499277	4593769.57205	0.0021530215736	116.671829268	4662421.90914	0.00250238677541	106.569085854	5490875.70558	0.00194083952303	78.1366713928	4774190.24096	0.00163664762921	86.595303379	5782022.13226	0.00149766468198	565.972632529	3787497.02521	0.0149431835527	282.231060237	4068745.06676	0.00693656288626	156.782863278	2746050.79056
PWY-7013	L-1,2-propanediol degradation	0.00151353138885	0.00146482824388	0.000356239803131	0.00036085564501	7.97676313447e-05	0.0333428699021	0.00115729158572	0.000624279749023	0.00169030342242		0.0	5341400.86182	0.0	0.0	3776444.08266	0.0	7.99965633436	8207070.24206	9.7472741166e-05	5.9997127646	5620154.90925	0.00010675351234	5.99956173722	5992883.56884	0.000100111434976	51.9645541797	4593769.57205	0.00113119635987	0.0	4662421.90914	0.0	49.9691342706	5490875.70558	0.000910039435418	17.9944270318	4774190.24096	0.000376910557049	7.99927444387	5782022.13226	0.000138347350821	31.8840466803	3787497.02521	0.000841823675849	63.5063228282	4068745.06676	0.00156083317549	0.0	2746050.79056
PWY-7024	superpathway of the 3-hydroxypropanoate cycle	2.2630306172e-05	7.47610005817e-05	8.05772238744e-06	2.5018771839e-05	0.303052466813	126.675931128	1.45725837846e-05	-1.35956780063e-05	4.27408455755e-05		12.1352251626	5341400.86182	0.000227191807478	0.0	3776444.08266	0.0	0.0	8207070.24206	0.0	0.0	5620154.90925	0.0	0.0	5992883.56884	0.0	3.41898098877	4593769.57205	7.44264799343e-05	0.0	4662421.90914	0.0	0.0	5490875.70558	0.0	0.0	4774190.24096	0.0	0.0	5782022.13226	0.0	14.3779873853	3787497.02521	0.000379617126816	0.0	4068745.06676	0.0	0.0	2746050.79056
PWY-7046	4-coumarate degradation (anaerobic)	0.000331984608819	0.000626857895636	2.85892106519e-05	6.269357317e-05	0.00827979776375	3.46095546525	0.000303395398168	8.33337249729e-05	0.000523457071362		4.79992121159	5341400.86182	8.98625910275e-05	1.71427229274	3776444.08266	4.53938216804e-05	5.41930498966	8207070.24206	6.60321506923e-05	5.27993570386	5620154.90925	9.39464443438e-05	0.0	5992883.56884	0.0	0.0	4593769.57205	0.0	10.0796255406	4662421.90914	0.000216188619071	0.0	5490875.70558	0.0	1.81817544793	4774190.24096	3.80834310357e-05	0.0	5782022.13226	0.0	25.9937919525	3787497.02521	0.000686305277062	9.63459750147	4068745.06676	0.000236795310185	5.59985650621	2746050.79056
PWY-7084	nitrifier denitrification	9.65157162983e-07	5.62778498832e-06	0.0	0.0	0.324374710526	135.588629	9.65157162983e-07	-9.96278182117e-07	2.92659250808e-06		0.0	5341400.86182	0.0	0.0	3776444.08266	0.0	0.0	8207070.24206	0.0	0.0	5620154.90925	0.0	0.0	5992883.56884	0.0	0.0	4593769.57205	0.0	0.0	4662421.90914	0.0	0.0	5490875.70558	0.0	0.0	4774190.24096	0.0	0.0	5782022.13226	0.0	0.0	3787497.02521	0.0	0.0	4068745.06676	0.0	0.0	2746050.79056
PWY-7090	UDP-2,3-diacetamido-2,3-dideoxy-&alpha;-D-mannuronate biosynthesis	0.00764168084515	0.0112031681593	0.000443326743993	0.000312708904215	0.000668025694265	0.279234740203	0.00719835410115	0.00329154193187	0.0111051662704		882.924421459	5341400.86182	0.0165298288651	897.432345641	3776444.08266	0.0237639516434	2209.18632439	8207070.24206	0.0269180872008	1053.56398986	5620154.90925	0.0187461734929	1369.86669569	5992883.56884	0.02285822309	1415.8553319	4593769.57205	0.030821209242	1086.06120088	4662421.90914	0.0232939279637	2516.01650783	5490875.70558	0.0458217712936	598.742486469	4774190.24096	0.0125412364453	808.834643479	5782022.13226	0.0139887849783	71.5382045087	3787497.02521	0.00188879896229	39.0373301544	4068745.06676	0.000959443993514	31.2903648718	2746050.79056
PWY-7094	fatty acid salvage	0.350993509088	0.195973859717	0.185947900984	0.164320806176	0.00175751275933	0.734640333398	0.165045608105	0.0649125121028	0.265178704107		28769.6740207	5341400.86182	0.538616643179	22738.6420824	3776444.08266	0.60211780142	64031.720299	8207070.24206	0.780201928464	46805.8158219	5620154.90925	0.832820742092	31685.4948118	5992883.56884	0.528718678544	27317.466304	4593769.57205	0.594663399535	29320.596106	4662421.90914	0.628870502871	38255.5982564	5490875.70558	0.696712151351	25668.3400378	4774190.24096	0.53764803542	31611.7643193	5782022.13226	0.54672506601	5813.78352427	3787497.02521	0.153499355526	5285.61979532	4068745.06676	0.129907863692	4764.68696103	2746050.79056
PWY-7097	vanillin and vanillate degradation I	0.00109258414806	0.000758515649985	0.000246494946693	0.000166000894189	2.22118502702e-07	9.28455341294e-05	0.000846089201366	0.000572537422017	0.00111964098071		71.9572182364	5341400.86182	0.00134716004468	115.985574114	3776444.08266	0.00307129065267	176.231263763	8207070.24206	0.00214731028936	96.34602939	5620154.90925	0.00171429490727	130.573559342	5992883.56884	0.00217881021452	85.9323290412	4593769.57205	0.00187062776427	66.1212891208	4662421.90914	0.0014181747257	56.7163783974	5490875.70558	0.00103292045638	22.1082032438	4774190.24096	0.000463077550913	38.1598250489	5782022.13226	0.000659973693909	96.1212786043	3787497.02521	0.002537857534	36.5862004305	4068745.06676	0.000899201100836	32.0358731541	2746050.79056
PWY-7098	vanillin and vanillate degradation II	0.00121609807423	0.000846575186698	0.000270456509963	0.000180703491539	2.13486008871e-07	8.92371517081e-05	0.000945641564271	0.000640831375507	0.00125045175303		80.8787537961	5341400.86182	0.0015141861824	130.278405155	3776444.08266	0.00344976391291	198.128303726	8207070.24206	0.00241411731449	108.319948813	5620154.90925	0.00192734809915	146.603902648	5992883.56884	0.0024462998649	96.5703201843	4593769.57205	0.00210220209502	74.3451377429	4662421.90914	0.0015945604922	63.7606805902	5490875.70558	0.00116121150813	24.8629979537	4774190.24096	0.000520779371973	42.9219569404	5782022.13226	0.000742334705032	105.285679519	3787497.02521	0.00277982210463	40.4186120369	4068745.06676	0.000993392590926	35.1750826455	2746050.79056
PWY-7111	pyruvate fermentation to isobutanol (engineered)	0.311516161227	0.284047783979	0.232270232857	0.223919675078	0.262077484031	109.548388325	0.0792459283703	-0.0610926425486	0.219584499289		28974.1400363	5341400.86182	0.542444590584	25081.2246157	3776444.08266	0.664149238457	84524.3718512	8207070.24206	1.02989701999	62112.8220373	5620154.90925	1.10517989344	35319.0878855	5992883.56884	0.589350476775	30678.028325	4593769.57205	0.667818179467	32460.0004758	4662421.90914	0.696204700226	37592.2746568	5490875.70558	0.684631681218	23036.5672899	4774190.24096	0.482523027512	44694.1453138	5782022.13226	0.772984680643	4094.64444903	3787497.02521	0.108109509309	3341.80414323	4068745.06676	0.0821335347485	2635.93234962	2746050.79056
PWY-7159	chlorophyllide a biosynthesis III (aerobic, light independent)	0.00845489983864	0.00717318965063	0.000424451181667	0.000447700570875	1.79806463718e-07	7.51591018342e-05	0.00803044865697	0.00552333802504	0.0105375592889		67.3425547174	5341400.86182	0.00126076578897	40.0614335442	3776444.08266	0.00106082422161	86.2403867721	8207070.24206	0.00105080600298	62.5559383862	5620154.90925	0.00111306430866	137.975360763	5992883.56884	0.00230232006309	75.6014110827	4593769.57205	0.00164573799136	86.8235998711	4662421.90914	0.00186219955129	171.634898526	5490875.70558	0.00312582013742	40.2917661776	4774190.24096	0.000843949741088	91.1794167779	5782022.13226	0.00157694686551	562.967697787	3787497.02521	0.0148638452794	273.244015387	4068745.06676	0.0067156828679	118.295534679	2746050.79056
PWY-7184	pyrimidine deoxyribonucleotides de novo biosynthesis I	1.0650286884	0.229914096855	0.908229167808	0.154129340229	0.00417257553589	1.744136574	0.156799520594	0.0517653850284	0.26183365616		45047.2975264	5341400.86182	0.843361108664	29141.6562125	3776444.08266	0.771669209834	49823.5509604	8207070.24206	0.607080839945	32318.756485	5620154.90925	0.575050990708	46540.3411572	5992883.56884	0.776593448257	34269.6180207	4593769.57205	0.746002111843	35082.1128949	4662421.90914	0.752443978228	39772.6200114	5490875.70558	0.724340198977	41959.0477302	4774190.24096	0.878872554559	41562.3015528	5782022.13226	0.718819482217	48881.7866823	3787497.02521	1.29060924291	53668.9361091	4068745.06676	1.31905379247	34936.6062552	2746050.79056
PWY-7185	UTP and CTP dephosphorylation I	0.0	0.0	0.0	0.0	1.0	418.0	0.0	0.0	0.0	degenerate case: variance of both groups is zero	0.0	5341400.86182	0.0	0.0	3776444.08266	0.0	0.0	8207070.24206	0.0	0.0	5620154.90925	0.0	0.0	5992883.56884	0.0	0.0	4593769.57205	0.0	0.0	4662421.90914	0.0	0.0	5490875.70558	0.0	0.0	4774190.24096	0.0	0.0	5782022.13226	0.0	0.0	3787497.02521	0.0	0.0	4068745.06676	0.0	0.0	2746050.79056
PWY-7187	pyrimidine deoxyribonucleotides de novo biosynthesis II	0.0780006529033	0.0883628417817	0.158081447079	0.122587032862	0.0154591195383	6.46191196701	-0.0800807941759	-0.143855665105	-0.016305923247		2907.76624344	5341400.86182	0.0544382703838	1147.42960504	3776444.08266	0.0303838632302	2638.72418997	8207070.24206	0.0321518411826	1970.7033498	5620154.90925	0.0350649293768	1747.9320048	5992883.56884	0.0291667939936	1830.67316305	4593769.57205	0.0398512187939	1199.63754513	4662421.90914	0.0257299225275	2131.00192279	5490875.70558	0.0388098736349	623.193750157	4774190.24096	0.0130533916477	466.472906791	5782022.13226	0.00806764305153	561.30407118	3787497.02521	0.01481992111	2072.40816411	4068745.06676	0.050934824623	2639.36516412	2746050.79056
PWY-7196	superpathway of pyrimidine ribonucleosides salvage	0.17931941783	0.0784343922436	0.206267416189	0.14814092834	0.457597170181	191.275617136	-0.0269479983589	-0.100342612525	0.0464466158071		7537.08514354	5341400.86182	0.141106899454	6810.24362159	3776444.08266	0.180334819543	9201.4974126	8207070.24206	0.112116713288	5615.49050069	5620154.90925	0.0999170056939	10327.458865	5992883.56884	0.172328708649	7728.85064224	4593769.57205	0.168246371983	7808.39246985	4662421.90914	0.167475029545	12711.5219853	5490875.70558	0.23150263577	9350.76759525	4774190.24096	0.19586080829	5201.95640801	5782022.13226	0.0899677706002	2968.78865008	3787497.02521	0.0783839203126	4446.86637094	4068745.06676	0.109293315211	4502.23763793	2746050.79056
PWY-7197	pyrimidine deoxyribonucleotide phosphorylation	1.02633723367	0.250420523542	1.29286235788	0.241567155887	0.000372123623676	0.155547674697	-0.266525124209	-0.405680972434	-0.127369275983		40222.4954052	5341400.86182	0.753032705198	26060.5349999	3776444.08266	0.690081315371	42812.7400648	8207070.24206	0.521656800808	27626.7036019	5620154.90925	0.49156480645	41400.3774275	5992883.56884	0.690825659333	30142.3930711	4593769.57205	0.656158141987	31069.2312284	4662421.90914	0.66637536958	35711.4142818	5490875.70558	0.650377393273	45767.3586877	4774190.24096	0.95864128528	35349.2392203	5782022.13226	0.611364647379	45475.5471901	3787497.02521	1.20067545631	50351.8416408	4068745.06676	1.2375275623	35734.3863353	2746050.79056
PWY-7198	pyrimidine deoxyribonucleotides de novo biosynthesis IV	0.0	0.0	0.0	0.0	1.0	418.0	0.0	0.0	0.0	degenerate case: variance of both groups is zero	0.0	5341400.86182	0.0	0.0	3776444.08266	0.0	0.0	8207070.24206	0.0	0.0	5620154.90925	0.0	0.0	5992883.56884	0.0	0.0	4593769.57205	0.0	0.0	4662421.90914	0.0	0.0	5490875.70558	0.0	0.0	4774190.24096	0.0	0.0	5782022.13226	0.0	0.0	3787497.02521	0.0	0.0	4068745.06676	0.0	0.0	2746050.79056
PWY-7199	pyrimidine deoxyribonucleosides salvage	0.121850938361	0.0538123321967	0.111618092409	0.0826060948326	0.623790186094	260.744297787	0.0102328459521	-0.0319294346629	0.052395126567		4089.94827575	5341400.86182	0.0765707046065	3181.68985849	3776444.08266	0.0842509458328	5423.36328567	8207070.24206	0.066081599471	3112.09695237	5620154.90925	0.0553738642905	9012.48194831	5992883.56884	0.150386401551	5264.77622513	4593769.57205	0.114606885316	3989.71218193	4662421.90914	0.0855716676801	7630.88178387	5490875.70558	0.138973857596	4504.80812807	4774190.24096	0.0943575329157	2685.5178347	5782022.13226	0.046445997149	2968.48071065	3787497.02521	0.0783757898921	3096.09276806	4068745.06676	0.0760945381749	2758.69631919	2746050.79056
PWY-7200	superpathway of pyrimidine deoxyribonucleoside salvage	0.308608678456	0.101044599771	0.264924020612	0.147098944939	0.248870419535	104.027835365	0.0436846578443	-0.0321178193304	0.119487135019		11205.2826216	5341400.86182	0.209781720404	8237.03668034	3776444.08266	0.218116209324	13351.0452529	8207070.24206	0.162677360606	7495.58507877	5620154.90925	0.133369723785	19603.2023815	5992883.56884	0.327108013301	12403.5501239	4593769.57205	0.270008104006	10217.6358362	4662421.90914	0.219148674988	16538.5249512	5490875.70558	0.30120013342	11811.4059402	4774190.24096	0.247401241761	7737.6339233	5782022.13226	0.133822281311	8881.39217558	3787497.02521	0.234492386832	9338.56454536	4068745.06676	0.229519529785	7945.51657098	2746050.79056
PWY-7208	superpathway of pyrimidine nucleobases salvage	1.17651216358	0.27861895116	1.47890364671	0.273901632255	0.000344342934625	0.143935346673	-0.302391483136	-0.459103426611	-0.145679539661		46003.8428437	5341400.86182	0.861269244414	29811.4708782	3776444.08266	0.789405859737	53174.725704	8207070.24206	0.647913617597	35576.2306014	5620154.90925	0.633011565976	47341.6261538	5992883.56884	0.789964056702	34494.8498086	4593769.57205	0.750905095859	35549.5245911	4662421.90914	0.762469061871	40872.2498736	5490875.70558	0.744366692403	52326.1173531	4774190.24096	1.09602078493	40423.2717116	5782022.13226	0.69911997545	51906.4071686	3787497.02521	1.37046727227	57548.5590324	4068745.06676	1.41440562356	40849.5907372	2746050.79056
PWY-7210	pyrimidine deoxyribonucleotides biosynthesis from CTP	0.000593294809562	0.00280283475939	0.000261673768049	0.00102590575163	0.536532673367	224.270657468	0.000331621041514	-0.000739804846995	0.00140304693002		0.0	5341400.86182	0.0	0.0	3776444.08266	0.0	0.0	8207070.24206	0.0	0.0	5620154.90925	0.0	0.0	5992883.56884	0.0	0.0	4593769.57205	0.0	0.0	4662421.90914	0.0	9.99806673008	5490875.70558	0.000182085103837	4.99962124895	4774190.24096	0.000104721868979	0.0	5782022.13226	0.0	0.0	3787497.02521	0.0	0.0	4068745.06676	0.0	4.99951291055	2746050.79056
PWY-7211	superpathway of pyrimidine deoxyribonucleotides de novo biosynthesis	1.01462367009	0.212983784616	0.974413731515	0.147193202543	0.41715207697	174.369568174	0.0402099385732	-0.0584240765857	0.138843953732		44470.1194698	5341400.86182	0.832555365535	28516.400447	3776444.08266	0.755112476787	49960.5921076	8207070.24206	0.60875063371	32353.8347614	5620154.90925	0.575675142123	45684.7950118	5992883.56884	0.76231741343	34386.4858048	4593769.57205	0.74854616161	34965.9186526	4662421.90914	0.749951834777	38790.213238	5490875.70558	0.706448576109	36597.293578	4774190.24096	0.766565464108	41427.6642673	5782022.13226	0.716490932059	47333.8827808	3787497.02521	1.24974046094	51609.5230537	4068745.06676	1.26843835647	31776.3884213	2746050.79056
PWY-7219	adenosine ribonucleotides de novo biosynthesis	1.00956350332	0.212416708698	1.15100773502	0.224622853958	0.0280306485295	11.7168110853	-0.1414442317	-0.266840852597	-0.0160476108027		44486.228082	5341400.86182	0.832856945826	28332.7507164	3776444.08266	0.750249443557	51514.7348798	8207070.24206	0.627687266715	33228.8479303	5620154.90925	0.591244342315	45956.7174098	5992883.56884	0.766854835104	34789.2856566	4593769.57205	0.7573145564	34952.5115021	4662421.90914	0.749664277135	38877.8313854	5490875.70558	0.708044280548	34016.6827522	4774190.24096	0.712512091796	42195.0167767	5782022.13226	0.72976228405	47384.3675261	3787497.02521	1.25107339255	51556.7924684	4068745.06676	1.26714236509	31024.872186	2746050.79056
PWY-722	nicotinate degradation I	0.0146743650026	0.0195709434391	0.000659154073949	0.00067961279197	0.000196435753436	0.0821101449364	0.0140152109286	0.00718824577553	0.0208421760817		2209.7944501	5341400.86182	0.0413710655177	1834.08599525	3776444.08266	0.0485664809303	2417.44088474	8207070.24206	0.0294555890645	3954.36693693	5620154.90925	0.0703604616025	2065.9237982	5992883.56884	0.0344729507001	1882.69646957	4593769.57205	0.0409836941109	1815.77603075	4662421.90914	0.0389449103093	3611.14722281	5490875.70558	0.0657663261097	1613.9664467	4774190.24096	0.033806077371	1200.04559916	5782022.13226	0.0207547735326	104.23779249	3787497.02521	0.00275215509865	37.0095844322	4068745.06676	0.000909606864648	38.3442219128	2746050.79056
PWY-7220	adenosine deoxyribonucleotides de novo biosynthesis II	1.24526205731	0.300912702728	1.56527780127	0.282533383669	0.000302623662866	0.126496691078	-0.320015743955	-0.484412969331	-0.155618518578		48707.5281133	5341400.86182	0.911886776024	31684.6368548	3776444.08266	0.839007176097	51833.0828351	8207070.24206	0.631566214328	33559.4054879	5620154.90925	0.597125987268	50342.927151	5992883.56884	0.840045139752	36601.1952214	4593769.57205	0.796757317652	37892.94574	4662421.90914	0.8127309471	43718.300362	5490875.70558	0.796199052868	55661.3874198	4774190.24096	1.16588121986	43589.357373	5782022.13226	0.753877387112	54778.7538603	3787497.02521	1.44630486825	60710.4493907	4068745.06676	1.49211730877	43189.299499	2746050.79056
PWY-7221	guanosine ribonucleotides de novo biosynthesis	0.912805318885	0.186828652088	1.03864533154	0.187815539964	0.0218406469611	9.12939042974	-0.125840012658	-0.232462342834	-0.0192176824827		40851.7805275	5341400.86182	0.76481398016	26549.2517418	3776444.08266	0.703022503728	43594.346413	8207070.24206	0.531180374082	27967.6821056	5620154.90925	0.497631872381	42491.7744872	5992883.56884	0.709037210537	31355.5002587	4593769.57205	0.682565804986	32262.7484836	4662421.90914	0.691974023636	35269.5185614	5490875.70558	0.642329574598	34610.3838237	4774190.24096	0.724947730962	35986.4269873	5782022.13226	0.62238480179	42291.895329	3787497.02521	1.11661857548	45917.9838118	4068745.06676	1.12855396586	28150.6731199	2746050.79056
PWY-7222	guanosine deoxyribonucleotides de novo biosynthesis II	1.24526205731	0.300912702728	1.56527780127	0.282533383669	0.000302623662866	0.126496691078	-0.320015743955	-0.484412969331	-0.155618518578		48707.5281133	5341400.86182	0.911886776024	31684.6368548	3776444.08266	0.839007176097	51833.0828351	8207070.24206	0.631566214328	33559.4054879	5620154.90925	0.597125987268	50342.927151	5992883.56884	0.840045139752	36601.1952214	4593769.57205	0.796757317652	37892.94574	4662421.90914	0.8127309471	43718.300362	5490875.70558	0.796199052868	55661.3874198	4774190.24096	1.16588121986	43589.357373	5782022.13226	0.753877387112	54778.7538603	3787497.02521	1.44630486825	60710.4493907	4068745.06676	1.49211730877	43189.299499	2746050.79056
PWY-7228	superpathway of guanosine nucleotides de novo biosynthesis I	1.02933087346	0.215943971916	1.19590621465	0.199680681176	0.00623060339865	2.60439222064	-0.166575341196	-0.28344397064	-0.0497067117525		44557.4872478	5341400.86182	0.834191037155	28989.1144959	3776444.08266	0.767629914846	47503.1199933	8207070.24206	0.578807279483	30576.7979852	5620154.90925	0.544056142204	46303.8675891	5992883.56884	0.772647541993	34020.0878686	4593769.57205	0.740570186098	35092.3498357	4662421.90914	0.752663540957	38950.2943638	5490875.70558	0.709363978576	40643.8953072	4774190.24096	0.851325423911	39553.7786276	5782022.13226	0.684082103507	47117.8179446	3787497.02521	1.24403577431	51432.2535668	4068745.06676	1.26408149744	32688.4453938	2746050.79056
PWY-7229	superpathway of adenosine nucleotides de novo biosynthesis I	1.05497396148	0.224963981827	1.20010048688	0.236884202679	0.0325155119075	13.5914839773	-0.145126525393	-0.277547855107	-0.0127051956787		46467.9921322	5341400.86182	0.869958899067	29556.0111744	3776444.08266	0.782641302968	52907.0067442	8207070.24206	0.644651564855	34203.6256582	5620154.90925	0.608588663667	47992.2412851	5992883.56884	0.800820518768	36309.3414852	4593769.57205	0.790404066109	36589.2899471	4662421.90914	0.784770032832	40510.511198	5490875.70558	0.737778696334	35103.427943	4774190.24096	0.735275013589	44206.8690968	5782022.13226	0.764557244603	49601.3104811	3787497.02521	1.30960658585	53947.7324573	4068745.06676	1.32590593837	32272.1831676	2746050.79056
PWY-7234	inosine-5'-phosphate biosynthesis III	0.274937232959	0.124696550301	0.743230357446	0.21497330563	1.15841818632e-09	4.84218801883e-07	-0.468293124487	-0.576054289775	-0.360531959199		23156.8426204	5341400.86182	0.433535007378	17415.6444175	3776444.08266	0.461165160566	37646.2369654	8207070.24206	0.458704944091	25651.9063529	5620154.90925	0.4564270339	26731.9773127	5992883.56884	0.446062016818	21330.6076367	4593769.57205	0.464337779728	22206.0825702	4662421.90914	0.476277844497	24764.9992354	5490875.70558	0.451020940252	17860.4023405	4774190.24096	0.374103281165	26184.1305805	5782022.13226	0.452854208814	5634.33169844	3787497.02521	0.148761349803	4916.97117573	4068745.06676	0.120847364361	4054.00612601	2746050.79056
PWY-7237	myo-, chiro- and scillo-inositol degradation	0.0345140761263	0.0403754555701	0.00392403908452	0.00720796756129	0.000115695462291	0.0483607032374	0.0305900370418	0.0161926535105	0.0449874205731		3361.67	5341400.86182	0.0629361114615	3224.4	3776444.08266	0.0853819076736	4629.87	8207070.24206	0.0564131884271	5862.9	5620154.90925	0.104319188611	4102.15	5992883.56884	0.068450353705	3908.5	4593769.57205	0.0850826306957	3825.8	4662421.90914	0.0820560660223	6341.69	5490875.70558	0.115495056527	2645.4	4774190.24096	0.0554104437922	10339.05	5782022.13226	0.178813739614	425.3	3787497.02521	0.0112290517239	321.23	4068745.06676	0.00789506333598	183.28	2746050.79056
PWY-7242	D-fructuronate degradation	0.0467917090844	0.0367965419535	0.00917444315462	0.00985836135288	1.38628749835e-06	0.000579468174311	0.0376172659298	0.0241249887001	0.0511095431595		4963.45729891	5341400.86182	0.0929242613935	4321.74469355	3776444.08266	0.114439525621	6619.50845782	8207070.24206	0.0806561691636	7756.40678018	5620154.90925	0.138010551407	6026.29088578	5992883.56884	0.100557449791	5206.49348577	4593769.57205	0.113338150817	4388.58720841	4662421.90914	0.0941267713204	6969.03877125	5490875.70558	0.126920351961	3784.57896816	4774190.24096	0.0792716414124	3298.46662843	5782022.13226	0.0570469388214	1319.98150041	3787497.02521	0.0348510240834	683.445290786	4068745.06676	0.0167974468681	432.046866315	2746050.79056
PWY-7254	TCA cycle VII (acetate-producers)	0.259144328112	0.251236819609	0.153409873877	0.148536576162	0.0571677581843	23.896122921	0.105734454235	-0.00333591333528	0.214804821805		28913.4876825	5341400.86182	0.541309076597	23885.4357829	3776444.08266	0.63248482594	61343.9884271	8207070.24206	0.747452947493	40896.7659647	5620154.90925	0.727680404278	34510.8631569	5992883.56884	0.575864068782	28799.0449753	4593769.57205	0.626915314832	29550.9000543	4662421.90914	0.633810080473	36775.8003166	5490875.70558	0.669762025012	25159.5530143	4774190.24096	0.526991002546	39444.8701881	5782022.13226	0.682198533416	1969.89130618	3787497.02521	0.0520103723665	2735.16379463	4068745.06676	0.0672237692398	1791.53532227	2746050.79056
PWY-7255	ergothioneine biosynthesis I (bacteria)	0.00468764726033	0.00381398211609	0.000892502802627	0.000661941063989	1.75678930114e-06	0.000734337927878	0.0037951444577	0.0024368137158	0.0051534751996		27.9731973019	5341400.86182	0.000523705260578	37.9397173563	3776444.08266	0.0010046413114	13.9970599646	8207070.24206	0.000170548801848	11.9969446297	5620154.90925	0.000213462881778	11.995680371	5992883.56884	0.000200165416751	37.951129214	4593769.57205	0.000826143510657	27.9744276605	4662421.90914	0.000599997773811	29.9744853356	5490875.70558	0.000545896263963	31.9495511598	4774190.24096	0.000669214035202	13.9949947448	5782022.13226	0.000242043257959	263.769177736	3787497.02521	0.00696420818237	97.964437957	4068745.06676	0.00240773104114	74.1066666248	2746050.79056
PWY-7286	7-(3-amino-3-carboxypropyl)-wyosine biosynthesis	5.33026556624e-05	0.000181325007859	0.000283871579604	0.000340395676128	0.00926764411434	3.87387523979	-0.000230568923941	-0.000399335348894	-6.18024989887e-05		0.0	5341400.86182	0.0	0.0	3776444.08266	0.0	0.0	8207070.24206	0.0	0.0	5620154.90925	0.0	0.0	5992883.56884	0.0	0.0	4593769.57205	0.0	0.0	4662421.90914	0.0	0.0	5490875.70558	0.0	0.0	4774190.24096	0.0	0.0	5782022.13226	0.0	0.0	3787497.02521	0.0	0.0	4068745.06676	0.0	1.33332090763	2746050.79056
PWY-7295	L-arabinose degradation IV	0.00302807519818	0.00353511731798	0.000359785456565	0.000670043638386	0.00012456186213	0.0520668583704	0.00266828974161	0.00140408455263	0.00393249493059		420.385929364	5341400.86182	0.00787033102812	199.316626418	3776444.08266	0.00527789163711	1256.80317823	8207070.24206	0.0153136642086	557.51449029	5620154.90925	0.00991991322823	201.911340743	5992883.56884	0.00336918510803	292.32772227	4593769.57205	0.00636356956276	127.486198694	4662421.90914	0.0027343342404	618.364871913	5490875.70558	0.0112616803779	74.2721202781	4774190.24096	0.00155570089438	70.4405130491	5782022.13226	0.00121826778656	41.4163624723	3787497.02521	0.00109350217826	77.9123227856	4068745.06676	0.00191489811987	36.3851891	2746050.79056
PWY-7315	dTDP-N-acetylthomosamine biosynthesis	0.00290841384215	0.00384113749628	0.00175920051481	0.00470081620003	0.360475115916	150.678598453	0.00114921332733	-0.00136769419217	0.00366612084683		378.108727354	5341400.86182	0.00707883076249	126.179952357	3776444.08266	0.00334123714254	1482.75727118	8207070.24206	0.0180668280817	750.056979181	5620154.90925	0.0133458417302	185.268124353	5992883.56884	0.00309146877667	172.671194599	4593769.57205	0.00375881271123	147.557120757	4662421.90914	0.00316481699066	510.69898177	5490875.70558	0.00930086582093	108.479276816	4774190.24096	0.00227220264255	78.9544641129	5782022.13226	0.00136551646304	36.3324078491	3787497.02521	0.000959272247802	101.5794208	4068745.06676	0.00249657865345	56.2310263393	2746050.79056
PWY-7323	superpathway of GDP-mannose-derived O-antigen building blocks biosynthesis	0.830621277856	0.172034420552	0.444812407859	0.150288573872	3.28983507103e-11	1.37515105969e-08	0.385808869996	0.295818658942	0.47579908105		35874.7812329	5341400.86182	0.67163618985	22384.6136921	3776444.08266	0.59274315208	49561.2847832	8207070.24206	0.603885227267	33228.2892405	5620154.90925	0.591234401489	37429.3183572	5992883.56884	0.624562748922	28828.5154443	4593769.57205	0.627556846118	26969.5253138	4662421.90914	0.578444547477	32577.8574416	5490875.70558	0.593308958141	25585.3809043	4774190.24096	0.535910376692	38578.7541435	5782022.13226	0.667219067327	39246.0543294	3787497.02521	1.0362002681	42431.281529	4068745.06676	1.0428591822	25297.9827787	2746050.79056
PWY-7328	superpathway of UDP-glucose-derived O-antigen building blocks biosynthesis	0.169550721322	0.184233586671	0.0193266893705	0.0175627492018	3.73684896369e-05	0.0156200286682	0.150224031951	0.0855905093596	0.214857554543		18976.9568303	5341400.86182	0.35528052137	14640.9678805	3776444.08266	0.387691901696	46100.6074584	8207070.24206	0.561718202704	33286.3667806	5620154.90925	0.592267781193	26555.8367992	5992883.56884	0.443122855537	19763.2249651	4593769.57205	0.430218030206	17481.4659341	4662421.90914	0.374943886992	24865.9573915	5490875.70558	0.452859593347	12809.7381562	4774190.24096	0.268312268881	26843.8195452	5782022.13226	0.464263521155	2408.33596886	3787497.02521	0.0635864781632	1182.04993624	4068745.06676	0.0290519537805	679.850120487	2746050.79056
PWY-7332	superpathway of UDP-N-acetylglucosamine-derived O-antigen building blocks biosynthesis	0.00272553156186	0.00204231253621	0.00217241956391	0.00280460497229	0.446839553454	186.778933344	0.000553111997941	-0.000909050541358	0.00201527453724		48.9456428852	5341400.86182	0.00091634468469	34.9558096661	3776444.08266	0.00092562762485	13.9959456905	8207070.24206	0.000170535224845	6.99840464258	5620154.90925	0.000124523340648	6.99896009531	5992883.56884	0.000116787853709	6.99858510527	4593769.57205	0.000152349502854	34.964480616	4662421.90914	0.000749920991652	35.7366138032	5490875.70558	0.000650836327744	62.8808912397	4774190.24096	0.00131710066139	13.9952179538	5782022.13226	0.000242047118356	248.388597996	3787497.02521	0.00655811994948	166.693021933	4068745.06676	0.00409691487664	77.5731644602	2746050.79056
PWY-7347	sucrose biosynthesis III	0.00479670430699	0.00244767163958	0.000198496843614	0.000185137722206	9.58122470252e-13	4.00495192565e-10	0.00459820746337	0.00374158915877	0.00545482576798		211.355135893	5341400.86182	0.00395692331208	144.222928308	3776444.08266	0.00381901400237	246.196191274	8207070.24206	0.0029998060698	137.64062256	5620154.90925	0.00244905389232	255.248245555	5992883.56884	0.00425918913029	258.269990472	4593769.57205	0.00562217992046	309.978639072	4662421.90914	0.00664844677536	471.477964753	5490875.70558	0.00858657143292	216.832147526	4774190.24096	0.00454175758782	188.558168068	5782022.13226	0.00326111114338	278.901294543	3787497.02521	0.00736373633266	151.945693976	4068745.06676	0.00373446090828	47.7710352536	2746050.79056
PWY-7371	1,4-dihydroxy-6-naphthoate biosynthesis II	0.0133974573417	0.0231682806821	0.0232071531023	0.0275503998401	0.189140577785	79.0607615142	-0.00980969576062	-0.0246713497618	0.0050519582406		132.32985782	5341400.86182	0.00247743730986	219.057666915	3776444.08266	0.00580063313849	60.652173913	8207070.24206	0.000739023453244	82.9656441718	5620154.90925	0.00147621632342	56.9298701299	5992883.56884	0.00094995788715	39.7894736842	4593769.57205	0.00086616172318	95.3479973736	4662421.90914	0.00204503151434	221.570495373	5490875.70558	0.00403524878823	246.221222319	4774190.24096	0.00515733998631	36.4511726114	5782022.13226	0.000630422571509	133.031521886	3787497.02521	0.00351238617485	292.058804013	4068745.06676	0.00717810526886	290.950031172	2746050.79056
PWY-7373	superpathway of demethylmenaquinol-6 biosynthesis II	0.000754576500832	0.00159728921648	0.000770661549936	0.00207971824927	0.976399452064	408.134970963	-1.60850491039e-05	-0.00111306790053	0.00108089780232		62.1723446894	5341400.86182	0.00116397076905	80.6389261745	3776444.08266	0.00213531365511	16.3160695586	8207070.24206	0.000198805043425	3.86040935172	5620154.90925	6.86886645306e-05	24.4189026089	5992883.56884	0.00040746499291	9.78640776699	4593769.57205	0.000213036540329	10.9650016989	4662421.90914	0.000235178238105	0.0	5490875.70558	0.0	45.3082706767	4774190.24096	0.000949025245956	0.0	5782022.13226	0.0	7.65475455243	3787497.02521	0.000202105889496	11.6412660963	4068745.06676	0.000286114413789	0.0	2746050.79056
PWY-7374	1,4-dihydroxy-6-naphthoate biosynthesis I	0.0120059806076	0.0224024689094	0.022341936329	0.027111894288	0.158509746729	66.2570741328	-0.0103359557214	-0.0248937996312	0.00422188818848		116.408998788	5341400.86182	0.00217937207485	94.8683610054	3776444.08266	0.00251210818773	54.9087537816	8207070.24206	0.000669042083985	72.0377181751	5620154.90925	0.0012817746012	50.8774373259	5992883.56884	0.000848964221339	36.5217391304	4593769.57205	0.000795027668619	81.3256048387	4662421.90914	0.00174427811175	188.781629244	5490875.70558	0.00343809693328	56.2124079251	4774190.24096	0.00117742287358	30.8777492332	5782022.13226	0.000534030284334	115.696856021	3787497.02521	0.00305470486845	260.641338702	4068745.06676	0.00640593928659	257.545250094	2746050.79056
PWY-7376	cob(II)yrinate a,c-diamide biosynthesis II (late cobalt incorporation)	0.0707870265244	0.0897716068307	0.00428471268244	0.00231282222353	0.000128887063745	0.0538747926455	0.066502313842	0.0351994277061	0.0978051999779		6313.85509816	5341400.86182	0.118205977449	5641.7284356	3776444.08266	0.149392611465	26119.3690527	8207070.24206	0.318254484028	20616.294057	5620154.90925	0.366827861329	7895.58031036	5992883.56884	0.131749269274	7080.02854773	4593769.57205	0.154122413776	6910.33744424	4662421.90914	0.148213473146	10666.8016713	5490875.70558	0.194264125492	4834.396816	4774190.24096	0.10126108454	14033.860083	5782022.13226	0.242715433494	679.55340612	3787497.02521	0.0179420182141	645.540982928	4068745.06676	0.0158658498465	369.14788782	2746050.79056
PWY-7377	cob(II)yrinate a,c-diamide biosynthesis I (early cobalt insertion)	0.00285655971365	0.00433640280458	0.00363866121147	0.00112290697175	0.324862900658	135.792692475	-0.000782101497813	-0.00236697320601	0.000802770210382		173.305844953	5341400.86182	0.0032445766464	129.243993852	3776444.08266	0.00342237276717	1122.92785924	8207070.24206	0.0136824448448	947.560546267	5620154.90925	0.0168600432117	182.587460505	5992883.56884	0.00304673799196	251.09384768	4593769.57205	0.00546596523272	148.601897909	4662421.90914	0.00318722545503	982.157272377	5490875.70558	0.0178870789477	130.914237222	4774190.24096	0.00274212443608	78.4712980212	5782022.13226	0.00135716011157	8.64759408962	3787497.02521	0.000228319495225	32.1239223157	4068745.06676	0.000789529001906	38.2545754417	2746050.79056
PWY-7385	1,3-propanediol biosynthesis (engineered)	0.0	0.0	4.45251895324e-06	1.99122701011e-05	0.329256577172	137.629249258	-4.45251895324e-06	-1.3740310738e-05	4.83527283148e-06		0.0	5341400.86182	0.0	0.0	3776444.08266	0.0	0.0	8207070.24206	0.0	0.0	5620154.90925	0.0	0.0	5992883.56884	0.0	0.0	4593769.57205	0.0	0.0	4662421.90914	0.0	0.0	5490875.70558	0.0	0.0	4774190.24096	0.0	0.0	5782022.13226	0.0	0.0	3787497.02521	0.0	0.0	4068745.06676	0.0	0.0	2746050.79056
PWY-7391	isoprene biosynthesis II (engineered)	0.000526102526889	0.00062837031963	0.00499731827675	0.00422037366544	0.000126834481347	0.0530168132031	-0.00447121574986	-0.00644931005597	-0.00249312144375		0.0	5341400.86182	0.0	23.1595962385	3776444.08266	0.0006132646408	20.8655192365	8207070.24206	0.000254238341102	0.0	5620154.90925	0.0	24.12250955	5992883.56884	0.00040251924258	7.93497374574	4593769.57205	0.000172733386411	5.55465528707	4662421.90914	0.000119136693232	0.0	5490875.70558	0.0	7.86696054226	4774190.24096	0.000164781044433	0.0	5782022.13226	0.0	14.1123813206	3787497.02521	0.00037260441993	85.0137417305	4068745.06676	0.00208943397376	28.0776142645	2746050.79056
PWY-7392	taxadiene biosynthesis (engineered)	0.154529096567	0.0898372750804	0.177716815462	0.0841455858318	0.345532707581	144.432671769	-0.0231877188946	-0.0721944581689	0.0258190203796		12002.5310044	5341400.86182	0.224707549853	10438.7896906	3776444.08266	0.276418489515	29252.1841655	8207070.24206	0.356426633411	21798.6184977	5620154.90925	0.387865082897	14978.234218	5992883.56884	0.249933676267	10764.5993475	4593769.57205	0.234330415984	12146.302741	4662421.90914	0.260514877841	16603.9855565	5490875.70558	0.302392304011	11387.928473	4774190.24096	0.23853109948	12884.5601966	5782022.13226	0.222838306424	2393.59167893	3787497.02521	0.0631971896744	2255.9096848	4068745.06676	0.0554448521052	2014.62743191	2746050.79056
PWY-7398	coumarins biosynthesis (engineered)	8.59126875189e-06	2.52373661261e-05	2.00641767982e-05	7.59753503693e-05	0.519435920341	217.124214703	-1.14729080463e-05	-4.77724599821e-05	2.48266438894e-05		0.0	5341400.86182	0.0	0.0	3776444.08266	0.0	0.0	8207070.24206	0.0	0.0	5620154.90925	0.0	0.0	5992883.56884	0.0	0.0	4593769.57205	0.0	0.0	4662421.90914	0.0	0.0	5490875.70558	0.0	0.0	4774190.24096	0.0	0.0	5782022.13226	0.0	0.0	3787497.02521	0.0	0.0	4068745.06676	0.0	0.0	2746050.79056
PWY-7400	L-arginine biosynthesis IV (archaebacteria)	0.17169605268	0.137984409364	0.143277633954	0.119080986291	0.429037413324	179.33763877	0.0284184187258	-0.0432512577736	0.100088095225		13750.9234327	5341400.86182	0.257440394168	12077.2872871	3776444.08266	0.319805802039	43899.0714647	8207070.24206	0.534893331846	32616.7460991	5620154.90925	0.580353150861	18171.8199594	5992883.56884	0.303223310627	14974.4637099	4593769.57205	0.32597333138	15231.3763035	4662421.90914	0.326683783671	19536.1668756	5490875.70558	0.355793281857	11395.5098839	4774190.24096	0.238689899412	20715.4748695	5782022.13226	0.358273877125	2118.93186299	3787497.02521	0.0559454396635	1957.50476288	4068745.06676	0.0481107744713	1810.96479805	2746050.79056
PWY-7431	aromatic biogenic amine degradation (bacteria)	0.081059585742	0.105358846975	0.00885248674357	0.0100147729344	0.000344102165756	0.143834705286	0.0722070989985	0.0352461039908	0.109168094006		7168.47598195	5341400.86182	0.134205916526	6550.22194479	3776444.08266	0.173449462018	30848.0766216	8207070.24206	0.375871970286	24166.2684103	5620154.90925	0.429992923692	9501.12846889	5992883.56884	0.158540181196	8106.17896099	4593769.57205	0.176460286783	7760.78248877	4662421.90914	0.166453886843	12036.3661233	5490875.70558	0.219206676105	5491.93187487	4774190.24096	0.115033787882	16361.1118187	5782022.13226	0.28296522297	833.854005586	3787497.02521	0.0220159646341	689.075914609	4068745.06676	0.0169358341037	275.945285768	2746050.79056
PWY-7446	sulfoglycolysis	0.000268410649131	0.000278318107757	9.38672606326e-05	0.000168443018751	0.0058396909188	2.44099080406	0.000174543388498	5.26400322437e-05	0.000296446744753		1.76994132198	5341400.86182	3.31362758155e-05	7.92233009709	3776444.08266	0.000209782798942	57.3129933168	8207070.24206	0.000698336819673	10.5220338983	5620154.90925	0.000187219641953	2.66298342541	5992883.56884	4.44357610961e-05	13.2263242376	4593769.57205	0.000287918756701	15.7485265226	4662421.90914	0.000337775663153	11.9827606737	5490875.70558	0.000218230411983	1.33094812165	4774190.24096	2.78779867259e-05	1.66165865385	5782022.13226	2.87383655032e-05	4.80845246603	3787497.02521	0.000126955940402	0.855300859599	4068745.06676	2.10212447712e-05	25.6257744734	2746050.79056
PWY-7456	mannan degradation	0.00137308534045	0.0027099259492	0.000765421651828	0.000312435639735	0.204362942391	85.4237099193	0.000607663688626	-0.000345924418523	0.00156125179577		57.6768977858	5341400.86182	0.00107980844872	97.1738072292	3776444.08266	0.00257315625764	1106.54235488	8207070.24206	0.0134827937649	566.751428457	5620154.90925	0.0100842670284	111.316289204	5992883.56884	0.00185747458508	42.0401086355	4593769.57205	0.000915154928347	68.8472421703	4662421.90914	0.00147664118589	79.996182692	5490875.70558	0.00145689297994	43.4472180105	4774190.24096	0.000910043710402	105.226690868	5782022.13226	0.00181989429409	0.0	3787497.02521	0.0	5.05747494534	4068745.06676	0.000124300610197	22.7192442052	2746050.79056
PWY-7527	L-methionine salvage cycle III	0.0113975177528	0.00958108277083	0.00456359620424	0.00176679319371	0.000249284872196	0.104201076578	0.00683392154854	0.00341225300048	0.0102555900966		139.316897144	5341400.86182	0.00260824642726	91.1760230937	3776444.08266	0.0024143353138	55.8575414548	8207070.24206	0.00068060269752	59.6309326326	5620154.90925	0.0010610193775	44.2113493017	5992883.56884	0.000737730823465	28.3554924868	4593769.57205	0.000617259791594	86.2652254928	4662421.90914	0.00185022349272	126.567696049	5490875.70558	0.00230505483706	71.3282792771	4774190.24096	0.00149403931718	24.5732367208	5782022.13226	0.000424993819786	307.446655116	3787497.02521	0.008117409811	467.67053274	4068745.06676	0.0114942205783	367.652261815	2746050.79056
PWY-7539	6-hydroxymethyl-dihydropterin diphosphate biosynthesis III (Chlamydia)	0.881445431501	0.140998977069	0.972881081321	0.202200317903	0.0841599574514	35.1788622147	-0.0914356498194	-0.195933702237	0.0130624025987		41788.9304886	5341400.86182	0.782359002249	26995.1786485	3776444.08266	0.71483061996	53466.6462058	8207070.24206	0.651470556835	35352.4272636	5620154.90925	0.629029409943	44575.9611372	5992883.56884	0.743814903547	34500.4889491	4593769.57205	0.751027852136	34288.5875085	4662421.90914	0.735424381935	37057.3975917	5490875.70558	0.674890483389	31282.7959716	4774190.24096	0.655248207397	41595.795096	5782022.13226	0.719398752625	39183.5806028	3787497.02521	1.03455079547	41999.5362111	4068745.06676	1.03224791728	25767.6543474	2746050.79056
PWY-7560	methylerythritol phosphate pathway II	0.152480978464	0.104478567556	0.472722821555	0.158002339814	4.54207121611e-09	1.89858576834e-06	-0.32024184309	-0.401097335277	-0.239386350904		12897.9170216	5341400.86182	0.241470680731	11174.8714489	3776444.08266	0.295909887828	30379.5195353	8207070.24206	0.37016278208	22822.2308537	5620154.90925	0.406078323857	16396.0140905	5992883.56884	0.27359140057	13569.2487946	4593769.57205	0.295383749267	14702.0904821	4662421.90914	0.315331618815	16747.5059808	5490875.70558	0.305006102464	11210.313842	4774190.24096	0.234810790442	17264.8270152	5782022.13226	0.298594965918	2270.21203108	3787497.02521	0.0599396386576	1914.42682791	4068745.06676	0.0470520220977	1711.55956448	2746050.79056
PWY-7616	methanol oxidation to carbon dioxide	0.00713672437141	0.0049406658259	0.00255985038767	0.00298544977368	8.71896842833e-05	0.0364452880304	0.00457687398374	0.00241417847937	0.0067395694881		109.8377816	5341400.86182	0.00205634784659	112.443851978	3776444.08266	0.00297750607495	228.120772012	8207070.24206	0.00277956402569	87.5827509979	5620154.90925	0.0015583689847	91.4615046597	5992883.56884	0.00152616855657	111.650264413	4593769.57205	0.00243047159117	112.887986631	4662421.90914	0.00242123061429	84.6646651664	5490875.70558	0.00154191552871	81.0920860442	4774190.24096	0.00169855162763	41.9589082548	5782022.13226	0.000725678790136	386.426922444	3787497.02521	0.0102026990351	210.016083155	4068745.06676	0.0051616918659	117.096470146	2746050.79056
PWY-7644	heparin degradation	0.0	0.0	0.0	0.0	1.0	418.0	0.0	0.0	0.0	degenerate case: variance of both groups is zero	0.0	5341400.86182	0.0	0.0	3776444.08266	0.0	0.0	8207070.24206	0.0	0.0	5620154.90925	0.0	0.0	5992883.56884	0.0	0.0	4593769.57205	0.0	0.0	4662421.90914	0.0	0.0	5490875.70558	0.0	0.0	4774190.24096	0.0	0.0	5782022.13226	0.0	0.0	3787497.02521	0.0	0.0	4068745.06676	0.0	0.0	2746050.79056
PWY-7663	gondoate biosynthesis (anaerobic)	1.36078320688	0.274506137112	1.70677758519	0.265708936497	4.15440085289e-05	0.0173653955651	-0.345994378308	-0.498866816247	-0.193121940369		55556.5781634	5341400.86182	1.04011250233	35924.4446363	3776444.08266	0.951277017481	72149.0409344	8207070.24206	0.879108363964	51153.3022284	5620154.90925	0.910176019243	57939.1206867	5992883.56884	0.966798704183	42342.5619777	4593769.57205	0.921738918629	42996.0854309	4662421.90914	0.92218349752	49071.010955	5490875.70558	0.893682785518	57632.9945901	4774190.24096	1.20717842569	50943.3020537	5782022.13226	0.881063767803	59874.3173087	3787497.02521	1.58084130259	65940.7855344	4068745.06676	1.62066643283	45113.7239496	2746050.79056
PWY-7664	oleate biosynthesis IV (anaerobic)	0.250519014987	0.291033632209	0.0569646396038	0.1571565784	0.00251281177926	1.05035532373	0.193554375383	0.0711546735107	0.315954077256		32916.3739939	5341400.86182	0.616249834931	25877.2318304	3776444.08266	0.68522745906	65432.7009017	8207070.24206	0.797272339236	44078.6191995	5620154.90925	0.784295449347	39845.6358519	5992883.56884	0.664882529323	31688.1046114	4593769.57205	0.689806141	32302.3662232	4662421.90914	0.692823748102	35951.8859496	5490875.70558	0.654756870803	26861.3036154	4774190.24096	0.562635803343	45710.5016107	5782022.13226	0.790562550005	2358.55776595	3787497.02521	0.0622722011464	1500.26703558	4068745.06676	0.0368729672408	1067.53285638	2746050.79056
PWY-841	superpathway of purine nucleotides de novo biosynthesis I	0.944500808313	0.197827079714	1.08313338176	0.217451617982	0.0246249129442	10.2932136107	-0.138632573443	-0.258577295748	-0.0186878511375		42166.0767374	5341400.86182	0.789419813796	27010.0867345	3776444.08266	0.715225385133	47229.5357329	8207070.24206	0.575473760305	30516.4126121	5620154.90925	0.542981698989	43773.5355991	5992883.56884	0.730425263503	33112.0497073	4593769.57205	0.720803453197	33444.1805291	4662421.90914	0.717313473143	36573.8397775	5490875.70558	0.66608391336	32014.6744789	4774190.24096	0.67057810567	39275.5783529	5782022.13226	0.679270633257	44315.803077	3787497.02521	1.17005512564	48101.184526	4068745.06676	1.18221180577	28629.0649032	2746050.79056
PWY-922	mevalonate pathway I	0.00315620401675	0.00394476133602	0.00705518723912	0.00550219383146	0.00907314281371	3.79257369613	-0.00389898322238	-0.0067582947572	-0.00103967168755		308.042843581	5341400.86182	0.00576707967723	293.931903554	3776444.08266	0.00778329817999	1514.83751117	8207070.24206	0.0184577134896	662.206763565	5620154.90925	0.0117827137198	303.8660713	5992883.56884	0.00507044843788	437.297963537	4593769.57205	0.00951937089309	304.689926163	4662421.90914	0.00653501403564	450.382836675	5490875.70558	0.00820238630091	208.470884466	4774190.24096	0.00436662290239	202.627932514	5782022.13226	0.00350444754237	20.9866877403	3787497.02521	0.000554104401948	118.647950128	4068745.06676	0.00291608218706	55.9095292312	2746050.79056
PWY0-1061	superpathway of L-alanine biosynthesis	0.172162480782	0.190183651168	0.0545955799148	0.157276682606	0.0179167812988	7.48921458289	0.117566900867	0.0211385924904	0.213995209244		22919.7095377	5341400.86182	0.429095477584	17713.9282751	3776444.08266	0.469063698213	40602.7832049	8207070.24206	0.494729324928	27740.4282987	5620154.90925	0.493588321792	26173.1739841	5992883.56884	0.436737568542	21443.8448968	4593769.57205	0.466802798017	22732.869343	4662421.90914	0.487576409557	25467.3050634	5490875.70558	0.463811355947	18199.0363713	4774190.24096	0.381196296184	27150.9885001	5782022.13226	0.469576004364	2215.36201402	3787497.02521	0.0584914522514	1118.23263369	4068745.06676	0.027483477469	684.941946605	2746050.79056
PWY0-1241	ADP-L-glycero-&beta;-D-manno-heptose biosynthesis	0.713259823594	0.206393578618	0.339643336611	0.157047904413	9.52436129964e-10	3.98118302325e-07	0.373616486983	0.273496435971	0.473736537996		29544.8374794	5341400.86182	0.553129005737	16894.1717202	3776444.08266	0.447356596587	37766.6014811	8207070.24206	0.460171539504	24746.7712822	5620154.90925	0.440321871582	31462.6828502	5992883.56884	0.525000736103	22773.0366281	4593769.57205	0.495737460727	20373.475691	4662421.90914	0.436971944798	23949.7088864	5490875.70558	0.43617284693	16748.6432525	4774190.24096	0.350816419271	31565.8867921	5782022.13226	0.545931614753	37019.3940795	3787497.02521	0.977410512354	40191.0268591	4068745.06676	0.987799092832	21507.1200926	2746050.79056
PWY0-1261	anhydromuropeptides recycling	0.19900049862	0.122268870049	0.219697478603	0.187772289552	0.662363387552	276.867895997	-0.0206969799826	-0.11652920774	0.0751352477747		11314.7258202	5341400.86182	0.211830680994	9278.44790392	3776444.08266	0.245692712532	20924.7708699	8207070.24206	0.254960299507	12483.565854	5620154.90925	0.222121383762	13458.2506794	5992883.56884	0.224570534782	12058.3015652	4593769.57205	0.262492521143	10376.6740984	4662421.90914	0.222559740423	17674.7073323	5490875.70558	0.321892322463	8674.84363518	4774190.24096	0.181702931751	8238.57984644	5782022.13226	0.142486134746	2834.2904265	3787497.02521	0.0748328093102	5290.51695016	4068745.06676	0.130028224019	4623.15398779	2746050.79056
PWY0-1277	3-phenylpropanoate and 3-(3-hydroxyphenyl)propanoate degradation	0.00809022810517	0.00734769984925	0.0118560421838	0.046626484242	0.723556806295	302.446745031	-0.00376581407865	-0.025632430991	0.0181008028337		1697.51113868	5341400.86182	0.0317802610701	894.665635211	3776444.08266	0.0236906893265	774.000304336	8207070.24206	0.00943089655026	309.194133157	5620154.90925	0.00550152332364	848.342875715	5992883.56884	0.0141558377694	1158.91261545	4593769.57205	0.0252279222383	1035.7183503	4662421.90914	0.0222141704566	656.446130908	5490875.70558	0.0119552174572	661.854366899	4774190.24096	0.0138631753972	431.135306952	5782022.13226	0.00745647970709	83.3927540748	3787497.02521	0.0022017906158	139.221486698	4068745.06676	0.00342173039631	41.1779594392	2746050.79056
PWY0-1296	purine ribonucleosides degradation	0.0776910617547	0.0477805944802	0.0948922726904	0.0855727863891	0.415716478219	173.769487895	-0.0172012109357	-0.0598771151318	0.0254746932604		2012.37977263	5341400.86182	0.0376751310132	1641.31787486	3776444.08266	0.0434619933179	1703.49179025	8207070.24206	0.020756393451	1517.64953726	5620154.90925	0.0270036958369	5137.59668932	5992883.56884	0.0857282914027	2586.16076759	4593769.57205	0.056297137395	2437.72157992	4662421.90914	0.0522844484566	4792.40161481	5490875.70558	0.0872793680238	3509.34509905	4774190.24096	0.0735066036736	1407.70448285	5782022.13226	0.0243462313123	1334.92862521	3787497.02521	0.0352456679523	1848.8964201	4068745.06676	0.0454414417655	1822.33284201	2746050.79056
PWY0-1297	superpathway of purine deoxyribonucleosides degradation	0.0654794792341	0.040618540818	0.0805236564303	0.0829404606955	0.4545243952	189.991197194	-0.0150441771963	-0.0557866037683	0.0256982493757		2504.6023622	5341400.86182	0.0468903650371	2019.04773205	3776444.08266	0.053464256	2050.10447205	8207070.24206	0.0249797359056	1873.29142737	5620154.90925	0.0333316689241	6173.48306335	5992883.56884	0.103013565881	3133.74457883	4593769.57205	0.0682172784176	2997.98415828	4662421.90914	0.0643010052867	5803.76918139	5490875.70558	0.105698425763	3979.94116102	4774190.24096	0.0833636901788	1771.41303166	5782022.13226	0.030636566086	1440.47447138	3787497.02521	0.0380323591488	1436.86107092	4068745.06676	0.0353146006284	1065.85817747	2746050.79056
PWY0-1298	superpathway of pyrimidine deoxyribonucleosides degradation	0.065173773339	0.0448588011621	0.0858333863555	0.0742513111462	0.268232335793	112.121116362	-0.0206596130165	-0.0581002233833	0.0167809973504		2132.51595802	5341400.86182	0.0399242822846	1257.59602974	3776444.08266	0.0333010631751	1342.49219225	8207070.24206	0.0163577519462	1072.5417227	5620154.90925	0.0190838462643	1135.80597211	5992883.56884	0.0189525786554	1573.67237184	4593769.57205	0.0342566675832	1515.76650919	4662421.90914	0.0325102819678	3237.6632777	5490875.70558	0.0589644248259	2548.78035511	4774190.24096	0.0533866525311	832.185548422	5782022.13226	0.0143926385854	1096.38402685	3787497.02521	0.0289474557882	1707.44092186	4068745.06676	0.0419648047211	1735.33850304	2746050.79056
PWY0-1319	CDP-diacylglycerol biosynthesis II	1.16739440024	0.212234174669	1.38441721743	0.237497918771	0.00172420498182	0.7207176824	-0.217022817188	-0.347330958943	-0.0867146754328		49002.1694686	5341400.86182	0.917402957319	32476.3366825	3776444.08266	0.859971337366	69311.3906928	8207070.24206	0.844532685215	45783.0394266	5620154.90925	0.814622375465	51861.0180687	5992883.56884	0.865376700098	38486.5846537	4593769.57205	0.837799633831	38828.2612351	4662421.90914	0.832791669047	45830.3599326	5490875.70558	0.834663947792	48549.8815468	4774190.24096	1.01692389906	47543.3851909	5782022.13226	0.822262248454	51270.4053634	3787497.02521	1.35367513221	56286.1765703	4068745.06676	1.38337928887	38136.5263418	2746050.79056
PWY0-1338	polymyxin resistance	0.021226523265	0.0353447348855	0.00117234316945	0.00329553116871	0.00232704227438	0.97270367069	0.0200541800955	0.00765792711015	0.0324504330809		2543.94607925	5341400.86182	0.0476269455347	2221.80479498	3776444.08266	0.0588332501781	3148.43319134	8207070.24206	0.0383624496742	5062.04696542	5620154.90925	0.0900695273913	2447.11229445	5992883.56884	0.0408336365348	2249.60865832	4593769.57205	0.0489708641899	2810.96825267	4662421.90914	0.0602898731056	4268.24998716	5490875.70558	0.0777335021957	1876.571881	4774190.24096	0.0393066004137	9530.65874683	5782022.13226	0.164832623065	34.8642428996	3787497.02521	0.000920508786346	18.5361229514	4068745.06676	0.000455573466691	25.8874458874	2746050.79056
PWY0-1415	superpathway of heme biosynthesis from uroporphyrinogen-III	0.120317808358	0.0856176559888	0.158988150707	0.129428570318	0.242633230609	101.420690395	-0.0386703423487	-0.104908182649	0.0275674979521		1314.25992186	5341400.86182	0.024605154263	1057.55075322	3776444.08266	0.0280038769295	667.352497133	8207070.24206	0.00813143396425	1068.65402323	5620154.90925	0.0190146720239	506.077087167	5992883.56884	0.00844463406229	316.542665485	4593769.57205	0.00689069533245	2087.39665029	4662421.90914	0.0447706511974	4638.34338307	5490875.70558	0.0844736546914	4334.02820592	4774190.24096	0.0907803834196	1145.7484649	5782022.13226	0.0198157052791	2656.25338357	3787497.02521	0.0701321576199	3496.74175329	4068745.06676	0.0859415297816	3371.62574494	2746050.79056
PWY0-1479	tRNA processing	0.323172981526	0.100147465201	0.194252921545	0.0995614470423	4.02768053018e-05	0.0168357046162	0.128920059981	0.0721807043492	0.185659415613		12737.8004521	5341400.86182	0.238473029485	9298.14077675	3776444.08266	0.246214178556	16971.8754921	8207070.24206	0.206795786944	10342.1393487	5620154.90925	0.184018759548	24486.4709532	5992883.56884	0.40859246925	14138.3348827	4593769.57205	0.30777196507	11895.988968	4662421.90914	0.25514612791	20597.0371434	5490875.70558	0.375113884339	16769.2797657	4774190.24096	0.351248670859	9237.63265235	5782022.13226	0.15976474045	9637.38640887	3787497.02521	0.254452646292	7734.01463844	4068745.06676	0.190083539557	7722.26836644	2746050.79056
PWY0-1533	methylphosphonate degradation I	0.0482335098648	0.0699988119651	0.00527441389367	0.00493486423921	0.00109214449861	0.456516400418	0.0429590959711	0.0184747086403	0.0674434833019		4210.68293406	5341400.86182	0.0788310602966	3845.1852064	3776444.08266	0.101820260601	18693.9901855	8207070.24206	0.227779093319	14290.6122294	5620154.90925	0.254274347597	5299.46670424	5992883.56884	0.088429328609	4381.70067427	4593769.57205	0.0953835538666	4777.56380859	4662421.90914	0.102469572718	6661.06723388	5490875.70558	0.121311564695	4055.19112223	4774190.24096	0.0849398728907	14902.4530231	5782022.13226	0.25773773746	407.146128129	3787497.02521	0.010749741199	289.46200231	4068745.06676	0.00711428210814	265.388633891	2746050.79056
PWY0-1586	peptidoglycan maturation (meso-diaminopimelate containing)	0.516187029378	0.202971245719	0.717046082334	0.352633684198	0.0272379970328	11.3854827597	-0.200859052955	-0.377436840883	-0.0242812650273		19516.5460075	5341400.86182	0.36538253751	16637.2562094	3776444.08266	0.440553490142	45981.1460675	8207070.24206	0.56026261152	33497.1707606	5620154.90925	0.596018638302	23445.4004897	5992883.56884	0.39122069068	16648.917065	4593769.57205	0.362423861359	19546.5287675	4662421.90914	0.41923552069	28897.1198527	5490875.70558	0.526275250109	39547.3898326	4774190.24096	0.828358063601	25462.7378638	5782022.13226	0.440377730858	14125.2930868	3787497.02521	0.372945324915	16859.6819498	4068745.06676	0.414370565695	21636.4447153	2746050.79056
PWY0-162	superpathway of pyrimidine ribonucleotides de novo biosynthesis	0.973806251739	0.201326903742	1.09656916408	0.221185118332	0.0486930431036	20.3536920173	-0.122762912344	-0.244785860514	-0.000739964173101		44234.2662538	5341400.86182	0.828139796996	28216.5750469	3776444.08266	0.74717311919	50244.8538575	8207070.24206	0.612214253998	32465.3099134	5620154.90925	0.577658631081	45236.836797	5992883.56884	0.75484257749	34646.3140099	4593769.57205	0.754202261705	35069.8750503	4662421.90914	0.752181499953	38255.7671643	5490875.70558	0.696715227507	32566.0758239	4774190.24096	0.682127736439	41295.1206181	5782022.13226	0.714198591313	45906.3609054	3787497.02521	1.21205008479	49764.8740682	4068745.06676	1.22310130646	29212.8966641	2746050.79056
PWY0-166	superpathway of pyrimidine deoxyribonucleotides de novo biosynthesis (E. coli)	1.00379316354	0.217542147231	0.894453571699	0.144532426092	0.0310503384839	12.9790414863	0.109339591845	0.0103462573456	0.208332926345		42031.1400072	5341400.86182	0.786893571454	27160.1658552	3776444.08266	0.719199470738	47471.7554523	8207070.24206	0.578425114592	30871.5733152	5620154.90925	0.549301110265	43381.2374467	5992883.56884	0.723879196858	32039.768883	4593769.57205	0.697461385044	32664.3018056	4662421.90914	0.700586571576	36882.7225884	5490875.70558	0.671709296767	40199.4019524	4774190.24096	0.842015083679	39331.095567	5782022.13226	0.680230802776	45955.878111	3787497.02521	1.21335747078	50482.9404375	4068745.06676	1.24074965645	33236.7896842	2746050.79056
PWY0-321	phenylacetate degradation I (aerobic)	0.0365997427565	0.0360409545709	0.0249485137902	0.0672167766994	0.479596809315	200.471466294	0.0116512289663	-0.0217006734162	0.0450031313488		5208.97620765	5341400.86182	0.0975207879433	3390.37133809	3776444.08266	0.0897768181888	5709.46955437	8207070.24206	0.0695676945118	3167.76864509	5620154.90925	0.0563644365012	3481.55860314	5992883.56884	0.0580948814231	4060.85535737	4593769.57205	0.0883991957732	4721.28103516	4662421.90914	0.101262415267	7566.46204022	5490875.70558	0.137800643211	4491.66194469	4774190.24096	0.0940821734784	2756.2166242	5782022.13226	0.0476687318234	150.497855658	3787497.02521	0.00397354386435	401.949438293	4068745.06676	0.00987895362569	309.481667069	2746050.79056
PWY0-41	allantoin degradation IV (anaerobic)	0.000558442388539	0.000493889694353	0.000764598908555	0.000479606991744	0.138740437763	57.993502985	-0.000206156520017	-0.000481770450352	6.94574103189e-05		8.92222370361	5341400.86182	0.000167039020932	14.4132575267	3776444.08266	0.000381662145957	0.0	8207070.24206	0.0	5.96190426327	5620154.90925	0.000106080781749	7.48853368302	5992883.56884	0.000124957102821	0.0	4593769.57205	0.0	8.87860228305	4662421.90914	0.000190428975671	59.7352203162	5490875.70558	0.00108789969978	17.0978150011	4774190.24096	0.00035813015691	0.0	5782022.13226	0.0	0.0	3787497.02521	0.0	10.0187275901	4068745.06676	0.000246236306913	5.80205553435	2746050.79056
PWY0-42	2-methylcitrate cycle I	0.0476695284441	0.0619241559561	0.00959995386194	0.0249295056628	0.00259783937676	1.08589685949	0.0380695745822	0.0139666218862	0.0621725272782		4800.2816228	5341400.86182	0.0898693385309	4626.15377224	3776444.08266	0.122500258735	16315.606444	8207070.24206	0.198799400551	12868.6123109	5620154.90925	0.228972555359	8414.82526505	5992883.56884	0.140413628404	5811.71304231	4593769.57205	0.126512942174	5337.81080792	4662421.90914	0.114485795407	7761.91114631	5490875.70558	0.141360168441	3245.504013	4774190.24096	0.0679801987183	3515.42064121	5782022.13226	0.0607991557416	606.091427495	3787497.02521	0.0160024264959	267.675800504	4068745.06676	0.00657882949441	137.956193997	2746050.79056
PWY0-781	aspartate superpathway	0.132144120691	0.0620594716151	0.14899111367	0.124405940479	0.576503311211	240.978384086	-0.016846992979	-0.0780749334952	0.0443809475372		8743.80303702	5341400.86182	0.163698686229	8348.68898372	3776444.08266	0.221072755242	8501.86038294	8207070.24206	0.103591904689	5938.22041465	5620154.90925	0.105659372571	14647.6922503	5992883.56884	0.244418101604	10054.3702278	4593769.57205	0.218869711902	9465.41861725	4662421.90914	0.203015059592	6734.4108067	5490875.70558	0.122647300136	7635.41464655	4774190.24096	0.159931093257	6305.09831784	5782022.13226	0.109046596046	3008.9432535	3787497.02521	0.0794441086943	2927.41782362	4068745.06676	0.0719489123941	2453.20267627	2746050.79056
PWY0-845	superpathway of pyridoxal 5'-phosphate biosynthesis and salvage	0.114966469565	0.107419762234	0.0745299278978	0.0667896533289	0.0939460357434	39.2694429408	0.0404365416675	-0.00711339875001	0.0879864820849		9919.32231784	5341400.86182	0.185706382547	8795.89526409	3776444.08266	0.232914749208	31020.5131513	8207070.24206	0.377973043198	22722.530042	5620154.90925	0.404304336959	12540.3660913	5992883.56884	0.209254292148	10757.2054155	4593769.57205	0.234169460327	10443.9028886	4662421.90914	0.224001668921	14464.3345664	5490875.70558	0.263424913292	7413.58833164	4774190.24096	0.155284728037	19394.8088898	5782022.13226	0.33543297563	1062.70685844	3787497.02521	0.028058288927	1427.29131749	4068745.06676	0.0350793990302	1192.69095444	2746050.79056
PWY0-862	(5Z)-dodec-5-enoate biosynthesis	0.233492131865	0.278215986675	0.0525865067357	0.151125144211	0.003131906595	1.30913695671	0.180905625129	0.0636687095724	0.298142540686		30611.5318824	5341400.86182	0.57309931747	24462.0456837	3776444.08266	0.647753419573	63077.2067595	8207070.24206	0.768571547447	42106.2431886	5620154.90925	0.749200758137	37556.9534747	5992883.56884	0.626692526949	30100.6291619	4593769.57205	0.655248999537	30659.7795671	4662421.90914	0.657593417425	34006.3385142	5490875.70558	0.619324500091	24528.1215136	4774190.24096	0.513765063301	44282.505549	5782022.13226	0.765865376093	2032.89719323	3787497.02521	0.0536738954434	1290.08935479	4068745.06676	0.0317073036925	918.083056392	2746050.79056
PWY1G-0	mycothiol biosynthesis	0.00497302644164	0.00380061143724	0.0022323297754	0.00299382017528	0.00506378637744	2.11666270577	0.00274069666624	0.000863690341025	0.00461770299146		39.1681822653	5341400.86182	0.000733294191517	43.3061912407	3776444.08266	0.00114674519979	92.5877653399	8207070.24206	0.00112814637391	34.1293695696	5620154.90925	0.00060726741737	26.5448081485	5992883.56884	0.000442938826419	41.5140324963	4593769.57205	0.00090370297955	42.57216	4662421.90914	0.000913091110793	37.4042052528	5490875.70558	0.000681206555354	29.6757995597	4774190.24096	0.000621588124099	22.7904216976	5782022.13226	0.0003941600564	289.870975993	3787497.02521	0.00765336511327	164.925187348	4068745.06676	0.00405346574046	90.201407965	2746050.79056
PWY490-3	nitrate reduction VI (assimilatory)	0.0244250142719	0.0137759302412	0.0158902383931	0.00878974207096	0.00753763246035	3.15073036842	0.00853477587877	0.00237245280963	0.0146970989479		569.922830483	5341400.86182	0.0106699131038	457.665641392	3776444.08266	0.0121189571823	431.617852237	8207070.24206	0.00525909782062	494.946339826	5620154.90925	0.0088066316288	198.204447542	5992883.56884	0.0033073301903	114.306764107	4593769.57205	0.00248829990956	1040.73295524	4662421.90914	0.0223217241066	2432.79872883	5490875.70558	0.0443062065009	2224.8373111	4774190.24096	0.0466013543409	566.459116197	5782022.13226	0.00979690328469	667.625107489	3787497.02521	0.017627079389	756.079756042	4068745.06676	0.0185826279021	666.391494468	2746050.79056
PWY4FS-7	phosphatidylglycerol biosynthesis I (plastidic)	1.10631354846	0.225052611103	1.33620839011	0.231171431629	0.000944796555303	0.394924960117	-0.229894841651	-0.360175925792	-0.0996137575095		45953.0688038	5341400.86182	0.860318669064	30327.3853698	3776444.08266	0.803067242783	57364.5467382	8207070.24206	0.69896497832	37357.4115866	5620154.90925	0.664704304237	47810.4639179	5992883.56884	0.797787298364	35455.4844716	4593769.57205	0.77181678174	36402.0134239	4662421.90914	0.780753310904	41061.0967652	5490875.70558	0.747805977896	47642.2871477	4774190.24096	0.997913462664	42740.5226404	5782022.13226	0.739196801097	49010.2290445	3787497.02521	1.29400046306	53927.9993213	4068745.06676	1.32542094519	37039.2004887	2746050.79056
PWY4FS-8	phosphatidylglycerol biosynthesis II (non-plastidic)	1.10631354846	0.225052611103	1.33620839011	0.231171431629	0.000944796555303	0.394924960117	-0.229894841651	-0.360175925792	-0.0996137575095		45953.0688038	5341400.86182	0.860318669064	30327.3853698	3776444.08266	0.803067242783	57364.5467382	8207070.24206	0.69896497832	37357.4115866	5620154.90925	0.664704304237	47810.4639179	5992883.56884	0.797787298364	35455.4844716	4593769.57205	0.77181678174	36402.0134239	4662421.90914	0.780753310904	41061.0967652	5490875.70558	0.747805977896	47642.2871477	4774190.24096	0.997913462664	42740.5226404	5782022.13226	0.739196801097	49010.2290445	3787497.02521	1.29400046306	53927.9993213	4068745.06676	1.32542094519	37039.2004887	2746050.79056
PWYG-321	mycolate biosynthesis	0.262464541793	0.307176849803	0.0580704158189	0.158416226349	0.00218900305991	0.915003279043	0.204394125974	0.0770761320331	0.331712119914		33752.8148891	5341400.86182	0.631909414072	26840.3068884	3776444.08266	0.710729625568	71276.6535903	8207070.24206	0.868478659107	48855.4714878	5620154.90925	0.869290478227	41199.7214609	5992883.56884	0.687477421974	32841.3712384	4593769.57205	0.714911157892	33441.7624063	4662421.90914	0.717261609052	37225.3516974	5490875.70558	0.677949268812	27916.9829404	4774190.24096	0.584748020741	47932.2864851	5782022.13226	0.828988291443	2446.83513597	3787497.02521	0.0646029586212	1557.47649567	4068745.06676	0.0382790386253	1108.67633047	2746050.79056
PYRIDNUCSAL-PWY	NAD salvage pathway I	0.748369127364	0.206460482177	0.609826246585	0.168514481154	0.0100362776835	4.19516407169	0.13854288078	0.0346140493365	0.242471712223		32435.5127162	5341400.86182	0.607247303756	19053.0310573	3776444.08266	0.504523055031	34160.1784343	8207070.24206	0.416228659275	23933.5176846	5620154.90925	0.425851565856	33337.5433128	5992883.56884	0.556285516478	24807.5092904	4593769.57205	0.540025112304	24108.4671446	4662421.90914	0.517080341814	24164.7828388	5490875.70558	0.440089780474	19156.2704366	4774190.24096	0.401246483063	31446.7243999	5782022.13226	0.54387070268	38196.5521072	3787497.02521	1.00849061671	41095.3158744	4068745.06676	1.01002434903	22318.0535393	2746050.79056
PYRIDNUCSYN-PWY	NAD biosynthesis I (from aspartate)	0.772810410485	0.19648804184	0.790994279424	0.210777433046	0.755284620154	315.708971224	-0.0181838689381	-0.135319939596	0.0989522017197		34358.8043534	5341400.86182	0.643254555167	20655.809351	3776444.08266	0.546964522681	36122.1286031	8207070.24206	0.440134268841	24790.2424069	5620154.90925	0.441095357819	35180.691188	5992883.56884	0.587041126094	26616.7044215	4593769.57205	0.579408784094	26030.1025552	4662421.90914	0.558295732615	27502.6747094	5490875.70558	0.500879571567	21017.4921604	4774190.24096	0.440231559691	33124.3657264	5782022.13226	0.572885488307	38547.9506171	3787497.02521	1.01776847244	41434.7545811	4068745.06676	1.01836693873	22676.6792076	2746050.79056
PYRIDOXSYN-PWY	pyridoxal 5'-phosphate biosynthesis I	0.326841518292	0.107135372001	0.227691980225	0.116827548189	0.00353892119526	1.47926905962	0.0991495380662	0.0345524067484	0.163746669384		25871.737437	5341400.86182	0.484362400545	18290.6160531	3776444.08266	0.484334354032	38432.8717021	8207070.24206	0.46828978635	25550.4098676	5620154.90925	0.454621096396	29024.2162758	5992883.56884	0.484311366012	23065.6521902	4593769.57205	0.502107296163	23374.851202	4662421.90914	0.50134568809	25065.012117	5490875.70558	0.456484784231	17597.1242779	4774190.24096	0.368588669277	28263.2646686	5782022.13226	0.488812806698	8143.41712254	3787497.02521	0.215007881679	7135.39628069	4068745.06676	0.175370935353	5776.46143375	2746050.79056
REDCITCYC	TCA cycle VIII (helicobacter)	0.376200766621	0.208011026898	0.278701951324	0.199316806288	0.0948074593977	39.6295180282	0.097498815297	-0.0176007265494	0.212598357143		28808.0313413	5341400.86182	0.539334756678	23407.068227	3776444.08266	0.619817683372	61299.9690026	8207070.24206	0.746916587705	41413.012394	5620154.90925	0.736866030611	34172.8797762	5992883.56884	0.570224323294	28435.9496072	4593769.57205	0.619011231651	29205.9027557	4662421.90914	0.626410550672	35557.2371339	5490875.70558	0.647569514235	27827.9872305	4774190.24096	0.58288392012	38450.3922223	5782022.13226	0.664999049514	4204.77898285	3787497.02521	0.11101735407	4168.94043137	4068745.06676	0.10246256187	7491.2645871	2746050.79056
RHAMCAT-PWY	L-rhamnose degradation I	0.00419041233084	0.00267014829764	0.00227804833094	0.00291893400366	0.0213451322257	8.92226527034	0.00191236399989	0.000299622440463	0.00352510555932		71.372829916	5341400.86182	0.00133621931329	58.970613819	3776444.08266	0.00156153811703	156.674244048	8207070.24206	0.00190901551256	43.1458007769	5620154.90925	0.000767697714272	37.3841494873	5992883.56884	0.000623809040471	52.818861609	4593769.57205	0.00114979344916	57.762261104	4662421.90914	0.00123888962067	76.6472570662	5490875.70558	0.00139590224175	38.3500580974	4774190.24096	0.000803278800421	30.1778163489	5782022.13226	0.000521924953911	210.992366984	3787497.02521	0.00557075993934	151.510317936	4068745.06676	0.00372376040893	97.8031054006	2746050.79056
RIBOSYN2-PWY	flavin biosynthesis I (bacteria and plants)	0.814095832287	0.16485218748	0.883159116023	0.220038006898	0.232150333837	97.0388395438	-0.0690632837361	-0.184480811143	0.0463542436708		39140.0007473	5341400.86182	0.732766586143	24701.8306835	3776444.08266	0.654102911172	47320.5880932	8207070.24206	0.576583198358	30875.8288513	5620154.90925	0.549376829461	39812.0087908	5992883.56884	0.66432141278	31215.8574786	4593769.57205	0.679525975105	31133.2711112	4662421.90914	0.667748902135	33801.1196896	5490875.70558	0.615587048442	24752.8911822	4774190.24096	0.518473079892	37903.6797644	5782022.13226	0.655543664437	38845.7856492	3787497.02521	1.02563210983	41804.360145	4068745.06676	1.02745095746	22988.5745397	2746050.79056
RUMP-PWY	formaldehyde oxidation I	0.00850388713836	0.00399698531241	0.0080406751911	0.00337627075301	0.651714181228	272.416527753	0.00046321194726	-0.00158757695335	0.00251400084787		617.130640879	5341400.86182	0.011553722644	510.315510844	3776444.08266	0.0135131223891	549.779939828	8207070.24206	0.00669885749254	292.024312593	5620154.90925	0.0051960189231	891.883530808	5992883.56884	0.0148823770821	828.037615378	4593769.57205	0.0180252318361	721.107046965	4662421.90914	0.0154663619256	977.782929467	5490875.70558	0.0178074132779	612.589920006	4774190.24096	0.0128312842406	391.468964805	5782022.13226	0.00677045081894	294.15970385	3787497.02521	0.007766598941	240.543781378	4068745.06676	0.00591198950612	91.7158692139	2746050.79056
SALVADEHYPOX-PWY	adenosine nucleotides degradation II	0.227800783299	0.199012260481	0.0354483145437	0.0613666527521	4.52736927792e-06	0.00189244035817	0.192352468756	0.118212794834	0.266492142677		21681.9610664	5341400.86182	0.405922746247	18753.5918181	3776444.08266	0.496593922951	55772.3146031	8207070.24206	0.679564241052	40458.0234395	5620154.90925	0.71987381296	27836.7723557	5992883.56884	0.464497132907	23722.2930753	4593769.57205	0.516401458611	23475.569313	4662421.90914	0.503505898231	29970.4929699	5490875.70558	0.545823554873	15579.1484516	4774190.24096	0.326320227417	32203.6338312	5782022.13226	0.556961441769	3152.72322079	3787497.02521	0.0832402824294	3291.71147798	4068745.06676	0.0809023771204	1787.18344182	2746050.79056
SER-GLYSYN-PWY	superpathway of L-serine and glycine biosynthesis I	0.884718572042	0.131141605928	0.508756611226	0.149067132774	2.27815544207e-11	9.52268974785e-09	0.375961960816	0.29454274746	0.457381174172		42606.9931794	5341400.86182	0.797674510521	28095.4972559	3776444.08266	0.743966986959	69489.4106273	8207070.24206	0.846701789771	47128.7134096	5620154.90925	0.838566092404	44002.5577645	5992883.56884	0.734246832248	35564.5503464	4593769.57205	0.77419099475	35521.2942203	4662421.90914	0.761863574608	39548.9462663	5490875.70558	0.720266645738	29911.5391478	4774190.24096	0.626525916189	51018.1052645	5782022.13226	0.882357488391	40262.6764632	3787497.02521	1.06304179766	43481.9573691	4068745.06676	1.06868227563	24890.3378677	2746050.79056
SO4ASSIM-PWY	sulfate reduction I (assimilatory)	0.177355833295	0.190770127278	0.101473377142	0.159366068328	0.123326594621	51.5505165517	0.0758824561532	-0.0213896062141	0.17315451852		16023.9269174	5341400.86182	0.299994839031	13672.2581046	3776444.08266	0.362040528216	59531.2320191	8207070.24206	0.725365206623	44598.1199454	5620154.90925	0.793538980072	18778.2764609	5992883.56884	0.313342921571	16612.3223757	4593769.57205	0.361627245667	18092.6228739	4662421.90914	0.388052030179	23932.6257821	5490875.70558	0.4358617289	12676.4715626	4774190.24096	0.26552087208	24567.2106064	5782022.13226	0.424889598214	2209.66607589	3787497.02521	0.0583410643278	1668.6161714	4068745.06676	0.0410105854267	1237.07266728	2746050.79056
SUCSYN-PWY	sucrose biosynthesis I (from photosynthesis)	0.0132736650482	0.0062574934082	0.000627697736219	0.000583500002425	1.20348175869e-13	5.03055375134e-11	0.012645967312	0.0104513105794	0.0148406240446		688.552228214	5341400.86182	0.0128908547781	470.976510345	3776444.08266	0.0124714281487	809.988891617	8207070.24206	0.00986940366935	454.030714234	5620154.90925	0.00807861565321	831.785657238	5992883.56884	0.0138795564386	836.449479777	4593769.57205	0.0182083464714	997.892318407	4662421.90914	0.021402874683	1508.66695304	5490875.70558	0.0274758897112	699.732435511	4774190.24096	0.0146565679245	619.098674014	5782022.13226	0.0107073037746	788.255044758	3787497.02521	0.0208120307293	429.232506351	4068745.06676	0.0105495060346	143.221797486	2746050.79056
SULFATE-CYS-PWY	superpathway of sulfate assimilation and cysteine biosynthesis	0.231966243977	0.203217308813	0.130045267256	0.16317227758	0.0488607479415	20.4237926396	0.101920976721	0.000529579594434	0.203312373847		23056.7485298	5341400.86182	0.431661077802	18370.5862485	3776444.08266	0.486451959739	59133.5980004	8207070.24206	0.720520188768	40852.4400686	5620154.90925	0.726891709005	26155.3911304	5992883.56884	0.436440835701	22623.0127027	4593769.57205	0.492471647693	24147.2994928	4662421.90914	0.51791322114	29237.8958032	5490875.70558	0.532481472372	17044.0723237	4774190.24096	0.357004464915	33775.902076	5782022.13226	0.584153801272	3831.71551953	3787497.02521	0.101167485916	2829.52868831	4068745.06676	0.0695430321115	2028.621697	2746050.79056
TCA	TCA cycle I (prokaryotic)	1.26894249301	0.260532216718	1.56931890024	0.266709475097	0.000234495658188	0.0980191851226	-0.300376407223	-0.450856060194	-0.149896754253		51698.8222492	5341400.86182	0.967888828917	33938.4948237	3776444.08266	0.898689192291	68989.4918411	8207070.24206	0.840610471292	46272.6342191	5620154.90925	0.823333786457	53453.951306	5992883.56884	0.891957113666	39380.4997578	4593769.57205	0.857258927338	40728.1932307	4662421.90914	0.873541563257	45578.0136316	5490875.70558	0.83006820907	57630.0485536	4774190.24096	1.20711671812	45408.9214476	5782022.13226	0.78534672488	55037.2719284	3787497.02521	1.45313043316	60698.2762562	4068745.06676	1.4918181223	43066.6846226	2746050.79056
TCA-GLYOX-BYPASS	superpathway of glyoxylate bypass and TCA	0.314771141503	0.184443134104	0.203862786016	0.185731623763	0.0396057150961	16.5551889102	0.110908355487	0.00553035205301	0.216286358921		28552.0027341	5341400.86182	0.534541470912	22432.1402247	3776444.08266	0.594001651652	49472.4095918	8207070.24206	0.602802317181	35554.3132059	5620154.90925	0.632621587483	33101.5395263	5992883.56884	0.552347449206	26611.6737589	4593769.57205	0.579299273538	28132.5005712	4662421.90914	0.603388134309	33113.3636859	5490875.70558	0.603061614603	25324.0371509	4774190.24096	0.530436280767	34821.9535811	5782022.13226	0.602245248886	5411.31972703	3787497.02521	0.142873240323	4837.87869714	4068745.06676	0.11890346084	4014.35344843	2746050.79056
TEICHOICACID-PWY	teichoic acid (poly-glycerol) biosynthesis	0.00212582009907	0.00192655175894	0.00620563825017	0.00468120514092	0.00107167265104	0.447959168135	-0.00407981815111	-0.00634505253343	-0.00181458376878		7.94388208145	5341400.86182	0.000148722821727	36.5907972696	3776444.08266	0.000968921992983	61.062949067	8207070.24206	0.000744028590788	19.8377240317	5620154.90925	0.000352974684007	27.8500809635	5992883.56884	0.000464719206433	19.67837907	4593769.57205	0.000428371052604	19.6302665452	4662421.90914	0.000421031535278	17.7467599872	5490875.70558	0.000323204547667	5.9467729528	4774190.24096	0.000124560871114	7.90569468812	5782022.13226	0.000136728890123	75.3366053283	3787497.02521	0.00198908685147	119.915887652	4068745.06676	0.00294724505183	44.0192237457	2746050.79056
THISYN-PWY	superpathway of thiamin diphosphate biosynthesis I	0.0360122002559	0.0311633193701	0.394256119736	0.146885860689	5.06587478708e-10	2.117535661e-07	-0.35824391948	-0.427433634688	-0.289054204272		2284.65189019	5341400.86182	0.042772522589	1835.65361934	3776444.08266	0.048607991517	6120.71733077	8207070.24206	0.074578590779	3065.73092451	5620154.90925	0.0545488687414	1673.45943178	5992883.56884	0.0279241105314	2279.54783821	4593769.57205	0.0496225986624	1520.49822653	4662421.90914	0.0326117682218	2636.93334559	5490875.70558	0.0480239125229	1360.75332266	4774190.24096	0.0285022852877	946.426101695	5782022.13226	0.0163684275163	362.44086579	3787497.02521	0.00956940331247	277.002876428	4068745.06676	0.00680806666142	1136.35948567	2746050.79056
THREOCAT-PWY	superpathway of L-threonine metabolism	0.000460867149025	0.000869918441802	0.000294347630614	0.000479007516817	0.368616767743	154.081808917	0.000166519518411	-0.000201724266937	0.00053476330376		1.97361341293	5341400.86182	3.69493596154e-05	0.0	3776444.08266	0.0	1.0172145009	8207070.24206	1.23943681594e-05	13.5979604466	5620154.90925	0.000241949922487	5.99331810946	5992883.56884	0.000100007250944	6.12316350169	4593769.57205	0.000133292787234	0.0	4662421.90914	0.0	64.0596461911	5490875.70558	0.001166656279	6.40850532565	4774190.24096	0.000134232299138	1.42262410476	5782022.13226	2.46042659854e-05	0.0	3787497.02521	0.0	3.22095485721	4068745.06676	7.91633490022e-05	108.10317009	2746050.79056
THRESYN-PWY	superpathway of L-threonine biosynthesis	0.249646421027	0.134689551115	0.1794369674	0.15887668884	0.106090779761	44.3459459403	0.0702094536268	-0.0156798336423	0.156098740896		21930.3765963	5341400.86182	0.410573502414	17314.3551779	3776444.08266	0.458483027921	36482.0269268	8207070.24206	0.44451949174	25935.0398704	5620154.90925	0.461464857983	25321.7218214	5992883.56884	0.422529847787	20407.5853188	4593769.57205	0.444244862498	21952.3123778	4662421.90914	0.470834961004	24055.84426	5490875.70558	0.438105787671	19381.0464336	4774190.24096	0.405954632209	24577.4439773	5782022.13226	0.425066584234	4304.14494239	3787497.02521	0.113640879814	3811.10085339	4068745.06676	0.0936677228694	3251.14294876	2746050.79056
TRNA-CHARGING-PWY	tRNA charging	0.484736074761	0.147258396872	0.417449839403	0.231798168667	0.25250886492	105.548705536	0.0672862353581	-0.0505246772529	0.185097147969		35182.2196289	5341400.86182	0.658670272819	24528.3329026	3776444.08266	0.649508700931	44602.5374443	8207070.24206	0.543464794729	29389.5074761	5620154.90925	0.522930558866	37563.66822	5992883.56884	0.626804572266	28559.2925577	4593769.57205	0.621696236821	30022.8208552	4662421.90914	0.643931875756	34735.3126112	5490875.70558	0.632600599133	35690.1314612	4774190.24096	0.747564082282	35546.3311726	5782022.13226	0.614773350214	9367.45204921	3787497.02521	0.247325660901	9878.10282646	4068745.06676	0.242780087334	9956.98961629	2746050.79056
TRPSYN-PWY	L-tryptophan biosynthesis	0.264105105322	0.137218525925	0.167261178773	0.146460364758	0.0211000802975	8.81983356436	0.0968439265492	0.0153227271522	0.178365125946		22678.1766935	5341400.86182	0.424573576861	17580.8718503	3776444.08266	0.465540372518	40215.4747494	8207070.24206	0.490010120095	28091.5594864	5620154.90925	0.499836035482	26779.5292058	5992883.56884	0.446855489486	21634.404369	4593769.57205	0.470951013752	22733.2927029	4662421.90914	0.487585489814	25206.6273266	5490875.70558	0.459063884855	17075.1402918	4774190.24096	0.357655213346	28133.185064	5782022.13226	0.486563081574	4851.54695031	3787497.02521	0.128093749461	4154.96303907	4068745.06676	0.102119031075	3587.70142089	2746050.79056
TYRFUMCAT-PWY	L-tyrosine degradation I	0.0903547955257	0.126762590032	0.00857455730425	0.0108613533178	0.000663300287916	0.277259520349	0.0817802382215	0.0373648667249	0.126195609718		9891.679758	5341400.86182	0.185188867376	8867.48829199	3776444.08266	0.23481052805	34526.1496185	8207070.24206	0.420687877649	26366.1994461	5620154.90925	0.469136525092	12454.0031188	5992883.56884	0.207813200036	10731.4792965	4593769.57205	0.233609438353	10811.2477913	4662421.90914	0.231880511931	14890.4457606	5490875.70558	0.271185263682	7177.84432325	4774190.24096	0.150346843359	18576.3535413	5782022.13226	0.321277800679	909.388645442	3787497.02521	0.0240102801241	471.731638088	4068745.06676	0.0115940328123	273.417141252	2746050.79056
UBISYN-PWY	superpathway of ubiquinol-8 biosynthesis (prokaryotic)	0.963695612721	0.211247867187	1.30763215778	0.294551732278	6.71442968505e-05	0.0280663160835	-0.343936545062	-0.497016009299	-0.190857080825		38938.8650145	5341400.86182	0.729000987229	25568.5090312	3776444.08266	0.677052498901	47504.355865	8207070.24206	0.578822338105	30858.4263112	5620154.90925	0.549067184259	40704.5440512	5992883.56884	0.679214664921	29737.6064759	4593769.57205	0.647346498546	30033.9493532	4662421.90914	0.644170560676	37091.2768279	5490875.70558	0.675507493097	47529.1078497	4774190.24096	0.995542813564	35281.7835963	5782022.13226	0.610198003212	42736.7922503	3787497.02521	1.12836503807	46874.7514646	4068745.06676	1.15206902117	32777.3705261	2746050.79056
UDPNAGSYN-PWY	UDP-N-acetyl-D-glucosamine biosynthesis I	0.853068673353	0.178725137439	0.937425540324	0.209106877097	0.139862078211	58.4623486924	-0.084356866971	-0.197651329851	0.0289375959093		38253.0794088	5341400.86182	0.716161928273	24239.1640212	3776444.08266	0.641851527275	43920.3041035	8207070.24206	0.535152043398	28503.2437656	5620154.90925	0.507161176619	42457.869397	5992883.56884	0.708471454674	31145.7464396	4593769.57205	0.677999754908	30289.3924422	4662421.90914	0.649649324588	33478.3396605	5490875.70558	0.609708568462	26767.6024929	4774190.24096	0.560673143338	35626.1596184	5782022.13226	0.616153982178	40182.3128892	3787497.02521	1.06091998546	43538.227494	4068745.06676	1.07006526041	24969.3304479	2746050.79056
VALSYN-PWY	L-valine biosynthesis	0.308235947294	0.217018745902	0.276622542018	0.174764903328	0.560697498247	234.371554267	0.0316134052763	-0.0768348302679	0.140061640821		29342.140453	5341400.86182	0.549334176785	24057.5193171	3776444.08266	0.63704158702	58533.140443	8207070.24206	0.713203843962	39460.4011482	5620154.90925	0.70212301592	35986.2576608	5992883.56884	0.600483177213	29424.1688384	4593769.57205	0.640523395371	30298.8217152	4662421.90914	0.649851564394	36586.7237037	5490875.70558	0.666318555827	24847.9697639	4774190.24096	0.520464592104	39969.8700004	5782022.13226	0.691278398562	5185.32015786	3787497.02521	0.136906250311	4107.64928169	4068745.06676	0.10095617234	3235.49084062	2746050.79056
[truncated: 130 more columns]
