# Supplementary material for: The bacterial patterns suggesting the dynamic features of tick-associated microorganisms in hard ticks
Source: BMC Microbiol. 2024 May 24;24:179. doi: 10.1186/s12866-024-03323-3 (PMC11118998; doi:10.1186/s12866-024-03323-3)
Supplement: Supplementary file 13 — Supplementary Material 13 [file 12866_2024_3323_MOESM13_ESM.tsv]

Table S6 Statistics table of differential function pathways between microbiomes from ALSK and WQ
pathway	description	alsk: mean rel. freq. (%)	alsk: std. dev. (%)	wq: mean rel. freq. (%)	wq: std. dev. (%)	p-values	p-values (corrected)	Difference between means	95.0% lower CI	95.0% upper CI	Note	ALSK_CT_A	ALSK_CT_A: parent seq. count	ALSK_CT_A: rel. freq. (%)	ALSK_CT_B	ALSK_CT_B: parent seq. count	ALSK_CT_B: rel. freq. (%)	ALSK_CT_BB	ALSK_CT_BB: parent seq. count	ALSK_CT_BB: rel. freq. (%)	ALSK_CT_BC	ALSK_CT_BC: parent seq. count	ALSK_CT_BC: rel. freq. (%)	ALSK_CT_BD	ALSK_CT_BD: parent seq. count	ALSK_CT_BD: rel. freq. (%)	ALSK_CT_C	ALSK_CT_C: parent seq. count	ALSK_CT_C: rel. freq. (%)	ALSK_CT_D	ALSK_CT_D: parent seq. count	ALSK_CT_D: rel. freq. (%)	ALSK_CT_DB	ALSK_CT_DB: parent seq. count	ALSK_CT_DB: rel. freq. (%)	ALSK_CT_DC	ALSK_CT_DC: parent seq. count	ALSK_CT_DC: rel. freq. (%)	ALSK_CT_E	ALSK_CT_E: parent seq. count	ALSK_CT_E: rel. freq. (%)	ALSK_CT_EB	ALSK_CT_EB: parent seq. count	ALSK_CT_EB: rel. freq. (%)	ALSK_CT_F	ALSK_CT_F: parent seq. count	ALSK_CT_F: rel. freq. (%)	ALSK_CT_G	ALSK_CT_G: parent seq. count
BRANCHED-CHAIN-AA-SYN-PWY	superpathway of branched amino acid biosynthesis	0.662793006	0.173057209	0.243822734	0.167455452	0	0	0.418970272	0.354304884	0.483635661		69595.06248	10291137.78	0.676262081	66595.21443	9613005.084	0.692761669	60648.79269	8797552.698	0.689382545	31795.13894	4561442.231	0.697041359	36972.83285	5397272.691	0.685028068	45343.75455	6114907.789	0.741528018	59047.06771	7990154.529	0.738997819	34222.68924	4734829.88	0.722786037	35985.08036	4767961.258	0.754726778	25641.31786	2770008.605	0.92567647	31392.04003	4736922.632	0.662709579	19840.77238	3392164.118	0.584900131	33893.03391	4740026.578
FERMENTATION-PWY	mixed acid fermentation	0.424667708	0.192099074	0.112025735	0.109372906	0	0	0.312641974	0.252968687	0.37231526		41032.24019	10291137.78	0.398714322	38721.97501	9613005.084	0.402808224	30043.42122	8797552.698	0.341497485	16096.83398	4561442.231	0.352889134	23384.11545	5397272.691	0.433257995	17992.07613	6114907.789	0.294232992	24728.83208	7990154.529	0.309491287	17857.80005	4734829.88	0.377158219	16156.39844	4767961.258	0.338853392	24256.10417	2770008.605	0.875668911	33678.8651	4736922.632	0.710986176	9854.711293	3392164.118	0.290513989	16675.30426	4740026.578
ILEUSYN-PWY	L-isoleucine biosynthesis I (from threonine)	0.695385608	0.183573472	0.29638092	0.202789264	0	0	0.399004688	0.325592622	0.472416753		73080.15537	10291137.78	0.710127072	69410.73499	9613005.084	0.722050331	65885.02013	8797552.698	0.748901682	33729.2049	4561442.231	0.739441676	38268.4962	5397272.691	0.709033958	48214.24116	6114907.789	0.788470453	62579.33032	7990154.529	0.783205507	35615.7865	4734829.88	0.752208367	38446.30576	4767961.258	0.806346857	26357.50978	2770008.605	0.951531693	32808.51247	4736922.632	0.692612378	21253.89356	3392164.118	0.626558528	37000.23686	4740026.578
PWY-2942	L-lysine biosynthesis III	0.725384817	0.168724218	0.306668789	0.164896585	0	0	0.418716028	0.355367392	0.482064665		64276.20943	10291137.78	0.624578262	60564.90556	9613005.084	0.630030932	57584.48173	8797552.698	0.654551143	29298.21405	4561442.231	0.642301548	34628.48964	5397272.691	0.641592368	39962.93708	6114907.789	0.653532947	51763.26952	7990154.529	0.647838153	30652.32708	4734829.88	0.647379692	30902.30968	4767961.258	0.648124177	30339.46905	2770008.605	1.095284289	39580.40896	4736922.632	0.835572207	24178.56162	3392164.118	0.712776882	30815.95401	4740026.578
PWY-3001	superpathway of L-isoleucine biosynthesis I	0.671718529	0.190744127	0.22822625	0.15703655	0	0	0.443492279	0.377066803	0.509917755		66215.96753	10291137.78	0.643427082	63323.57999	9613005.084	0.658728248	57301.14818	8797552.698	0.651330548	30169.74968	4561442.231	0.661408128	35536.04772	5397272.691	0.658407491	42781.11343	6114907.789	0.699619927	55372.74369	7990154.529	0.693012175	32555.01534	4734829.88	0.687564626	33744.62376	4767961.258	0.707736954	29126.53958	2770008.605	1.051496357	38896.43814	4736922.632	0.821133068	20125.4849	3392164.118	0.593293373	31776.88345	4740026.578
PWY-5101	L-isoleucine biosynthesis II	0.745509908	0.2020841	0.259674206	0.222374088	0	0	0.485835702	0.405191904	0.5664795		78500.20814	10291137.78	0.762794259	74840.21774	9613005.084	0.778530929	70136.03637	8797552.698	0.797222123	36128.72152	4561442.231	0.792046017	41318.86338	5397272.691	0.765550784	51827.28791	6114907.789	0.847556328	67422.44073	7990154.529	0.843818984	38432.11771	4734829.88	0.811689516	41249.97066	4767961.258	0.865149032	28650.26808	2770008.605	1.034302494	35434.21449	4736922.632	0.748042922	22080.39077	3392164.118	0.650923422	39286.18784	4740026.578
PWY-5103	L-isoleucine biosynthesis III	0.635383534	0.178725623	0.208295254	0.16208662	0	0	0.42708828	0.362270686	0.491905873		67561.46142	10291137.78	0.656501379	65167.75901	9613005.084	0.677912458	58411.33278	8797552.698	0.663949791	30910.54291	4561442.231	0.677648457	36147.51379	5397272.691	0.669736659	44692.92611	6114907.789	0.730884711	57941.76645	7990154.529	0.725164529	33722.62204	4734829.88	0.712224576	35394.26866	4767961.258	0.742335492	25240.38842	2770008.605	0.911202528	30792.28671	4736922.632	0.650048335	17882.33245	3392164.118	0.527165898	32594.9314	4740026.578
PWY-5121	superpathway of geranylgeranyl diphosphate biosynthesis II (via MEP)	0.394540596	0.1113944	0.190964864	0.103018371	0	0	0.203575732	0.162820451	0.244331014		39913.74555	10291137.78	0.387845799	35829.46235	9613005.084	0.372718646	35031.33947	8797552.698	0.398194142	16687.50528	4561442.231	0.365838356	19418.44059	5397272.691	0.359782462	16146.12331	6114907.789	0.264045246	24681.63332	7990154.529	0.308900575	15234.78911	4734829.88	0.32176001	14646.49812	4767961.258	0.307185762	4008.275387	2770008.605	0.144702633	26055.73099	4736922.632	0.550056081	15074.5	3392164.118	0.444391824	17977.72524	4740026.578
PWY-5913	TCA cycle VI (obligate autotrophs)	0.623278014	0.245690661	0.159470518	0.153675412	0	0	0.463807496	0.385666118	0.541948873		61559.83802	10291137.78	0.598183013	59979.62331	9613005.084	0.62394249	56820.92817	8797552.698	0.645871984	28943.21562	4561442.231	0.634518956	34093.90703	5397272.691	0.631687687	41688.71535	6114907.789	0.681755421	53610.83276	7990154.529	0.670961151	31788.57164	4734829.88	0.671377271	32134.64989	4767961.258	0.673970449	32641.28989	2770008.605	1.178382256	37535.08182	4736922.632	0.792393812	17893.53162	3392164.118	0.527496047	29474.11254	4740026.578
PWY-7111	pyruvate fermentation to isobutanol (engineered)	0.79854808	0.251005732	0.281798938	0.265897214	0	0	0.516749142	0.41860068	0.614897604		100245.7097	10291137.78	0.974097441	94399.7762	9613005.084	0.98200069	80253.67174	8797552.698	0.912227235	45354.19096	4561442.231	0.994294977	51309.70007	5397272.691	0.950659769	65869.39256	6114907.789	1.077193554	84505.43586	7990154.529	1.057619544	49243.98971	4734829.88	1.040037149	52163.86814	4767961.258	1.094049748	25877.46728	2770008.605	0.934201693	30883.38161	4736922.632	0.651971417	21322.54136	3392164.118	0.628582245	43755.15634	4740026.578
THRESYN-PWY	superpathway of L-threonine biosynthesis	0.678933896	0.208751254	0.223317876	0.148186684	0	0	0.45561602	0.386687033	0.524545008		63180.54502	10291137.78	0.613931583	60225.06341	9613005.084	0.626495699	54552.54198	8797552.698	0.620087698	28672.40791	4561442.231	0.628582068	34135.81835	5397272.691	0.632464215	40315.04406	6114907.789	0.65929112	52132.8972	7990154.529	0.652464192	30862.47546	4734829.88	0.651818043	31676.0135	4767961.258	0.664351319	31502.86657	2770008.605	1.137284069	45299.51191	4736922.632	0.956306772	20145.59642	3392164.118	0.593886254	30232.31615	4740026.578
TRPSYN-PWY	L-tryptophan biosynthesis	0.613409544	0.185946039	0.227788633	0.148358385	0	0	0.385620911	0.321648272	0.44959355		65830.85567	10291137.78	0.639684912	64106.72064	9613005.084	0.666874927	55864.34691	8797552.698	0.634998719	29867.56809	4561442.231	0.654783434	36163.52435	5397272.691	0.670033301	42087.90425	6114907.789	0.688283547	54886.91051	7990154.529	0.686931777	32751.67328	4734829.88	0.691718058	32598.7534	4767961.258	0.683704243	25531.42274	2770008.605	0.921709149	28033.42852	4736922.632	0.591806764	15067.49653	3392164.118	0.444185364	30079.90225	4740026.578
VALSYN-PWY	L-valine biosynthesis	0.695385608	0.183573472	0.29638092	0.202789264	0	0	0.399004688	0.325592622	0.472416753		73080.15537	10291137.78	0.710127072	69410.73499	9613005.084	0.722050331	65885.02013	8797552.698	0.748901682	33729.2049	4561442.231	0.739441676	38268.4962	5397272.691	0.709033958	48214.24116	6114907.789	0.788470453	62579.33032	7990154.529	0.783205507	35615.7865	4734829.88	0.752208367	38446.30576	4767961.258	0.806346857	26357.50978	2770008.605	0.951531693	32808.51247	4736922.632	0.692612378	21253.89356	3392164.118	0.626558528	37000.23686	4740026.578
PWY-7323	superpathway of GDP-mannose-derived O-antigen building blocks biosynthesis	0.189560874	0.142860567	0.685942952	0.248704162	8.16E-22	3.41E-19	-0.496382078	-0.57341454	-0.419349615		6234.346698	10291137.78	0.060579761	4826.436734	9613005.084	0.050207367	2779.151366	8797552.698	0.031590051	1832.349551	4561442.231	0.040170399	3486.391362	5397272.691	0.064595427	3248.283685	6114907.789	0.05312073	4297.675914	7990154.529	0.053787144	1401.700096	4734829.88	0.029604022	6313.834286	4767961.258	0.132422097	3309.21166	2770008.605	0.119465754	11472.80841	4736922.632	0.242199616	4222.045994	3392164.118	0.124464673	7452.841148	4740026.578
PWY0-1241	ADP-L-glycero-&beta;-D-manno-heptose biosynthesis	0.063131699	0.095633001	0.573153641	0.261895394	3.32E-21	1.39E-18	-0.510021942	-0.585090563	-0.434953321		10916.44149	10291137.78	0.106076138	9623.197445	9613005.084	0.100106027	6459.262712	8797552.698	0.073421131	3929.4637	4561442.231	0.086145204	5771.191579	5397272.691	0.106927923	3087.618119	6114907.789	0.05049329	4127.924177	7990154.529	0.051662633	3984.507676	4734829.88	0.084153133	2166.231063	4767961.258	0.045433068	598.6991929	2770008.605	0.021613622	1427.415851	4736922.632	0.030133822	1224.340429	3392164.118	0.036093196	2915.47111	4740026.578
PWY-6897	thiamin salvage II	0.413437772	0.179657683	0.823716123	0.203143584	1.01E-19	4.23E-17	-0.410278352	-0.483056306	-0.337500397		54783.65175	10291137.78	0.532338143	53973.15376	9613005.084	0.561459744	47654.28471	8797552.698	0.541676604	25265.43486	4561442.231	0.55389137	29689.22517	5397272.691	0.550078287	36881.76686	6114907.789	0.603145103	47599.1291	7990154.529	0.59572226	28097.10265	4734829.88	0.59341314	28642.71548	4767961.258	0.600732974	2432.151029	2770008.605	0.087803013	7576.85838	4736922.632	0.15995318	12696.04896	3392164.118	0.374275787	26024.28512	4740026.578
PYRIDNUCSAL-PWY	NAD salvage pathway I	0.292605109	0.175005012	0.696415547	0.20442298	1.77E-19	7.42E-17	-0.403810438	-0.476023411	-0.331597465		43486.32138	10291137.78	0.422560871	43956.16299	9613005.084	0.457257253	38905.55913	8797552.698	0.442231612	20623.80975	4561442.231	0.452133529	23643.64173	5397272.691	0.438066466	29325.92992	6114907.789	0.479580902	38912.21932	7990154.529	0.487002087	22999.30254	4734829.88	0.485747178	23655.09997	4767961.258	0.496126094	1025.783276	2770008.605	0.037031772	4743.130915	4736922.632	0.100131062	9683.907265	3392164.118	0.285478737	21686.56248	4740026.578
PYRIDNUCSYN-PWY	NAD biosynthesis I (from aspartate)	0.413473426	0.134789383	0.779629361	0.202156841	5.28E-19	2.21E-16	-0.366155936	-0.431373541	-0.30093833		47038.24278	10291137.78	0.457075241	47830.11758	9613005.084	0.497556354	42795.708	8797552.698	0.486450147	22190.13735	4561442.231	0.486471958	26650.1332	5397272.691	0.493770367	31436.44228	6114907.789	0.514095116	42246.9037	7990154.529	0.528737004	25166.48863	4734829.88	0.531518328	25613.48062	4767961.258	0.537199848	5378.551343	2770008.605	0.194170925	23311.21386	4736922.632	0.49211726	11143.16678	3392164.118	0.328497277	23658.69318	4740026.578
COLANSYN-PWY	colanic acid building blocks biosynthesis	0.225280113	0.156629097	0.677110746	0.25228401	5.31E-19	2.22E-16	-0.451830633	-0.531557657	-0.372103608		9174.522201	10291137.78	0.089149736	7227.640265	9613005.084	0.075186065	4255.782073	8797552.698	0.048374613	2771.660338	4561442.231	0.060762807	5090.885136	5397272.691	0.094323289	4489.909737	6114907.789	0.073425633	5982.903833	7990154.529	0.07487845	2167.949492	4734829.88	0.045787273	7678.518822	4767961.258	0.161044069	5092.469387	2770008.605	0.183843089	15605.96758	4736922.632	0.329453715	4809.040812	3392164.118	0.141769108	7722.814868	4740026.578
PWY-6125	superpathway of guanosine nucleotides de novo biosynthesis II	0.692969395	0.135889476	1.040927943	0.220349827	3.07E-16	1.28E-13	-0.347958548	-0.417466571	-0.278450525		66480.58851	10291137.78	0.64599843	62944.57996	9613005.084	0.654785672	60276.68903	8797552.698	0.685152918	30699.15339	4561442.231	0.673014188	35041.00762	5397272.691	0.64923545	43465.95972	6114907.789	0.710819545	56008.191	7990154.529	0.700965054	32134.32022	4734829.88	0.67867951	33102.95427	4767961.258	0.694279011	25859.87206	2770008.605	0.933566488	33655.75694	4736922.632	0.710498346	23356.15334	3392164.118	0.688532528	31773.21797	4740026.578
PWY-7211	superpathway of pyrimidine deoxyribonucleotides de novo biosynthesis	0.68755953	0.140166825	0.999544943	0.191976415	4.17E-16	1.74E-13	-0.311985414	-0.37577378	-0.248197047		66293.67044	10291137.78	0.644182129	63753.35919	9613005.084	0.663199058	61663.77895	8797552.698	0.700919688	30730.11468	4561442.231	0.673692949	35609.67078	5397272.691	0.65977157	44385.85046	6114907.789	0.725862956	56786.26671	7990154.529	0.710702985	32894.89416	4734829.88	0.694742895	33829.66361	4767961.258	0.709520522	27139.01381	2770008.605	0.979744748	34644.10826	4736922.632	0.731363186	23104.76001	3392164.118	0.681121526	32790.30705	4740026.578
FAO-PWY	fatty acid &beta;-oxidation I	0.731649644	0.212850513	0.348124367	0.208559124	6.66E-16	2.78E-13	0.383525277	0.303509357	0.463541198		91985.77982	10291137.78	0.893834888	87323.36046	9613005.084	0.908387749	78666.96313	8797552.698	0.89419144	42136.08104	4561442.231	0.923744704	49573.95249	5397272.691	0.918500052	56483.69435	6114907.789	0.923704761	76270.79641	7990154.529	0.954559716	45483.29774	4734829.88	0.960611023	45648.88541	4767961.258	0.9574089	12146.9853	2770008.605	0.438517963	24852.01377	4736922.632	0.524644705	23825.496	3392164.118	0.702368611	41576.54125	4740026.578
PWY0-166	superpathway of pyrimidine deoxyribonucleotides de novo biosynthesis (E. coli)	0.65370851	0.128259189	0.962790817	0.200532945	1.30E-15	5.45E-13	-0.309082307	-0.372985637	-0.245178977		60638.51312	10291137.78	0.589230408	57905.68565	9613005.084	0.6023682	57610.22214	8797552.698	0.654843729	28208.426	4561442.231	0.618410243	32272.22872	5397272.691	0.597935857	40302.95945	6114907.789	0.659093495	51705.69336	7990154.529	0.647117564	29806.86796	4734829.88	0.629523525	30560.81907	4767961.258	0.640961984	25330.07347	2770008.605	0.914440245	34012.68396	4736922.632	0.718033344	24450.75845	3392164.118	0.720801164	29753.59479	4740026.578
PWY-6353	purine nucleotides degradation II (aerobic)	0.230177987	0.102784693	0.075107412	0.055456877	1.78E-15	7.43E-13	0.155070575	0.123522419	0.186618731		30734.64851	10291137.78	0.298651609	27126.10349	9613005.084	0.282181308	19902.08632	8797552.698	0.226222985	11701.67636	4561442.231	0.256534573	16245.22637	5397272.691	0.300989542	9886.805952	6114907.789	0.161683647	15644.31358	7990154.529	0.195794881	10051.95206	4734829.88	0.212298062	6716.709289	4767961.258	0.140871725	2272.010772	2770008.605	0.082021795	11021.61255	4736922.632	0.232674532	7029.321809	3392164.118	0.207222338	12464.87878	4740026.578
PWY-6385	peptidoglycan biosynthesis III (mycobacteria)	0.649371577	0.122492721	0.939792622	0.193953157	4.48E-15	1.87E-12	-0.290421045	-0.352006206	-0.228835883		57947.8019	10291137.78	0.563084502	55308.58199	9613005.084	0.575351636	55148.58469	8797552.698	0.626862794	27008.91209	4561442.231	0.592113431	30934.79634	5397272.691	0.573156075	38403.30537	6114907.789	0.628027547	49429.21002	7990154.529	0.618626459	28473.20745	4734829.88	0.601356504	29003.78121	4767961.258	0.608305723	24243.89529	2770008.605	0.875228158	37781.22634	4736922.632	0.797590108	24679.39288	3392164.118	0.72754124	28939.02035	4740026.578
PWY-841	superpathway of purine nucleotides de novo biosynthesis I	0.666272753	0.152762031	0.996488023	0.21609286	5.31E-15	2.22E-12	-0.330215271	-0.401236484	-0.259194057		63845.49411	10291137.78	0.620392959	61365.76657	9613005.084	0.638361949	57455.49697	8797552.698	0.653084999	29515.61301	4561442.231	0.647067561	34225.43531	5397272.691	0.634124627	42519.9027	6114907.789	0.695348224	54705.10425	7990154.529	0.684656399	31601.78098	4734829.88	0.667432237	32741.89343	4767961.258	0.686706365	26212.021	2770008.605	0.946279407	36248.66351	4736922.632	0.765236554	20441.37098	3392164.118	0.602605601	31134.8402	4740026.578
PWY-6386	UDP-N-acetylmuramoyl-pentapeptide biosynthesis II (lysine-containing)	0.6493695	0.123464123	0.935913457	0.194320328	9.43E-15	3.94E-12	-0.286543957	-0.34835052	-0.224737394		57922.08783	10291137.78	0.562834636	55283.78761	9613005.084	0.57509371	55042.39514	8797552.698	0.625655759	26981.01131	4561442.231	0.591501765	30915.68832	5397272.691	0.572802045	38455.13311	6114907.789	0.62887511	49583.62214	7990154.529	0.620558989	28446.54625	4734829.88	0.600793418	29027.71831	4767961.258	0.608807764	24231.18142	2770008.605	0.874769175	38235.46452	4736922.632	0.807179418	24519.43497	3392164.118	0.722825728	28978.64892	4740026.578
PWY-7663	gondoate biosynthesis (anaerobic)	0.913180004	0.35074416	1.490531099	0.31879304	9.48E-15	3.96E-12	-0.577351095	-0.704678716	-0.450023474		75790.33494	10291137.78	0.736462154	70898.84513	9613005.084	0.737530507	72667.65251	8797552.698	0.825998491	35179.80534	4561442.231	0.771243031	40355.6695	5397272.691	0.747704847	47913.29656	6114907.789	0.783548963	60875.70798	7990154.529	0.761883988	37705.20914	4734829.88	0.796337146	38780.24798	4767961.258	0.813350736	26216.6914	2770008.605	0.946448013	39122.75102	4736922.632	0.825910703	36400.55585	3392164.118	1.073077675	38646.15253	4740026.578
COA-PWY	coenzyme A biosynthesis I	0.578590779	0.150959694	0.881433657	0.20199653	2.51E-14	1.05E-11	-0.302842878	-0.370512677	-0.235173078		55838.50575	10291137.78	0.542588263	54326.54557	9613005.084	0.565135929	50016.62965	8797552.698	0.568528901	25868.31801	4561442.231	0.567108311	30332.91337	5397272.691	0.562004462	37687.51908	6114907.789	0.616321953	48635.83142	7990154.529	0.608697006	28183.41536	4734829.88	0.595236071	29055.72127	4767961.258	0.609395079	23403.37612	2770008.605	0.8448846	34935.60908	4736922.632	0.737516987	16318.82114	3392164.118	0.481074045	27443.60973	4740026.578
PWY-5918	superpathay of heme biosynthesis from glutamate	0.597379369	0.14048969	0.893518296	0.203516937	3.73E-14	1.56E-11	-0.296138926	-0.362511001	-0.229766852		57528.13521	10291137.78	0.559006559	54792.81793	9613005.084	0.569986362	53888.41557	8797552.698	0.612538707	26728.21767	4561442.231	0.585959798	30658.7048	5397272.691	0.568040686	38179.9235	6114907.789	0.624374477	49017.58808	7990154.529	0.613474845	28146.0674	4734829.88	0.594447279	28980.35809	4767961.258	0.607814463	24007.06395	2770008.605	0.866678317	30048.31309	4736922.632	0.634342492	21281.25225	3392164.118	0.627365054	28354.99494	4740026.578
PWY-6901	superpathway of glucose and xylose degradation	0.130403875	0.075512188	0.026576952	0.015467351	4.11E-14	1.72E-11	0.103826922	0.082841458	0.124812386		17771.30548	10291137.78	0.172685527	14373.53644	9613005.084	0.149521781	11233.00551	8797552.698	0.127683299	6436.013818	4561442.231	0.141096028	8164.710241	5397272.691	0.15127474	7932.916599	6114907.789	0.129730764	10831.9232	7990154.529	0.135565879	5282.78108	4734829.88	0.111572775	5646.369572	4767961.258	0.118423143	1190.922273	2770008.605	0.04299345	5943.19546	4736922.632	0.125465327	4011.503122	3392164.118	0.118257932	7394.181834	4740026.578
PWY-7184	pyrimidine deoxyribonucleotides de novo biosynthesis I	0.693886624	0.14196576	1.006228868	0.218423024	4.46E-14	1.86E-11	-0.312342245	-0.382271875	-0.242412614		65359.70812	10291137.78	0.635106725	62431.41062	9613005.084	0.64944739	61544.56318	8797552.698	0.699564587	30332.09756	4561442.231	0.664967263	34891.2854	5397272.691	0.646461415	43217.19162	6114907.789	0.706751322	55537.95467	7990154.529	0.695079857	32099.02262	4734829.88	0.677934022	32866.64327	4767961.258	0.689322784	26966.68487	2770008.605	0.973523505	34726.14586	4736922.632	0.733095061	25149.2961	3392164.118	0.741393849	32110.22121	4740026.578
NONMEVIPP-PWY	methylerythritol phosphate pathway I	0.562748419	0.147200044	0.27257167	0.200550304	9.59E-14	4.01E-11	0.29017675	0.223417541	0.356935958		55055.93614	10291137.78	0.534983957	53803.61506	9613005.084	0.559696105	49091.6164	8797552.698	0.558014462	25354.31791	4561442.231	0.555839943	30230.8759	5397272.691	0.560113925	37848.4441	6114907.789	0.618953636	47776.71618	7990154.529	0.597944833	28080.68354	4734829.88	0.593066367	28867.96689	4767961.258	0.605457245	23569.65	2770008.605	0.850887248	34398.42632	4736922.632	0.726176655	15171.53185	3392164.118	0.447252295	26566.05069	4740026.578
PWY-7560	methylerythritol phosphate pathway II	0.562748419	0.147200044	0.27257167	0.200550304	9.59E-14	4.01E-11	0.29017675	0.223417541	0.356935958		55055.93614	10291137.78	0.534983957	53803.61506	9613005.084	0.559696105	49091.6164	8797552.698	0.558014462	25354.31791	4561442.231	0.555839943	30230.8759	5397272.691	0.560113925	37848.4441	6114907.789	0.618953636	47776.71618	7990154.529	0.597944833	28080.68354	4734829.88	0.593066367	28867.96689	4767961.258	0.605457245	23569.65	2770008.605	0.850887248	34398.42632	4736922.632	0.726176655	15171.53185	3392164.118	0.447252295	26566.05069	4740026.578
1CMET2-PWY	N10-formyl-tetrahydrofolate biosynthesis	0.460630162	0.173460958	0.77991397	0.216100313	1.30E-13	5.42E-11	-0.319283808	-0.393641155	-0.24492646		58488.92973	10291137.78	0.568342695	56309.89879	9613005.084	0.585767908	52554.17487	8797552.698	0.597372663	27146.23388	4561442.231	0.595123922	31144.94107	5397272.691	0.577049611	39156.97531	6114907.789	0.64035267	50373.45171	7990154.529	0.630444024	29005.40576	4734829.88	0.612596577	30623.29468	4767961.258	0.642272305	4056.093698	2770008.605	0.14642892	21449.34777	4736922.632	0.452811866	17130.37771	3392164.118	0.504998494	28586.79744	4740026.578
PWY-6123	inosine-5'-phosphate biosynthesis I	0.577220215	0.147317258	0.863297941	0.201402638	2.03E-13	8.50E-11	-0.286077726	-0.353040406	-0.219115046		55752.21237	10291137.78	0.541749742	54309.40737	9613005.084	0.564957647	49949.04601	8797552.698	0.567760691	25776.30062	4561442.231	0.565091024	30367.22568	5397272.691	0.562640197	37910.62345	6114907.789	0.619970484	48520.01975	7990154.529	0.607247577	28184.47465	4734829.88	0.595258444	29059.267	4767961.258	0.609469445	23661.1313	2770008.605	0.854189812	34548.76758	4736922.632	0.729350472	16025.29544	3392164.118	0.472420994	27450.02225	4740026.578
PWY-5973	cis-vaccenate biosynthesis	0.869585256	0.355173514	1.386286897	0.28211931	2.60E-13	1.09E-10	-0.516701641	-0.638689455	-0.394713828		73162.73322	10291137.78	0.710929489	68446.64637	9613005.084	0.712021327	69692.92845	8797552.698	0.792185405	33192.45636	4561442.231	0.727674597	39464.48366	5397272.691	0.731193066	40833.3529	6114907.789	0.667767271	52858.34155	7990154.529	0.66154342	33902.70549	4734829.88	0.716027953	33566.32244	4767961.258	0.703997382	25907.50511	2770008.605	0.935286088	38718.41769	4736922.632	0.817374922	34070.61799	3392164.118	1.004391793	35417.34295	4740026.578
PWY-5097	L-lysine biosynthesis VI	0.588388473	0.157626972	0.331631526	0.164757736	2.87E-13	1.20E-10	0.256756946	0.195550472	0.31796342		62849.40322	10291137.78	0.610713845	59460.07653	9613005.084	0.618537866	57378.33079	8797552.698	0.652207867	28918.59896	4561442.231	0.633979287	33481.60572	5397272.691	0.620343044	39656.83339	6114907.789	0.648527087	50922.80436	7990154.529	0.637319393	30197.83113	4734829.88	0.6377807	30521.9131	4767961.258	0.640145996	9864.141967	2770008.605	0.356105102	27944.72346	4736922.632	0.589934133	24731.73198	3392164.118	0.729084181	30462.43258	4740026.578
PWY-5188	tetrapyrrole biosynthesis I (from glutamate)	0.628338716	0.143772586	0.914465964	0.206200987	3.18E-13	1.33E-10	-0.286127249	-0.353591712	-0.218662786		57607.9759	10291137.78	0.559782379	55132.13811	9613005.084	0.573516165	53543.08944	8797552.698	0.608613455	26673.62488	4561442.231	0.584762966	30533.19603	5397272.691	0.565715275	38625.8449	6114907.789	0.631666842	49688.15587	7990154.529	0.62186727	28205.13051	4734829.88	0.595694697	29156.9219	4767961.258	0.611517593	24185.49089	2770008.605	0.873119702	33613.30577	4736922.632	0.70960217	20890.88206	3392164.118	0.615857056	28537.37077	4740026.578
PWY-6703	preQ0 biosynthesis	0.506727943	0.32815275	0.968178408	0.239762972	3.89E-13	1.63E-10	-0.461450465	-0.570843894	-0.352057036		55059.94354	10291137.78	0.535022898	53075.29019	9613005.084	0.552119652	54079.91308	8797552.698	0.614715421	26293.10492	4561442.231	0.576420868	29416.30318	5397272.691	0.545021622	36785.84483	6114907.789	0.601576444	48196.40486	7990154.529	0.603197406	28046.76525	4734829.88	0.59235001	28893.12606	4767961.258	0.605984917	1906.930822	2770008.605	0.068842054	17848.76714	4736922.632	0.376800901	27099.5006	3392164.118	0.798885303	27266.52764	4740026.578
PWY-7196	superpathway of pyrimidine ribonucleosides salvage	0.478901947	0.225239124	0.189424917	0.110656331	1.02E-12	4.26E-10	0.28947703	0.22161329	0.35734077		31563.56094	10291137.78	0.306706232	27295.27487	9613005.084	0.283941126	21633.71938	8797552.698	0.245906107	12274.93854	4561442.231	0.269102137	16978.70412	5397272.691	0.314579327	10322.88196	6114907.789	0.168815006	14241.13928	7990154.529	0.17823359	10764.95082	4734829.88	0.227356655	6244.868374	4767961.258	0.130975653	25456.02708	2770008.605	0.918987293	34048.54664	4736922.632	0.718790432	12829.63188	3392164.118	0.378213773	12731.94705	4740026.578
PWY-6471	peptidoglycan biosynthesis IV (Enterococcus faecium)	0.172984054	0.129926477	0.010393907	0.016029128	1.19E-12	4.99E-10	0.162590147	0.126902211	0.198278084		17339.55832	10291137.78	0.168490197	13919.66191	9613005.084	0.144800318	7998.06574	8797552.698	0.090912394	5579.126225	4561442.231	0.122310575	2836.291657	5397272.691	0.052550461	5046.522585	6114907.789	0.082528188	9832.16875	7990154.529	0.123053549	1577.909446	4734829.88	0.033325578	3001.482355	4767961.258	0.062951064	779.3839436	2770008.605	0.028136517	1691.231222	4736922.632	0.035703163	6377.424735	3392164.118	0.188004605	4849.323895	4740026.578
LEU-DEG2-PWY	L-leucine degradation I	0.316507883	0.224742293	0.681948249	0.249819945	1.27E-12	5.31E-10	-0.365440366	-0.455623892	-0.275256839		49994.44847	10291137.78	0.485800983	51056.55519	9613005.084	0.531119611	47563.13773	8797552.698	0.540640555	24294.88653	4561442.231	0.532614145	27508.84493	5397272.691	0.509680472	37887.88613	6114907.789	0.61959865	50760.4306	7990154.529	0.63528722	28058.15875	4734829.88	0.592590641	27451.95621	4767961.258	0.575758793	1074.063393	2770008.605	0.038774731	381.2934153	4736922.632	0.008049391	12563.13835	3392164.118	0.370357622	28501.69687	4740026.578
PWY-6612	superpathway of tetrahydrofolate biosynthesis	0.621028649	0.126360597	0.37234304	0.188435637	1.66E-12	6.95E-10	0.24868561	0.187788264	0.309582955		58881.32534	10291137.78	0.572155641	57127.45939	9613005.084	0.594272643	52914.03574	8797552.698	0.601463129	27480.51221	4561442.231	0.602452269	31661.03592	5397272.691	0.586611753	39606.32378	6114907.789	0.64770108	50819.68617	7990154.529	0.636028828	29298.76921	4734829.88	0.618792437	30190.74037	4767961.258	0.633200203	23631.8517	2770008.605	0.85313279	35189.24855	4736922.632	0.742871507	17607.85092	3392164.118	0.519074264	28987.42163	4740026.578
NAD-BIOSYNTHESIS-II	NAD salvage pathway II	0.333218069	0.232471694	0.043383399	0.094799513	1.98E-12	8.28E-10	0.28983467	0.221804119	0.357865221		60428.021	10291137.78	0.587185035	61416.6844	9613005.084	0.638891625	53871.5341	8797552.698	0.612346819	27844.74934	4561442.231	0.6104374	34024.24825	5397272.691	0.630397058	38768.14668	6114907.789	0.63399397	50946.25244	7990154.529	0.637612855	31672.90942	4734829.88	0.668934475	27004.69262	4767961.258	0.566378189	1105.420549	2770008.605	0.039906755	4765.021684	4736922.632	0.100593192	11042.5686	3392164.118	0.325531673	27176.51759	4740026.578
UDPNAGSYN-PWY	UDP-N-acetyl-D-glucosamine biosynthesis I	0.608168474	0.170085864	0.884702498	0.195010603	2.65E-12	1.11E-09	-0.276534025	-0.345974953	-0.207093096		55995.62124	10291137.78	0.54411497	54316.15368	9613005.084	0.565027826	50057.83837	8797552.698	0.568997312	25793.09657	4561442.231	0.56545924	30529.13991	5397272.691	0.565640124	38064.2309	6114907.789	0.6224825	49505.26331	7990154.529	0.619578296	28266.7842	4734829.88	0.596996828	28710.59452	4767961.258	0.602156624	25891.0398	2770008.605	0.934691674	36512.94539	4736922.632	0.770815743	16716.91812	3392164.118	0.492809827	26582.25765	4740026.578
PWY-6147	6-hydroxymethyl-dihydropterin diphosphate biosynthesis I	0.681801795	0.20770243	0.97494308	0.183531729	4.32E-12	1.81E-09	-0.293141285	-0.367615849	-0.21866672		63041.28721	10291137.78	0.612578401	61341.36836	9613005.084	0.638108144	57937.46934	8797552.698	0.658563482	29277.73042	4561442.231	0.641852487	34100.98281	5397272.691	0.631818786	43684.49837	6114907.789	0.714393412	55629.19371	7990154.529	0.69622175	32050.90946	4734829.88	0.676917868	33498.42738	4767961.258	0.702573397	24381.8511	2770008.605	0.880208497	35257.55535	4736922.632	0.744313515	19814.86468	3392164.118	0.58413638	31602.87285	4740026.578
PWY-6122	5-aminoimidazole ribonucleotide biosynthesis II	0.594177945	0.171395836	0.885352686	0.21846635	6.47E-12	2.71E-09	-0.291174741	-0.365685142	-0.21666434		56660.92572	10291137.78	0.550579799	55465.2993	9613005.084	0.576981899	48100.56056	8797552.698	0.546749331	26100.67358	4561442.231	0.572202217	30687.2814	5397272.691	0.568570149	37624.24746	6114907.789	0.615287242	49524.57922	7990154.529	0.619820043	28411.91201	4734829.88	0.60006194	29823.89452	4767961.258	0.625506226	22572.22162	2770008.605	0.814879115	34398.96614	4736922.632	0.726188051	14518.30242	3392164.118	0.427995283	27639.04148	4740026.578
PWY-6277	superpathway of 5-aminoimidazole ribonucleotide biosynthesis	0.594177945	0.171395836	0.885352686	0.21846635	6.47E-12	2.71E-09	-0.291174741	-0.365685142	-0.21666434		56660.92572	10291137.78	0.550579799	55465.2993	9613005.084	0.576981899	48100.56056	8797552.698	0.546749331	26100.67358	4561442.231	0.572202217	30687.2814	5397272.691	0.568570149	37624.24746	6114907.789	0.615287242	49524.57922	7990154.529	0.619820043	28411.91201	4734829.88	0.60006194	29823.89452	4767961.258	0.625506226	22572.22162	2770008.605	0.814879115	34398.96614	4736922.632	0.726188051	14518.30242	3392164.118	0.427995283	27639.04148	4740026.578
PWY-6151	S-adenosyl-L-methionine cycle I	0.27915533	0.128198658	0.113318042	0.090641884	7.62E-12	3.19E-09	0.165837288	0.123561112	0.208113463		41104.11757	10291137.78	0.399412761	34460.82748	9613005.084	0.35848132	27619.70127	8797552.698	0.313947551	17391.7457	4561442.231	0.381277342	19259.81644	5397272.691	0.356843494	23383.35722	6114907.789	0.38239918	29451.70834	7990154.529	0.368599984	17063.34361	4734829.88	0.360379233	14407.59482	4767961.258	0.302175165	1593.614519	2770008.605	0.057531031	5065.220056	4736922.632	0.106930606	10761.52841	3392164.118	0.317246691	12621.43621	4740026.578
P4-PWY	superpathway of L-lysine, L-threonine and L-methionine biosynthesis I	0.315939574	0.144831395	0.135928057	0.087443385	9.65E-12	4.03E-09	0.180011516	0.134373149	0.225649883		44599.14757	10291137.78	0.433374312	39098.4846	9613005.084	0.406724893	32333.69686	8797552.698	0.367530585	18308.50426	4561442.231	0.40137534	21652.8037	5397272.691	0.401180465	21109.45541	6114907.789	0.34521298	23817.58388	7990154.529	0.298086649	16604.65787	4734829.88	0.350691752	16077.9283	4767961.258	0.337207612	2218.107096	2770008.605	0.08007582	9171.611518	4736922.632	0.193619618	12165.78239	3392164.118	0.358643685	16414.44073	4740026.578
PWY-5659	GDP-mannose biosynthesis	0.450606971	0.228096771	0.77946004	0.230618819	1.97E-11	8.22E-09	-0.328853069	-0.415935386	-0.241770751		23316.77127	10291137.78	0.226571364	20561.52738	9613005.084	0.213892817	14158.06822	8797552.698	0.160931894	8458.156571	4561442.231	0.185427243	11093.86253	5397272.691	0.205545711	9416.666782	6114907.789	0.153995238	11927.00319	7990154.529	0.149271246	8719.655878	4734829.88	0.184159856	10628.45048	4767961.258	0.222913944	23440.27222	2770008.605	0.846216585	28192.06561	4736922.632	0.595155712	10264.4211	3392164.118	0.302592114	11667.76926	4740026.578
PPGPPMET-PWY	ppGpp biosynthesis	0.361162313	0.259544615	0.707690099	0.224631808	2.64E-11	1.10E-08	-0.346527786	-0.438773098	-0.254282474		63015.82853	10291137.78	0.612331016	62596.56411	9613005.084	0.651165411	59949.38481	8797552.698	0.681432517	29063.87263	4561442.231	0.637164106	35110.20515	5397272.691	0.650517533	41219.98191	6114907.789	0.67409	53232.31585	7990154.529	0.666223859	32082.69698	4734829.88	0.677589223	30064.91618	4767961.258	0.630561252	1654.96887	2770008.605	0.059745983	17055.80652	4736922.632	0.360060905	16325.17496	3392164.118	0.481261354	29190.43757	4740026.578
PWY0-1297	superpathway of purine deoxyribonucleosides degradation	0.320666643	0.218983068	0.071121046	0.060530006	2.89E-11	1.21E-08	0.249545597	0.187783943	0.311307251		17003.82422	10291137.78	0.165227836	14146.07489	9613005.084	0.147155596	10063.07788	8797552.698	0.114384968	6245.46928	4561442.231	0.136918741	8676.509391	5397272.691	0.160757291	5222.704372	6114907.789	0.085409373	8129.344246	7990154.529	0.101742015	5272.094573	4734829.88	0.111347075	2599.518119	4767961.258	0.054520538	21632.62728	2770008.605	0.780958848	27529.41733	4736922.632	0.581166708	5222.796215	3392164.118	0.153966496	5567.663958	4740026.578
GLUCONEO-PWY	gluconeogenesis I	0.626680535	0.13509725	0.842430467	0.171479359	5.85E-11	2.44E-08	-0.215749931	-0.27432846	-0.157171403		62074.77247	10291137.78	0.603186682	60346.73731	9613005.084	0.627761421	55592.76737	8797552.698	0.631911729	28522.98698	4561442.231	0.625306329	33509.34149	5397272.691	0.620856929	41154.61677	6114907.789	0.673021053	53151.8168	7990154.529	0.665216381	31255.42772	4734829.88	0.660117227	31200.01165	4767961.258	0.654367977	24060.75871	2770008.605	0.86861675	33898.99988	4736922.632	0.715633387	18132.77251	3392164.118	0.534548798	29797.3603	4740026.578
PWY0-1061	superpathway of L-alanine biosynthesis	0.456646193	0.273853479	0.128074893	0.187407703	8.72E-11	3.64E-08	0.3285713	0.23918597	0.417956631		70556.10939	10291137.78	0.685600669	67487.03671	9613005.084	0.702038916	66952.94669	8797552.698	0.761040587	32754.70628	4561442.231	0.71807785	37391.94865	5397272.691	0.692793394	46373.68495	6114907.789	0.758370961	60375.6333	7990154.529	0.755625352	34579.51332	4734829.88	0.730322191	35017.61606	4767961.258	0.734435835	1937.029082	2770008.605	0.06992863	4395.440872	4736922.632	0.092791063	21452.40943	3392164.118	0.632410717	35479.97959	4740026.578
PWY0-781	aspartate superpathway	0.303867492	0.139989937	0.138461743	0.090980471	9.80E-11	4.10E-08	0.165405749	0.120406913	0.210404585		44253.41175	10291137.78	0.430014763	38520.72886	9613005.084	0.400714746	33018.86903	8797552.698	0.375318798	18293.6195	4561442.231	0.401049023	21890.58723	5397272.691	0.405586089	21636.96058	6114907.789	0.353839523	24534.84455	7990154.529	0.307063455	16957.45852	4734829.88	0.358142931	15465.18904	4767961.258	0.324356433	2303.917852	2770008.605	0.083173671	8642.137397	4736922.632	0.182442021	12619.60212	3392164.118	0.372022157	16840.12958	4740026.578
P122-PWY	heterolactic fermentation	0.058671023	0.042731479	0.012023817	0.009468327	1.02E-10	4.26E-08	0.046647206	0.034735065	0.058559348		10117.3325	10291137.78	0.098311117	7850.400655	9613005.084	0.081664376	6223.352043	8797552.698	0.070739582	3602.16335	4561442.231	0.078969834	4481.796507	5397272.691	0.083038171	3453.04403	6114907.789	0.056469274	4826.360522	7990154.529	0.060403845	2805.725597	4734829.88	0.059257157	1439.318598	4767961.258	0.030187296	395.6837637	2770008.605	0.014284568	516.912907	4736922.632	0.01091242	2392.031847	3392164.118	0.070516395	2466.0938	4740026.578
PWY-7392	taxadiene biosynthesis (engineered)	0.310171637	0.122116664	0.163224491	0.088461327	1.32E-10	5.51E-08	0.146947146	0.106355189	0.187539102		34843.80728	10291137.78	0.338580709	29167.74997	9613005.084	0.303419687	25807.03925	8797552.698	0.293343389	14239.7407	4561442.231	0.312176281	16363.1919	5397272.691	0.303175193	11416.57573	6114907.789	0.186700701	19090.03293	7990154.529	0.238919446	11720.57608	4734829.88	0.24753954	10056.10952	4767961.258	0.210910051	2872.473421	2770008.605	0.103699079	16708.87246	4736922.632	0.352736866	10941.54567	3392164.118	0.322553547	15724.97207	4740026.578
TRNA-CHARGING-PWY	tRNA charging	0.681722458	0.135495771	0.459503737	0.186448819	1.59E-10	6.64E-08	0.222218722	0.160366879	0.284070564		61472.50092	10291137.78	0.59733435	58633.58386	9613005.084	0.609940215	59938.8743	8797552.698	0.681313046	28843.78931	4561442.231	0.632339244	32739.03545	5397272.691	0.606584794	41281.16342	6114907.789	0.67509053	53053.70873	7990154.529	0.663988519	30322.12495	4734829.88	0.640405795	31324.80444	4767961.258	0.656985297	26339.59848	2770008.605	0.950885078	38174.36401	4736922.632	0.80588954	28506.32268	3392164.118	0.840358004	31233.18149	4740026.578
PWY-6126	superpathway of adenosine nucleotides de novo biosynthesis II	0.778833693	0.251757361	1.10830072	0.237734755	2.01E-10	8.39E-08	-0.329467026	-0.422463662	-0.23647039		67407.79435	10291137.78	0.655008181	64793.0661	9613005.084	0.674014687	62629.91114	8797552.698	0.711901517	31167.14139	4561442.231	0.683273838	36305.9649	5397272.691	0.672672421	45319.43151	6114907.789	0.741130252	57686.75673	7990154.529	0.72197298	33482.47831	4734829.88	0.707152721	34402.12294	4767961.258	0.721526898	28568.45341	2770008.605	1.031348905	37449.9441	4736922.632	0.790596491	24263.72022	3392164.118	0.715287332	33510.75763	4740026.578
PWY-7228	superpathway of guanosine nucleotides de novo biosynthesis I	0.786723354	0.232853264	1.091796626	0.224945101	2.76E-10	1.16E-07	-0.305073273	-0.392013947	-0.218132598		68241.87685	10291137.78	0.663113043	64574.59835	9613005.084	0.67174206	64821.21895	8797552.698	0.736809669	31679.1617	4561442.231	0.694498803	35935.35016	5397272.691	0.665805717	44597.49295	6114907.789	0.729324047	57239.56296	7990154.529	0.71637617	32917.55654	4734829.88	0.695221526	33861.25656	4767961.258	0.710183131	26875.343	2770008.605	0.970225975	35049.1724	4736922.632	0.739914394	28088.3226	3392164.118	0.828035485	33125.958	4740026.578
PANTO-PWY	phosphopantothenate biosynthesis I	0.569599202	0.198141787	0.831093684	0.194544988	2.80E-10	1.17E-07	-0.261494482	-0.336055029	-0.186933934		55402.15522	10291137.78	0.538348202	53616.61839	9613005.084	0.557750859	47360.46817	8797552.698	0.538336851	25324.77196	4561442.231	0.555192211	30534.65062	5397272.691	0.565742225	36577.77895	6114907.789	0.598173843	48102.57566	7990154.529	0.602023096	28076.95518	4734829.88	0.592987623	28966.36655	4767961.258	0.607521013	25315.82945	2770008.605	0.913926022	27848.74409	4736922.632	0.587907936	13699.86376	3392164.118	0.403867952	26311.63499	4740026.578
PWY-6609	adenine and adenosine salvage III	0.381238818	0.224452664	0.141242269	0.100662752	4.37E-10	1.83E-07	0.239996549	0.17340585	0.306587248		21375.47418	10291137.78	0.207707589	18308.30751	9613005.084	0.19045353	13127.21035	8797552.698	0.149214342	7984.311504	4561442.231	0.175039189	11101.52468	5397272.691	0.205687674	6739.485463	6114907.789	0.110214016	10794.24587	7990154.529	0.135094332	6705.97285	4734829.88	0.141630703	4303.927923	4767961.258	0.090267678	21921.11448	2770008.605	0.791373516	34414.89861	4736922.632	0.726524398	7254.875017	3392164.118	0.213871581	8698.624865	4740026.578
FOLSYN-PWY	superpathway of tetrahydrofolate biosynthesis and salvage	0.653945005	0.141499817	0.440689893	0.181902436	5.71E-10	2.39E-07	0.213255112	0.151414922	0.275095303		62529.42611	10291137.78	0.607604596	59944.55312	9613005.084	0.62357767	56211.17332	8797552.698	0.638941024	29210.67765	4561442.231	0.640382497	33315.24813	5397272.691	0.617260791	41827.53431	6114907.789	0.684025594	53720.82103	7990154.529	0.672337698	30917.8904	4734829.88	0.652988411	32206.31082	4767961.258	0.675473417	25801.87709	2770008.605	0.931472814	37770.09496	4736922.632	0.797355116	19676.39146	3392164.118	0.58005423	30496.90215	4740026.578
GALACT-GLUCUROCAT-PWY	superpathway of hexuronide and hexuronate degradation	0.041482122	0.034109366	0.006503728	0.005848995	6.06E-10	2.53E-07	0.034978394	0.025550756	0.044406032		11850.94237	10291137.78	0.115156775	9414.143716	9613005.084	0.09793133	7310.964637	8797552.698	0.083102255	4458.062404	4561442.231	0.097733615	6879.239134	5397272.691	0.127457691	2092.331322	6114907.789	0.034216891	2848.090933	7990154.529	0.035645004	3910.416435	4734829.88	0.08258832	1352.666936	4767961.258	0.028369923	495.6907771	2770008.605	0.017894918	3627.964548	4736922.632	0.076589061	1449.48928	3392164.118	0.042730517	2989.451002	4740026.578
TEICHOICACID-PWY	teichoic acid (poly-glycerol) biosynthesis	0.038586716	0.034388444	0.003655752	0.003799807	7.51E-10	3.14E-07	0.034930964	0.025497773	0.044364156		2636.522643	10291137.78	0.02561935	2001.922052	9613005.084	0.020825143	1144.667422	8797552.698	0.013011203	627.2367312	4561442.231	0.013750842	734.5153243	5397272.691	0.013609009	1209.420892	6114907.789	0.019778236	2660.862338	7990154.529	0.033301763	395.600106	4734829.88	0.008355107	702.0086375	4767961.258	0.014723455	139.4135927	2770008.605	0.005032966	306.1437179	4736922.632	0.006462924	1311.527931	3392164.118	0.038663457	1179.867311	4740026.578
PWY-7219	adenosine ribonucleotides de novo biosynthesis	0.756955055	0.245072176	1.06260509	0.227618843	7.88E-10	3.30E-07	-0.305650035	-0.395488621	-0.215811448		65461.32992	10291137.78	0.636094194	63151.28274	9613005.084	0.656935913	60533.41903	8797552.698	0.688071116	30254.87867	4561442.231	0.663274402	35342.6837	5397272.691	0.654824867	44289.76671	6114907.789	0.724291653	56288.47079	7990154.529	0.704472868	32749.77554	4734829.88	0.691677977	33618.61949	4767961.258	0.705094225	27989.16453	2770008.605	1.010436014	40119.78869	4736922.632	0.846958918	22632.03045	3392164.118	0.667185598	32597.14618	4740026.578
PWY-5347	superpathway of L-methionine biosynthesis (transsulfuration)	0.253321978	0.143646521	0.098167514	0.081515331	7.96E-10	3.33E-07	0.155154464	0.110566725	0.199742203		33172.05265	10291137.78	0.322336105	27522.28868	9613005.084	0.286302654	21144.10427	8797552.698	0.240340752	12644.82315	4561442.231	0.277211077	15137.88887	5397272.691	0.28047293	13155.52961	6114907.789	0.215138643	14104.396	7990154.529	0.176522193	10514.81856	4734829.88	0.222073841	9983.111835	4767961.258	0.209379047	1312.519637	2770008.605	0.047383233	6349.144591	4736922.632	0.134035218	8112.028673	3392164.118	0.239140218	10574.36151	4740026.578
HISTSYN-PWY	L-histidine biosynthesis	0.375942757	0.214011382	0.143188821	0.129923665	9.38E-10	3.92E-07	0.232753937	0.165220957	0.300286916		58057.33306	10291137.78	0.564148827	56695.51685	9613005.084	0.589779329	50456.31691	8797552.698	0.573526737	26817.09518	4561442.231	0.58790825	31241.42962	5397272.691	0.578837339	39248.1857	6114907.789	0.641844277	51122.12335	7990154.529	0.639813951	30053.99516	4734829.88	0.634742872	31014.19649	4767961.258	0.650470816	994.1969963	2770008.605	0.035891477	4589.384122	4736922.632	0.096885351	12599.14969	3392164.118	0.371419225	27610.34586	4740026.578
PWY-6121	5-aminoimidazole ribonucleotide biosynthesis I	0.632190894	0.188319134	0.883889234	0.204054028	9.89E-10	4.13E-07	-0.251698339	-0.326224509	-0.17717217		61462.3747	10291137.78	0.597235952	59529.53813	9613005.084	0.619260446	51701.51401	8797552.698	0.58768064	28381.37109	4561442.231	0.6222017	33019.97479	5397272.691	0.611790004	40641.37894	6114907.789	0.66462783	53326.78975	7990154.529	0.667406238	30668.0277	4734829.88	0.64771129	32525.52553	4767961.258	0.682168411	24989.01173	2770008.605	0.902127585	37250.40634	4736922.632	0.786384099	15560.9695	3392164.118	0.458732802	29468.29139	4740026.578
MET-SAM-PWY	superpathway of S-adenosyl-L-methionine biosynthesis	0.253211272	0.150026719	0.093945588	0.081000742	1.07E-09	4.46E-07	0.159265684	0.11321068	0.205320688		33455.04467	10291137.78	0.325085966	28103.09057	9613005.084	0.292344489	21370.02309	8797552.698	0.242908725	12693.63273	4561442.231	0.278281124	15318.0857	5397272.691	0.283811595	13379.62974	6114907.789	0.218803459	14364.50616	7990154.529	0.179777576	10792.50418	4734829.88	0.227938584	10113.65062	4767961.258	0.212116879	1276.533856	2770008.605	0.046084112	5333.776672	4736922.632	0.112600038	8112.857644	3392164.118	0.239164656	10663.9609	4740026.578
PWY-7229	superpathway of adenosine nucleotides de novo biosynthesis I	0.792217149	0.256507139	1.109396409	0.240020063	1.16E-09	4.84E-07	-0.31717926	-0.411531219	-0.222827301		69384.84348	10291137.78	0.674219362	66857.50414	9613005.084	0.695490157	63739.57458	8797552.698	0.724514837	31987.39068	4561442.231	0.701256073	37498.5122	5397272.691	0.69476779	46672.14846	6114907.789	0.763251877	59296.80345	7990154.529	0.742123362	34581.63585	4734829.88	0.730367019	35459.31918	4767961.258	0.743699818	29363.44811	2770008.605	1.060048985	39969.07969	4736922.632	0.843777338	23413.32953	3392164.118	0.690218065	34328.32687	4740026.578
PWY0-162	superpathway of pyrimidine ribonucleotides de novo biosynthesis	0.742069034	0.218934924	1.019842344	0.217281155	1.23E-09	5.12E-07	-0.277773309	-0.360591308	-0.194955311		67255.01022	10291137.78	0.653523563	65132.68977	9613005.084	0.677547647	61834.83002	8797552.698	0.702863991	31159.00043	4561442.231	0.683095364	36380.80399	5397272.691	0.674059031	45641.79978	6114907.789	0.746402094	58269.69241	7990154.529	0.729268654	33779.58016	4734829.88	0.713427536	34851.14334	4767961.258	0.730944348	27353.35679	2770008.605	0.987482737	36474.18416	4736922.632	0.769997465	21647.76477	3392164.118	0.638169735	33505.74779	4740026.578
P161-PWY	acetylene degradation	0.241418656	0.177257976	0.058537969	0.081105241	1.37E-09	5.73E-07	0.182880686	0.130123749	0.235637624		48967.2733	10291137.78	0.475819821	40754.51189	9613005.084	0.42395184	31087.10624	8797552.698	0.353360841	20944.30587	4561442.231	0.459159731	20896.91836	5397272.691	0.387175515	25706.5483	6114907.789	0.42039143	31010.78251	7990154.529	0.388112425	19202.58945	4734829.88	0.405560283	15954.28016	4767961.258	0.3346143	767.8879131	2770008.605	0.027721499	2428.743176	4736922.632	0.051272595	6901.905751	3392164.118	0.203466151	12385.90328	4740026.578
PWY-6470	peptidoglycan biosynthesis V (&beta;-lactam resistance)	0.0794917	0.077458515	0.002839835	0.003844619	1.50E-09	6.27E-07	0.076651865	0.055495686	0.097808044		4898.183677	10291137.78	0.047596134	2939.303637	9613005.084	0.030576325	2648.207173	8797552.698	0.030101635	1424.537115	4561442.231	0.031229972	1598.328321	5397272.691	0.029613629	2853.701021	6114907.789	0.046667932	2757.510446	7990154.529	0.034511353	893.9822385	4734829.88	0.018880979	980.5279605	4767961.258	0.020564931	233.2816494	2770008.605	0.008421694	685.2283632	4736922.632	0.014465686	3849.686919	3392164.118	0.113487638	2421.152658	4740026.578
P441-PWY	superpathway of N-acetylneuraminate degradation	0.069172222	0.062127801	0.007713845	0.005545184	1.54E-09	6.45E-07	0.061458377	0.044447921	0.078468834		4602.187623	10291137.78	0.044719911	2875.486468	9613005.084	0.029912462	2746.675752	8797552.698	0.031220907	1294.373939	4561442.231	0.028376419	2134.80943	5397272.691	0.039553485	4142.257003	6114907.789	0.067740302	5213.382184	7990154.529	0.065247576	1249.502489	4734829.88	0.026389596	1763.652177	4767961.258	0.03698965	647.7396103	2770008.605	0.023384029	7064.974615	4736922.632	0.149146929	2735.695302	3392164.118	0.080647492	2823.110718	4740026.578
PWY-6700	queuosine biosynthesis	0.646866531	0.26467707	0.971366257	0.251290144	1.87E-09	7.83E-07	-0.324499725	-0.422515748	-0.226483703		55000.55331	10291137.78	0.534445797	52859.81415	9613005.084	0.549878146	54003.52993	8797552.698	0.613847189	26328.98	4561442.231	0.577207354	30079.05321	5397272.691	0.557300973	36665.65826	6114907.789	0.599610976	48404.35505	7990154.529	0.605799986	27952.85081	4734829.88	0.590366529	28747.89733	4767961.258	0.602938988	22574.30141	2770008.605	0.814954198	28402.02058	4736922.632	0.599588019	27575.41586	3392164.118	0.812915145	26868.76431	4740026.578
PWY-5345	superpathway of L-methionine biosynthesis (by sulfhydrylation)	0.375943993	0.194951052	0.157572221	0.146034655	1.90E-09	7.94E-07	0.218371772	0.152824333	0.283919211		59490.96482	10291137.78	0.578079568	55232.41831	9613005.084	0.574559337	52206.39156	8797552.698	0.593419481	27621.81352	4561442.231	0.605550002	31173.20067	5397272.691	0.577573201	37791.00727	6114907.789	0.618014344	48230.00892	7990154.529	0.603617974	27789.24797	4734829.88	0.586911223	30594.34765	4767961.258	0.64166519	1862.585473	2770008.605	0.067241144	8726.388638	4736922.632	0.184220628	15342.78241	3392164.118	0.45230071	28843.81012	4740026.578
PWY-6317	galactose degradation I (Leloir pathway)	0.301616044	0.265583366	0.045871182	0.020866445	3.16E-09	1.32E-06	0.255744862	0.183086565	0.328403159		16684.39254	10291137.78	0.162123887	12915.02057	9613005.084	0.134349462	9704.517586	8797552.698	0.110309286	5913.13945	4561442.231	0.129633111	9056.011194	5397272.691	0.167788654	4570.635988	6114907.789	0.074745788	6531.287414	7990154.529	0.081741691	5015.046611	4734829.88	0.105918201	2444.036802	4767961.258	0.051259578	25931.33589	2770008.605	0.936146402	35474.60687	4736922.632	0.748895636	4623.779171	3392164.118	0.136307649	4896.939608	4740026.578
RHAMCAT-PWY	L-rhamnose degradation I	0.031190855	0.029118809	0.003473276	0.002916893	4.35E-09	1.82E-06	0.027717579	0.019737601	0.035697557		10154.37664	10291137.78	0.098671079	8133.19689	9613005.084	0.084606185	6416.325588	8797552.698	0.072933074	4002.120716	4561442.231	0.087738055	5490.218677	5397272.691	0.101722092	1673.506929	6114907.789	0.027367656	2031.609926	7990154.529	0.025426416	3328.878516	4734829.88	0.070306191	717.8165755	4767961.258	0.015055	183.052265	2770008.605	0.006608364	1348.529692	4736922.632	0.028468476	861.8747848	3392164.118	0.025407815	1331.39347	4740026.578
GLUCUROCAT-PWY	superpathway of &beta;-D-glucuronide and D-glucuronate degradation	0.214763451	0.216571068	0.010165269	0.007081339	5.13E-09	2.15E-06	0.204598182	0.145483036	0.263713329		13245.66088	10291137.78	0.128709392	10247.69115	9613005.084	0.106602369	7924.26716	8797552.698	0.09007354	4807.860067	4561442.231	0.105402191	7830.558322	5397272.691	0.145083615	2529.338603	6114907.789	0.041363479	3207.551604	7990154.529	0.040143799	4284.340366	4734829.88	0.090485624	1239.664267	4767961.258	0.025999881	21456.26599	2770008.605	0.774592034	24480.65866	4736922.632	0.516805119	2681.015183	3392164.118	0.079035539	2891.140507	4740026.578
HEME-BIOSYNTHESIS-II	heme biosynthesis I (aerobic)	0.710155486	0.352401501	1.097593757	0.279003954	5.76E-09	2.41E-06	-0.38743827	-0.508325129	-0.266551412		57645.43056	10291137.78	0.56014633	54341.12819	9613005.084	0.565287626	57060.4958	8797552.698	0.648595101	27161.18836	4561442.231	0.595451767	30886.05346	5397272.691	0.572252974	37732.39654	6114907.789	0.617055855	48418.82682	7990154.529	0.605981106	28060.48631	4734829.88	0.5926398	28890.87604	4767961.258	0.605937726	24367.39073	2770008.605	0.879686463	26103.03174	4736922.632	0.551054636	29539.38782	3392164.118	0.87081246	28716.44964	4740026.578
PWY-7221	guanosine ribonucleotides de novo biosynthesis	0.71666396	0.206081788	0.959995324	0.196863122	6.47E-09	2.70E-06	-0.243331363	-0.319868454	-0.166794273		63293.01197	10291137.78	0.615024435	59978.13239	9613005.084	0.623926981	59697.68367	8797552.698	0.678571481	29366.67267	4561442.231	0.643802359	33243.4367	5397272.691	0.615930278	41453.58715	6114907.789	0.677910258	53153.06942	7990154.529	0.665232058	30548.88811	4734829.88	0.645195052	31451.75235	4767961.258	0.659647817	24626.83044	2770008.605	0.889052489	35331.78221	4736922.632	0.7458805	24029.16958	3392164.118	0.708372848	30404.35521	4740026.578
PWY-6737	starch degradation V	0.298857608	0.214641	0.088612109	0.101183806	6.72E-09	2.81E-06	0.210245498	0.146044826	0.27444617		25394.97364	10291137.78	0.246765462	20583.24924	9613005.084	0.21411878	15252.31639	8797552.698	0.173369992	9219.632956	4561442.231	0.202121007	13696.32792	5397272.691	0.253763868	6960.490936	6114907.789	0.113828224	9454.144026	7990154.529	0.118322418	8479.64145	4734829.88	0.179090731	5150.381387	4767961.258	0.108020622	21923.61563	2770008.605	0.79146381	31263.90616	4736922.632	0.660004577	5412.522992	3392164.118	0.159559585	6269.24746	4740026.578
PWY-7242	D-fructuronate degradation	0.23332888	0.213947083	0.032685234	0.034847389	6.86E-09	2.87E-06	0.200643645	0.141584204	0.259703086		15559.35817	10291137.78	0.151191817	12881.1957	9613005.084	0.133997596	9183.231091	8797552.698	0.104383928	5584.554823	4561442.231	0.122429586	9088.146949	5397272.691	0.168384061	4009.22823	6114907.789	0.065564819	5026.966542	7990154.529	0.06291451	5337.262246	4734829.88	0.112723422	3535.523722	4767961.258	0.074151687	21566.73263	2770008.605	0.778579987	27151.68693	4736922.632	0.573192535	3238.02706	3392164.118	0.095456085	5276.369437	4740026.578
POLYISOPRENSYN-PWY	polyisoprenoid biosynthesis (E. coli)	0.660726604	0.205400529	0.896650557	0.186234165	7.37E-09	3.08E-06	-0.235923953	-0.3104078	-0.161440107		61155.66272	10291137.78	0.594255602	58139.23764	9613005.084	0.604797742	56357.89878	8797552.698	0.640608823	28139.83677	4561442.231	0.616906569	32851.76747	5397272.691	0.608673479	38977.66937	6114907.789	0.637420395	49459.1119	7990154.529	0.619000693	29708.52204	4734829.88	0.627446451	29471.04083	4767961.258	0.618105711	24453.59315	2770008.605	0.882798454	33197.10391	4736922.632	0.700815835	19456.65713	3392164.118	0.573576527	28989.78364	4740026.578
PWY1G-0	mycothiol biosynthesis	0.039137219	0.038107175	0.003945265	0.003761583	9.51E-09	3.97E-06	0.035191954	0.02475007	0.045633839		2166.85042	10291137.78	0.021055499	1741.950001	9613005.084	0.018120764	884.6212691	8797552.698	0.010055311	684.6857647	4561442.231	0.015010291	342.4906347	5397272.691	0.006345624	802.9884649	6114907.789	0.013131653	892.2657393	7990154.529	0.011167065	202.0778368	4734829.88	0.004267901	333.1167	4767961.258	0.006986565	183.2393221	2770008.605	0.006615117	175.9655659	4736922.632	0.003714765	675.0181284	3392164.118	0.019899336	462.8961598	4740026.578
DENOVOPURINE2-PWY	superpathway of purine nucleotides de novo biosynthesis II	0.297984233	0.176486736	0.117960248	0.114889371	9.97E-09	4.17E-06	0.180023985	0.123266761	0.236781208		45176.30285	10291137.78	0.438982587	41732.13131	9613005.084	0.434121598	34827.91614	8797552.698	0.39588187	19099.29143	4561442.231	0.418711681	24034.59216	5397272.691	0.445309947	18907.77318	6114907.789	0.309207822	25156.48118	7990154.529	0.314843488	18680.46412	4734829.88	0.394532953	12341.50248	4767961.258	0.25884234	4134.746207	2770008.605	0.149268352	30088.7	4736922.632	0.635195091	9791.407288	3392164.118	0.288647806	17438.58041	4740026.578
PWY0-1296	purine ribonucleosides degradation	0.312310783	0.244847959	0.084141516	0.065132374	1.00E-08	4.18E-06	0.228169268	0.15927775	0.297060786		14207.26678	10291137.78	0.138053412	11852.48813	9613005.084	0.123296389	8459.911402	8797552.698	0.0961621	5163.942254	4561442.231	0.113208542	7826.821801	5397272.691	0.145014385	3588.125235	6114907.789	0.058678321	6526.469532	7990154.529	0.081681393	4427.370724	4734829.88	0.093506437	1953.91012	4767961.258	0.040979992	21625.42487	2770008.605	0.780698834	31789.18471	4736922.632	0.671093602	5465.428065	3392164.118	0.161119211	4490.755679	4740026.578
ALL-CHORISMATE-PWY	superpathway of chorismate metabolism	0.070058254	0.062609024	0.011789324	0.016737754	1.04E-08	4.34E-06	0.05826893	0.040647682	0.075890179		7549.821369	10291137.78	0.073362358	8692.725268	9613005.084	0.090426721	3895.188909	8797552.698	0.044275824	2190.208483	4561442.231	0.048015701	2402.328537	5397272.691	0.044510046	4882.737353	6114907.789	0.07984973	7528.386037	7990154.529	0.094220781	1453.792989	4734829.88	0.030704229	2155.275025	4767961.258	0.045203283	717.2648777	2770008.605	0.025893958	462.0210772	4736922.632	0.009753612	3591.434914	3392164.118	0.105874444	4932.767905	4740026.578
PWY-7007	methyl ketone biosynthesis	0.069965341	0.06793039	0.007581311	0.007209834	1.10E-08	4.61E-06	0.062384031	0.04375764	0.081010422		4448.870171	10291137.78	0.04323011	3622.680543	9613005.084	0.037685204	1770.672679	8797552.698	0.020126878	1411.437852	4561442.231	0.030942798	678.5789074	5397272.691	0.012572626	1463.637749	6114907.789	0.023935565	1488.168996	7990154.529	0.018625034	344.7555213	4734829.88	0.007281265	568.110986	4767961.258	0.011915176	274.5638353	2770008.605	0.009912021	257.0854057	4736922.632	0.005427266	1140.107795	3392164.118	0.033610042	1040.710816	4740026.578
HSERMETANA-PWY	L-methionine biosynthesis III	0.34503471	0.206114284	0.138167166	0.127584689	1.15E-08	4.79E-06	0.206867544	0.14149561	0.272239479		54479.57655	10291137.78	0.529383415	53254.42465	9613005.084	0.553983111	46780.35839	8797552.698	0.531742861	24940.64797	4561442.231	0.546771102	28009.66159	5397272.691	0.518959541	36516.1538	6114907.789	0.597166058	48080.21822	7990154.529	0.601743283	27699.89628	4734829.88	0.585024108	29863.11834	4767961.258	0.62632888	949.8479765	2770008.605	0.034290434	6110.30227	4736922.632	0.128993077	11623.49358	3392164.118	0.34265717	25687.79052	4740026.578
ANAEROFRUCAT-PWY	homolactic fermentation	0.261268727	0.127562638	0.134690223	0.074705597	1.15E-08	4.82E-06	0.126578504	0.08668587	0.166471138		31254.57202	10291137.78	0.303703757	26828.20083	9613005.084	0.279082354	20243.79398	8797552.698	0.230107107	11938.84905	4561442.231	0.261734084	16437.9178	5397272.691	0.304559705	12379.50884	6114907.789	0.202448005	15937.65011	7990154.529	0.199466106	10820.68238	4734829.88	0.22853371	9455.76794	4767961.258	0.198318892	2116.583819	2770008.605	0.076410731	20745.23631	4736922.632	0.437947544	8235.221072	3392164.118	0.242771894	10096.59794	4740026.578
DENITRIFICATION-PWY	nitrate reduction I (denitrification)	0.009193712	0.008928519	0.0009496	0.002209092	1.21E-08	5.05E-06	0.008244112	0.005742145	0.01074608		1441.5377	10291137.78	0.014007564	1168.64784	9613005.084	0.012156946	363.6576417	8797552.698	0.004133623	270.5681887	4561442.231	0.005931637	454.7229344	5397272.691	0.00842505	703.6642496	6114907.789	0.011507357	991.2995785	7990154.529	0.012406513	115.4438013	4734829.88	0.002438183	1234.623715	4767961.258	0.025894164	34.19631309	2770008.605	0.00123452	29.29897927	4736922.632	0.000618523	69.41383493	3392164.118	0.002046299	1747.519886	4740026.578
PANTOSYN-PWY	pantothenate and coenzyme A biosynthesis I	0.561572703	0.178887223	0.771257556	0.178085874	1.42E-08	5.94E-06	-0.209684852	-0.277456746	-0.141912958		55431.12767	10291137.78	0.53862973	53709.52763	9613005.084	0.558717354	48436.47621	8797552.698	0.550567617	25506.64182	4561442.231	0.559179324	30355.21041	5397272.691	0.562417579	36881.778	6114907.789	0.603145285	48094.9782	7990154.529	0.601928011	28000.66369	4734829.88	0.591376341	28731.72319	4767961.258	0.602599762	24020.60403	2770008.605	0.867167127	29693.0206	4736922.632	0.626842001	14559.8326	3392164.118	0.42921958	26690.55684	4740026.578
PHOSLIPSYN-PWY	superpathway of phospholipid biosynthesis I (bacteria)	0.868185477	0.341849075	1.218035919	0.243174497	1.74E-08	7.26E-06	-0.349850441	-0.462804141	-0.236896742		66527.62437	10291137.78	0.646455483	62376.72592	9613005.084	0.648878528	62189.09773	8797552.698	0.70689088	30553.72558	4561442.231	0.66982599	35220.69695	5397272.691	0.652564711	43056.90094	6114907.789	0.704130012	54240.82637	7990154.529	0.678845774	32371.81805	4734829.88	0.683695484	33607.98588	4767961.258	0.704871203	30601.08619	2770008.605	1.104728922	44113.26051	4736922.632	0.931264112	30872.05574	3392164.118	0.910099119	32257.51477	4740026.578
GLYCOCAT-PWY	glycogen degradation I (bacterial)	0.318223589	0.237040053	0.098570683	0.095058763	1.98E-08	8.29E-06	0.219652906	0.150436709	0.288869102		28106.56019	10291137.78	0.273114215	22040.48017	9613005.084	0.229277733	16753.06278	8797552.698	0.190428672	10083.62174	4561442.231	0.221062138	15788.68806	5397272.691	0.292530857	6668.875739	6114907.789	0.109059302	8970.5082	7990154.529	0.112269521	9056.463603	4734829.88	0.191273263	5093.507435	4767961.258	0.106827786	23724.86883	2770008.605	0.856490799	34832.58075	4736922.632	0.735341982	6170.231703	3392164.118	0.181896615	6203.298479	4740026.578
PWY-7220	adenosine deoxyribonucleotides de novo biosynthesis II	0.931700837	0.408187826	1.365267961	0.332459867	2.07E-08	8.66E-06	-0.433567124	-0.575117506	-0.292016742		71279.01606	10291137.78	0.692625224	67397.1321	9613005.084	0.701103677	69456.26335	8797552.698	0.789495281	33255.1014	4561442.231	0.729047957	37768.52238	5397272.691	0.699770505	46914.54369	6114907.789	0.767215881	60330.99874	7990154.529	0.755066733	34547.58877	4734829.88	0.729647942	35604.26634	4767961.258	0.746739842	29551.3138	2770008.605	1.066831119	34465.1183	4736922.632	0.727584573	37792.96895	3392164.118	1.114125604	35854.23919	4740026.578
PWY-7222	guanosine deoxyribonucleotides de novo biosynthesis II	0.931700837	0.408187826	1.365267961	0.332459867	2.07E-08	8.66E-06	-0.433567124	-0.575117506	-0.292016742		71279.01606	10291137.78	0.692625224	67397.1321	9613005.084	0.701103677	69456.26335	8797552.698	0.789495281	33255.1014	4561442.231	0.729047957	37768.52238	5397272.691	0.699770505	46914.54369	6114907.789	0.767215881	60330.99874	7990154.529	0.755066733	34547.58877	4734829.88	0.729647942	35604.26634	4767961.258	0.746739842	29551.3138	2770008.605	1.066831119	34465.1183	4736922.632	0.727584573	37792.96895	3392164.118	1.114125604	35854.23919	4740026.578
PWY-5505	L-glutamate and L-glutamine biosynthesis	0.167994459	0.115326336	0.057041444	0.06576907	2.35E-08	9.83E-06	0.110953015	0.075114637	0.146791393		23506.26142	10291137.78	0.228412659	20126.92751	9613005.084	0.20937186	16028.29912	8797552.698	0.18219043	9543.178987	4561442.231	0.209214071	13103.58355	5397272.691	0.242781573	4824.662631	6114907.789	0.078900006	8607.915332	7990154.529	0.107731525	8761.689669	4734829.88	0.185047613	4045.660208	4767961.258	0.084850945	730.234515	2770008.605	0.026362175	641.6699545	4736922.632	0.013546135	6729.733441	3392164.118	0.198390561	7298.840095	4740026.578
PWY-7187	pyrimidine deoxyribonucleotides de novo biosynthesis II	0.272109985	0.165099333	0.108030951	0.109628322	2.35E-08	9.84E-06	0.164079035	0.110677622	0.217480447		40775.84392	10291137.78	0.396222894	37443.66117	9613005.084	0.389510469	32165.64583	8797552.698	0.365620383	17260.75661	4561442.231	0.378405682	21563.1587	5397272.691	0.399519534	16850.09968	6114907.789	0.275557707	22398.98438	7990154.529	0.280332305	16715.92517	4734829.88	0.353041727	10906.80361	4767961.258	0.228751934	3640.370733	2770008.605	0.131420918	27302.69676	4736922.632	0.576380466	9528.025164	3392164.118	0.280883378	15630.55944	4740026.578
PWY-3781	aerobic respiration I (cytochrome c)	1.612875214	1.157581173	2.774789177	0.799975936	2.38E-08	9.95E-06	-1.161913962	-1.540895461	-0.782932463		83046.21195	10291137.78	0.806968226	78114.34277	9613005.084	0.812590258	96536.07588	8797552.698	1.097306026	37711.61643	4561442.231	0.82674765	38241.91712	5397272.691	0.708541504	57375.8441	6114907.789	0.93829451	79729.23707	7990154.529	0.997843493	35032.92891	4734829.88	0.739898366	56320.95458	4767961.258	1.181237672	17741.27345	2770008.605	0.640477196	29603.6832	4736922.632	0.624956021	80682.85565	3392164.118	2.378506842	67864.89663	4740026.578
PWY-5667	CDP-diacylglycerol biosynthesis I	0.897761348	0.349465518	1.248777957	0.245647856	2.65E-08	1.11E-05	-0.351016609	-0.466044296	-0.235988921		65691.8499	10291137.78	0.63833418	61824.8536	9613005.084	0.643137636	61220.76651	8797552.698	0.695884056	30045.32796	4561442.231	0.658680444	34458.12752	5397272.691	0.638435919	44081.69577	6114907.789	0.72088897	54586.80066	7990154.529	0.683175782	31440.85372	4734829.88	0.66403344	35919.29005	4767961.258	0.753346936	32510.02943	2770008.605	1.173643626	46381.84167	4736922.632	0.979155567	31857.37476	3392164.118	0.939146033	33619.24526	4740026.578
PWY0-1319	CDP-diacylglycerol biosynthesis II	0.897761348	0.349465518	1.248777957	0.245647856	2.65E-08	1.11E-05	-0.351016609	-0.466044296	-0.235988921		65691.8499	10291137.78	0.63833418	61824.8536	9613005.084	0.643137636	61220.76651	8797552.698	0.695884056	30045.32796	4561442.231	0.658680444	34458.12752	5397272.691	0.638435919	44081.69577	6114907.789	0.72088897	54586.80066	7990154.529	0.683175782	31440.85372	4734829.88	0.66403344	35919.29005	4767961.258	0.753346936	32510.02943	2770008.605	1.173643626	46381.84167	4736922.632	0.979155567	31857.37476	3392164.118	0.939146033	33619.24526	4740026.578
SO4ASSIM-PWY	sulfate reduction I (assimilatory)	0.397460872	0.243124591	0.148899912	0.183355994	2.90E-08	1.21E-05	0.24856096	0.166622353	0.330499567		68812.65079	10291137.78	0.668659309	65418.40082	9613005.084	0.680519778	57846.45242	8797552.698	0.657528911	31929.61644	4561442.231	0.699989495	36354.3687	5397272.691	0.673569241	45172.62194	6114907.789	0.738729405	58215.11175	7990154.529	0.728585555	34899.60121	4734829.88	0.737082474	35714.03838	4767961.258	0.749042126	1745.714849	2770008.605	0.063022001	9573.236076	4736922.632	0.202098215	13659.88855	3392164.118	0.402689495	30613.04842	4740026.578
PWY4FS-7	phosphatidylglycerol biosynthesis I (plastidic)	0.847150069	0.339204828	1.192524114	0.253145438	2.96E-08	1.24E-05	-0.345374045	-0.459274987	-0.231473104		65250.58046	10291137.78	0.634046321	61168.95634	9613005.084	0.636314616	61333.31838	8797552.698	0.69716341	29983.17071	4561442.231	0.657317778	34403.48863	5397272.691	0.637423577	42844.19641	6114907.789	0.700651553	53515.11963	7990154.529	0.669763262	31721.22179	4734829.88	0.669954837	32713.64582	4767961.258	0.686113919	29434.61531	2770008.605	1.06261819	42841.21723	4736922.632	0.904410322	30349.31031	3392164.118	0.894688737	31267.34166	4740026.578
PWY4FS-8	phosphatidylglycerol biosynthesis II (non-plastidic)	0.847150069	0.339204828	1.192524114	0.253145438	2.96E-08	1.24E-05	-0.345374045	-0.459274987	-0.231473104		65250.58046	10291137.78	0.634046321	61168.95634	9613005.084	0.636314616	61333.31838	8797552.698	0.69716341	29983.17071	4561442.231	0.657317778	34403.48863	5397272.691	0.637423577	42844.19641	6114907.789	0.700651553	53515.11963	7990154.529	0.669763262	31721.22179	4734829.88	0.669954837	32713.64582	4767961.258	0.686113919	29434.61531	2770008.605	1.06261819	42841.21723	4736922.632	0.904410322	30349.31031	3392164.118	0.894688737	31267.34166	4740026.578
PWY-7616	methanol oxidation to carbon dioxide	0.042253007	0.041775798	0.005420397	0.00484854	3.05E-08	1.28E-05	0.03683261	0.025366585	0.048298635		2801.22406	10291137.78	0.02721977	2463.836423	9613005.084	0.025630242	1153.890969	8797552.698	0.013116045	909.6389622	4561442.231	0.019941916	576.8343175	5397272.691	0.010687515	1344.962519	6114907.789	0.021994813	1477.876825	7990154.529	0.018496223	497.313973	4734829.88	0.010503312	751.1585594	4767961.258	0.015754292	181.7200255	2770008.605	0.006560269	117.6264683	4736922.632	0.002483183	1087.289723	3392164.118	0.032052981	787.699759	4740026.578
PWY-7197	pyrimidine deoxyribonucleotide phosphorylation	0.769577688	0.340968376	1.126284155	0.278793852	3.28E-08	1.37E-05	-0.356706467	-0.475126528	-0.238286407		57819.13567	10291137.78	0.56183424	54814.50534	9613005.084	0.570211967	56771.53098	8797552.698	0.645310496	27050.21572	4561442.231	0.593018926	30483.82934	5397272.691	0.564800615	38610.2535	6114907.789	0.631411868	49604.67999	7990154.529	0.620822536	28160.66144	4734829.88	0.594755507	29168.91924	4767961.258	0.611769217	24637.12142	2770008.605	0.889424003	31192.8253	4736922.632	0.658504006	31067.97854	3392164.118	0.915874865	29291.77612	4740026.578
PWY0-1298	superpathway of pyrimidine deoxyribonucleosides degradation	0.189201881	0.126557714	0.072921128	0.058525228	3.54E-08	1.48E-05	0.116280753	0.078548199	0.154013308		13573.73674	10291137.78	0.131897338	11098.40873	9613005.084	0.115452022	8134.924398	8797552.698	0.092468038	5021.182056	4561442.231	0.110078826	7521.140607	5397272.691	0.139350762	3615.953227	6114907.789	0.059133406	6148.136119	7990154.529	0.076946398	4473.065874	4734829.88	0.094471522	1800.252935	4767961.258	0.037757289	1727.003907	2770008.605	0.062346518	7902.5328	4736922.632	0.166828412	4454.957989	3392164.118	0.131330851	3709.992004	4740026.578
HOMOSER-METSYN-PWY	L-methionine biosynthesis I	0.16146799	0.120655131	0.052317866	0.048950025	3.77E-08	1.58E-05	0.109150124	0.073865467	0.144434781		20869.36949	10291137.78	0.20278972	16639.2165	9613005.084	0.173090687	11677.61627	8797552.698	0.132737099	7344.970104	4561442.231	0.161022978	8947.031324	5397272.691	0.165769488	7132.904112	6114907.789	0.116647779	7348.058493	7990154.529	0.09196391	5837.677186	4734829.88	0.123292227	5328.443272	4767961.258	0.111755171	575.6955889	2770008.605	0.02078317	2948.487067	4736922.632	0.06224478	4292.70481	3392164.118	0.126547675	5680.272262	4740026.578
PWY-7199	pyrimidine deoxyribonucleosides salvage	0.316393811	0.224740934	0.118013621	0.066282039	4.33E-08	1.81E-05	0.19838019	0.134711258	0.262049122		15281.54357	10291137.78	0.148492265	12166.39287	9613005.084	0.126561806	8964.455694	8797552.698	0.101897153	5481.48395	4561442.231	0.120169974	8184.030911	5397272.691	0.151632711	4182.668162	6114907.789	0.068401165	6215.17804	7990154.529	0.077785455	4571.09553	4734829.88	0.096541917	2329.619488	4767961.258	0.048859866	21826.93225	2770008.605	0.787973446	29683.06688	4736922.632	0.62663187	5466.973797	3392164.118	0.161164779	4730.398963	4740026.578
GLYOXYLATE-BYPASS	glyoxylate cycle	0.395958682	0.194357368	0.200368365	0.146498836	4.42E-08	1.85E-05	0.195590317	0.130099769	0.261080865		56210.69455	10291137.78	0.546204859	53662.9112	9613005.084	0.558232423	51709.48919	8797552.698	0.587771292	26098.27888	4561442.231	0.572149718	29937.26936	5397272.691	0.554674019	36570.7817	6114907.789	0.598059414	48040.89774	7990154.529	0.601251172	27979.59197	4734829.88	0.590931304	28272.52861	4767961.258	0.592968925	1353.147474	2770008.605	0.048849938	2221.461197	4736922.632	0.046896717	16291.04016	3392164.118	0.48025507	26458.08737	4740026.578
PRPP-PWY	superpathway of histidine, purine, and pyrimidine biosynthesis	0.272842624	0.165465513	0.113782202	0.106199026	4.61E-08	1.93E-05	0.159060422	0.106060526	0.212060318		41622.8034	10291137.78	0.404452883	37668.36872	9613005.084	0.391848006	31005.01149	8797552.698	0.352427687	17203.90006	4561442.231	0.377159223	22518.87369	5397272.691	0.417226903	14948.74518	6114907.789	0.244463951	22172.89289	7990154.529	0.277502679	16857.09611	4734829.88	0.356023269	10635.85221	4767961.258	0.223069183	4092.699864	2770008.605	0.147750439	25974.02234	4736922.632	0.54833115	9380.065008	3392164.118	0.276521556	14400.58294	4740026.578
GALACTUROCAT-PWY	D-galacturonate degradation I	0.056711088	0.036176498	0.020914986	0.025931689	4.61E-08	1.93E-05	0.035796102	0.023812767	0.047779437		11961.0849	10291137.78	0.116227041	9768.759132	9613005.084	0.101620243	7388.909105	8797552.698	0.083988234	4522.890236	4561442.231	0.099154829	6905.38118	5397272.691	0.127942047	2443.951683	6114907.789	0.039967106	3232.093322	7990154.529	0.040450949	4000.52714	4734829.88	0.084491465	2319.315509	4767961.258	0.048643757	599.4710646	2770008.605	0.021641487	7622.07113	4736922.632	0.160907655	1576.48951	3392164.118	0.046474447	4163.946814	4740026.578
PWY-6107	chlorosalicylate degradation	0.005804394	0.005715278	0.000842917	0.001117608	4.99E-08	2.09E-05	0.004961477	0.003375713	0.00654724		1058.345052	10291137.78	0.010284043	981.4122393	9613005.084	0.010209214	494.258229	8797552.698	0.005618133	298.8469037	4561442.231	0.006551588	174.8901653	5397272.691	0.003240343	280.2915768	6114907.789	0.004583742	317.1086068	7990154.529	0.003968742	76.00925024	4734829.88	0.001605322	156.635805	4767961.258	0.003285174	27.15089472	2770008.605	0.000980174	10.45429616	4736922.632	0.000220698	72.19018845	3392164.118	0.002128146	314.9785335	4740026.578
PWY-6387	UDP-N-acetylmuramoyl-pentapeptide biosynthesis I (meso-diaminopimelate containing)	0.787401597	0.338077239	1.13397614	0.274039603	5.20E-08	2.17E-05	-0.346574543	-0.463594019	-0.229555067		58666.93554	10291137.78	0.570072395	55584.43169	9613005.084	0.578221183	57482.44394	8797552.698	0.6533913	27486.71372	4561442.231	0.602588224	31078.46794	5397272.691	0.575818005	38816.13696	6114907.789	0.634778778	49739.42199	7990154.529	0.622508887	28555.1805	4734829.88	0.603087782	29323.09112	4767961.258	0.615002714	24776.6121	2770008.605	0.894459752	38297.4652	4736922.632	0.808488299	31446.53385	3392164.118	0.927034564	29592.60641	4740026.578
PWY-7094	fatty acid salvage	0.532249043	0.230869679	0.289101406	0.201279609	5.32E-08	2.22E-05	0.243147637	0.16084026	0.325455013		67747.87719	10291137.78	0.658312799	67243.52503	9613005.084	0.699505768	61198.2069	8797552.698	0.695627625	32182.10153	4561442.231	0.705524698	36879.91424	5397272.691	0.683306484	47199.9413	6114907.789	0.771883124	63126.97682	7990154.529	0.790059524	36482.54782	4734829.88	0.770514438	37565.21242	4767961.258	0.7878674	3118.782347	2770008.605	0.112591071	5538.32849	4736922.632	0.116918281	18154.51402	3392164.118	0.535189731	32796.93975	4740026.578
PEPTIDOGLYCANSYN-PWY	peptidoglycan biosynthesis I (meso-diaminopimelate containing)	0.785996211	0.338308288	1.132641848	0.274767214	5.36E-08	2.24E-05	-0.346645637	-0.46383451	-0.229456764		58444.37037	10291137.78	0.567909707	55410.05102	9613005.084	0.576407175	57335.83029	8797552.698	0.651724772	27396.36446	4561442.231	0.600607507	30961.87851	5397272.691	0.573657851	38783.03409	6114907.789	0.634237431	49709.34666	7990154.529	0.622132482	28483.47949	4734829.88	0.601573451	29285.27575	4767961.258	0.6142096	24766.73789	2770008.605	0.894103284	38118.78257	4736922.632	0.804716174	31398.66132	3392164.118	0.925623296	29563.6996	4740026.578
PWY-5180	toluene degradation I (aerobic) (via o-cresol)	0.101671962	0.083796911	0.026827019	0.03526674	5.65E-08	2.36E-05	0.074844944	0.050217017	0.09947287		20429.37358	10291137.78	0.198514236	16219.90899	9613005.084	0.168728809	12349.30469	8797552.698	0.140372046	8910.527521	4561442.231	0.195344522	7367.835625	5397272.691	0.136510346	13099.74702	6114907.789	0.214226403	16363.05537	7990154.529	0.204790224	8236.980955	4734829.88	0.173965721	8511.823745	4767961.258	0.178521244	243.6877537	2770008.605	0.008797365	114.1326108	4736922.632	0.002409425	3263.920021	3392164.118	0.096219402	5904.540411	4740026.578
PWY-5182	toluene degradation II (aerobic) (via 4-methylcatechol)	0.101671962	0.083796911	0.026827019	0.03526674	5.65E-08	2.36E-05	0.074844944	0.050217017	0.09947287		20429.37358	10291137.78	0.198514236	16219.90899	9613005.084	0.168728809	12349.30469	8797552.698	0.140372046	8910.527521	4561442.231	0.195344522	7367.835625	5397272.691	0.136510346	13099.74702	6114907.789	0.214226403	16363.05537	7990154.529	0.204790224	8236.980955	4734829.88	0.173965721	8511.823745	4767961.258	0.178521244	243.6877537	2770008.605	0.008797365	114.1326108	4736922.632	0.002409425	3263.920021	3392164.118	0.096219402	5904.540411	4740026.578
PWY-7208	superpathway of pyrimidine nucleobases salvage	0.902011277	0.380447708	1.28990897	0.313181268	6.96E-08	2.91E-05	-0.387897693	-0.520380404	-0.255414981		66523.9135	10291137.78	0.646419424	63719.12768	9613005.084	0.662842963	64747.54976	8797552.698	0.735972287	30863.96839	4561442.231	0.676627409	35217.55831	5397272.691	0.652506559	44587.23629	6114907.789	0.729156315	57520.51907	7990154.529	0.719892448	32612.60278	4734829.88	0.688780877	34533.39644	4767961.258	0.724280139	28144.07217	2770008.605	1.01602833	38032.91589	4736922.632	0.802903464	35523.77783	3392164.118	1.047230517	34737.4472	4740026.578
PWY-6562	norspermidine biosynthesis	0.047891701	0.043046042	0.009832004	0.018050821	7.21E-08	3.01E-05	0.038059697	0.025414854	0.05070454		8413.640092	10291137.78	0.08175617	11762.58144	9613005.084	0.122361128	9826.973967	8797552.698	0.111701223	3115.453161	4561442.231	0.068299739	6394.356864	5397272.691	0.118473852	3605.44394	6114907.789	0.058961542	5246.36489	7990154.529	0.065660368	2443.020344	4734829.88	0.051596792	4255.179119	4767961.258	0.089245254	248.1477751	2770008.605	0.008958376	1082.076231	4736922.632	0.022843443	568.8051884	3392164.118	0.01676821	7319.285152	4740026.578
PWY-7539	6-hydroxymethyl-dihydropterin diphosphate biosynthesis III (Chlamydia)	0.703427923	0.209229035	0.9157338	0.1723856	7.96E-08	3.33E-05	-0.212305877	-0.285190458	-0.139421295		70722.71792	10291137.78	0.68721962	69567.24336	9613005.084	0.723678421	63774.46614	8797552.698	0.724911442	32890.94487	4561442.231	0.721064593	38654.32659	5397272.691	0.716182576	49873.24185	6114907.789	0.815600882	63404.89682	7990154.529	0.793537804	36617.05125	4734829.88	0.773355161	38166.43148	4767961.258	0.800476963	24324.52168	2770008.605	0.878138849	33367.17023	4736922.632	0.704406063	18935.73398	3392164.118	0.558219866	35041.14044	4740026.578
PWY-5855	ubiquinol-7 biosynthesis (prokaryotic)	0.7322465	0.409510484	1.130436857	0.298716089	8.33E-08	3.48E-05	-0.398190357	-0.534629856	-0.261750858		60986.47832	10291137.78	0.59261162	57562.00994	9613005.084	0.598793088	59361.08067	8797552.698	0.674745383	28887.2754	4561442.231	0.633292584	32174.31175	5397272.691	0.596121664	41137.3494	6114907.789	0.672738671	52060.89687	7990154.529	0.651563079	29421.20283	4734829.88	0.621378245	31466.78652	4767961.258	0.659963133	24328.19718	2770008.605	0.878271538	26357.14756	4736922.632	0.556419211	32314.56275	3392164.118	0.952623801	29971.22315	4740026.578
PWY-5856	ubiquinol-9 biosynthesis (prokaryotic)	0.7322465	0.409510484	1.130436857	0.298716089	8.33E-08	3.48E-05	-0.398190357	-0.534629856	-0.261750858		60986.47832	10291137.78	0.59261162	57562.00994	9613005.084	0.598793088	59361.08067	8797552.698	0.674745383	28887.2754	4561442.231	0.633292584	32174.31175	5397272.691	0.596121664	41137.3494	6114907.789	0.672738671	52060.89687	7990154.529	0.651563079	29421.20283	4734829.88	0.621378245	31466.78652	4767961.258	0.659963133	24328.19718	2770008.605	0.878271538	26357.14756	4736922.632	0.556419211	32314.56275	3392164.118	0.952623801	29971.22315	4740026.578
PWY-5857	ubiquinol-10 biosynthesis (prokaryotic)	0.7322465	0.409510484	1.130436857	0.298716089	8.33E-08	3.48E-05	-0.398190357	-0.534629856	-0.261750858		60986.47832	10291137.78	0.59261162	57562.00994	9613005.084	0.598793088	59361.08067	8797552.698	0.674745383	28887.2754	4561442.231	0.633292584	32174.31175	5397272.691	0.596121664	41137.3494	6114907.789	0.672738671	52060.89687	7990154.529	0.651563079	29421.20283	4734829.88	0.621378245	31466.78652	4767961.258	0.659963133	24328.19718	2770008.605	0.878271538	26357.14756	4736922.632	0.556419211	32314.56275	3392164.118	0.952623801	29971.22315	4740026.578
PWY-6708	ubiquinol-8 biosynthesis (prokaryotic)	0.7322465	0.409510484	1.130436857	0.298716089	8.33E-08	3.48E-05	-0.398190357	-0.534629856	-0.261750858		60986.47832	10291137.78	0.59261162	57562.00994	9613005.084	0.598793088	59361.08067	8797552.698	0.674745383	28887.2754	4561442.231	0.633292584	32174.31175	5397272.691	0.596121664	41137.3494	6114907.789	0.672738671	52060.89687	7990154.529	0.651563079	29421.20283	4734829.88	0.621378245	31466.78652	4767961.258	0.659963133	24328.19718	2770008.605	0.878271538	26357.14756	4736922.632	0.556419211	32314.56275	3392164.118	0.952623801	29971.22315	4740026.578
PWY0-1261	anhydromuropeptides recycling	0.383221694	0.17017928	0.206761866	0.150551845	9.37E-08	3.92E-05	0.176459828	0.115408815	0.23751084		35879.34843	10291137.78	0.348643165	31946.79427	9613005.084	0.332328902	24661.37879	8797552.698	0.280320899	14291.73042	4561442.231	0.313316046	20151.6307	5397272.691	0.373366918	11561.41474	6114907.789	0.189069323	14981.67913	7990154.529	0.187501745	12451.27347	4734829.88	0.262971929	10778.20971	4767961.258	0.226054893	7127.026635	2770008.605	0.257292581	26446.43758	4736922.632	0.558304191	9446.586012	3392164.118	0.278482576	14765.0576	4740026.578
ARGSYNBSUB-PWY	L-arginine biosynthesis II (acetyl cycle)	0.392566358	0.225501406	0.180128671	0.150314788	9.86E-08	4.12E-05	0.212437687	0.139416103	0.285459272		59844.97669	10291137.78	0.581519536	59303.52736	9613005.084	0.616909352	52808.12618	8797552.698	0.600259277	27963.45943	4561442.231	0.613039868	32012.48417	5397272.691	0.593123342	42059.60224	6114907.789	0.687820711	54658.39273	7990154.529	0.684071785	31707.97845	4734829.88	0.669675136	32716.56799	4767961.258	0.686175206	1117.621071	2770008.605	0.040347206	5998.869764	4736922.632	0.126640653	13402.72579	3392164.118	0.395108412	28849.27532	4740026.578
CATECHOL-ORTHO-CLEAVAGE-PWY	catechol degradation to &beta;-ketoadipate	0.118805698	0.10567401	0.025420128	0.051272985	1.09E-07	4.56E-05	0.09338557	0.061618074	0.125153065		23162.03161	10291137.78	0.225067744	21825.91924	9613005.084	0.227045747	17329.76217	8797552.698	0.196983897	10056.75127	4561442.231	0.22047306	10656.16534	5397272.691	0.197436112	15463.81145	6114907.789	0.252887075	20143.45699	7990154.529	0.252103472	10089.20764	4734829.88	0.213084903	11299.5919	4767961.258	0.236990011	221.2163344	2770008.605	0.007986124	92.33598731	4736922.632	0.001949282	3563.181356	3392164.118	0.105041538	10644.0207	4740026.578
PWY-5415	catechol degradation I (meta-cleavage pathway)	0.089453316	0.076727122	0.023131913	0.032967024	1.32E-07	5.53E-05	0.066321402	0.043704599	0.088938206		19409.60792	10291137.78	0.188605073	15470.50488	9613005.084	0.160933077	12091.35481	8797552.698	0.137439982	8633.185916	4561442.231	0.189264392	7207.693153	5397272.691	0.133543246	12814.1728	6114907.789	0.209556272	15942.63897	7990154.529	0.199528544	8063.422319	4734829.88	0.170300149	8497.006536	4767961.258	0.178210478	214.3208563	2770008.605	0.007737191	81.54066467	4736922.632	0.001721385	3135.318782	3392164.118	0.092428275	5510.976829	4740026.578
NONOXIPENT-PWY	pentose phosphate pathway (non-oxidative branch)	0.686432403	0.207816992	0.891601274	0.171002275	1.58E-07	6.61E-05	-0.205168871	-0.277524817	-0.132812926		75440.66397	10291137.78	0.733064367	70015.79747	9613005.084	0.728344538	64963.59481	8797552.698	0.738428027	33784.66536	4561442.231	0.74065753	40667.73196	5397272.691	0.753486701	41157.53537	6114907.789	0.673068782	52714.33183	7990154.529	0.659741081	33970.41078	4734829.88	0.717457895	30702.92321	4767961.258	0.64394238	24808.93403	2770008.605	0.895626605	39836.66791	4736922.632	0.840982026	18155.59584	3392164.118	0.535221623	31294.50408	4740026.578
PWY-5265	peptidoglycan biosynthesis II (staphylococci)	0.066951277	0.072297425	0.007544712	0.008831494	1.59E-07	6.64E-05	0.059406565	0.039550674	0.079262457		5098.391106	10291137.78	0.049541569	3393.270886	9613005.084	0.035298753	3806.634955	8797552.698	0.043269249	1371.991687	4561442.231	0.030078024	2807.282732	5397272.691	0.052012987	4433.189311	6114907.789	0.072498057	9712.995897	7990154.529	0.121562053	1730.387618	4734829.88	0.03654593	2821.239822	4767961.258	0.059170779	308.7822914	2770008.605	0.011147341	1217.785467	4736922.632	0.025708367	3089.724078	3392164.118	0.091084157	3798.81635	4740026.578
GLYCOGENSYNTH-PWY	glycogen biosynthesis I (from ADP-D-Glucose)	0.317730525	0.256162054	0.103300227	0.07903542	1.61E-07	6.71E-05	0.214430297	0.14160962	0.287250974		14993.49868	10291137.78	0.145693304	12560.03154	9613005.084	0.130656662	8936.929452	8797552.698	0.101584267	5564.377774	4561442.231	0.121987246	8557.068845	5397272.691	0.158544312	4268.326726	6114907.789	0.06980198	5787.576241	7990154.529	0.072433846	5036.647633	4734829.88	0.106374416	4648.512613	4767961.258	0.097494765	24270.07981	2770008.605	0.876173445	36780.22681	4736922.632	0.776458255	5523.906525	3392164.118	0.162843139	5706.402597	4740026.578
UBISYN-PWY	superpathway of ubiquinol-8 biosynthesis (prokaryotic)	0.709028526	0.40564581	1.092671817	0.296902473	1.72E-07	7.19E-05	-0.383643291	-0.518949944	-0.248336639		58871.70491	10291137.78	0.572062159	55998.30409	9613005.084	0.582526521	55506.16078	8797552.698	0.63092729	27729.36069	4561442.231	0.607907747	31610.62477	5397272.691	0.585677741	39684.83897	6114907.789	0.648985076	50382.2106	7990154.529	0.630553645	29033.47806	4734829.88	0.613189466	30071.77819	4767961.258	0.630705171	23620.41734	2770008.605	0.852719999	25171.19592	4736922.632	0.53138288	31493.64995	3392164.118	0.928423533	27788.27781	4740026.578
SULFATE-CYS-PWY	superpathway of sulfate assimilation and cysteine biosynthesis	0.423072047	0.234670965	0.193745878	0.19552469	2.28E-07	9.55E-05	0.229326169	0.147213589	0.311438749		69947.5221	10291137.78	0.679686966	66829.06893	9613005.084	0.695194358	58577.96277	8797552.698	0.665843841	32201.6591	4561442.231	0.705953456	37128.22993	5397272.691	0.687907246	44924.55071	6114907.789	0.734672578	58349.60113	7990154.529	0.730268744	35272.97611	4734829.88	0.744968183	35506.61019	4767961.258	0.744691667	2326.617571	2770008.605	0.083993153	11356.04875	4736922.632	0.239734732	14242.22057	3392164.118	0.419856471	31673.34293	4740026.578
PWY-5417	catechol degradation III (ortho-cleavage pathway)	0.127323883	0.118514402	0.026551886	0.054982381	2.39E-07	9.97E-05	0.100771997	0.065418697	0.136125297		26061.00652	10291137.78	0.253237369	24510.49827	9613005.084	0.25497228	19515.95698	8797552.698	0.221833931	11368.50508	4561442.231	0.249230496	11971.66926	5397272.691	0.221809605	17401.49841	6114907.789	0.284574993	22518.93706	7990154.529	0.281833561	11243.75445	4734829.88	0.237469027	12683.33079	4767961.258	0.266011616	222.0547301	2770008.605	0.008016391	83.55899655	4736922.632	0.001763993	3869.773387	3392164.118	0.114079781	11835.40905	4740026.578
PWY-5431	aromatic compounds degradation via &beta;-ketoadipate	0.127323883	0.118514402	0.026551886	0.054982381	2.39E-07	9.97E-05	0.100771997	0.065418697	0.136125297		26061.00652	10291137.78	0.253237369	24510.49827	9613005.084	0.25497228	19515.95698	8797552.698	0.221833931	11368.50508	4561442.231	0.249230496	11971.66926	5397272.691	0.221809605	17401.49841	6114907.789	0.284574993	22518.93706	7990154.529	0.281833561	11243.75445	4734829.88	0.237469027	12683.33079	4767961.258	0.266011616	222.0547301	2770008.605	0.008016391	83.55899655	4736922.632	0.001763993	3869.773387	3392164.118	0.114079781	11835.40905	4740026.578
PWY-5178	toluene degradation IV (aerobic) (via catechol)	0.020168594	0.018915474	0.004584558	0.00623232	2.50E-07	0.000104516	0.015584036	0.010176854	0.020991219		1512.911858	10291137.78	0.014701114	1515.335265	9613005.084	0.015763388	1169.661729	8797552.698	0.013295308	841.1469498	4561442.231	0.018440373	527.4295191	5397272.691	0.009772149	1443.777269	6114907.789	0.023610777	1508.225806	7990154.529	0.018876053	644.6687065	4734829.88	0.013615457	3175.137601	4767961.258	0.066593192	96.02751547	2770008.605	0.003466687	38.0420298	4736922.632	0.000803096	638.6993554	3392164.118	0.018828669	366.2166986	4740026.578
CRNFORCAT-PWY	creatinine degradation I	0.031989586	0.034226694	0.004491501	0.005344576	2.74E-07	0.000114477	0.027498086	0.018058792	0.036937379		3975.268831	10291137.78	0.038628079	3501.389819	9613005.084	0.036423468	1770.337438	8797552.698	0.020123067	1068.31961	4561442.231	0.023420654	1118.753593	5397272.691	0.020728128	1457.821456	6114907.789	0.023840449	2863.982286	7990154.529	0.035843891	861.0965981	4734829.88	0.018186432	1378.016564	4767961.258	0.028901589	130.743392	2770008.605	0.004719963	58.47287831	4736922.632	0.001234406	445.5678882	3392164.118	0.01313521	2427.06967	4740026.578
PWY-621	sucrose degradation III (sucrose invertase)	0.278411464	0.244741967	0.076442048	0.089607425	2.81E-07	0.000117597	0.201969417	0.131271524	0.272667309		16267.92022	10291137.78	0.158076984	13825.38527	9613005.084	0.143819598	9640.195559	8797552.698	0.109578151	5729.402622	4561442.231	0.125605068	8836.176939	5397272.691	0.163715592	4216.53008	6114907.789	0.068954925	5976.635886	7990154.529	0.074800004	5407.861006	4734829.88	0.114214473	4969.097363	4767961.258	0.104218493	24525.26518	2770008.605	0.885385884	28110.69647	4736922.632	0.593437948	3902.94434	3392164.118	0.115057651	4311.877026	4740026.578
PWY-5920	superpathway of heme biosynthesis from glycine	0.354317104	0.332803187	0.714105816	0.353929549	2.92E-07	0.000122049	-0.359788711	-0.490189825	-0.229387598		10604.65447	10291137.78	0.103046473	8174.123911	9613005.084	0.085031932	25362.22804	8797552.698	0.28828731	6431.297934	4561442.231	0.140992642	2488.870691	5397272.691	0.046113488	6701.100471	6114907.789	0.109586288	8906.579703	7990154.529	0.11146943	1480.032916	4734829.88	0.031258418	3539.655735	4767961.258	0.074238349	7597.062004	2770008.605	0.274261314	13035.6031	4736922.632	0.275191387	23651.17469	3392164.118	0.69722967	10312.72633	4740026.578
ASPASN-PWY	superpathway of L-aspartate and L-asparagine biosynthesis	0.234584135	0.132122403	0.104211159	0.115854695	2.95E-07	0.000123214	0.130372976	0.08315431	0.177591643		37513.05904	10291137.78	0.364518092	31785.0772	9613005.084	0.330646628	26049.46824	8797552.698	0.29609903	16186.94511	4561442.231	0.35486463	17237.20439	5397272.691	0.319368788	21612.38733	6114907.789	0.353437665	25649.91373	7990154.529	0.321018994	15373.46785	4734829.88	0.324688917	15353.20769	4767961.258	0.322007811	775.4277386	2770008.605	0.027993694	20719.51673	4736922.632	0.437404584	6634.950651	3392164.118	0.195596393	12759.89303	4740026.578
TCA-GLYOX-BYPASS	superpathway of glyoxylate bypass and TCA	0.49341982	0.229668235	0.273180508	0.192564535	3.81E-07	0.000159389	0.220239312	0.139673344	0.30080528		69425.68489	10291137.78	0.674616222	66548.86962	9613005.084	0.692279563	63827.24098	8797552.698	0.725511323	32235.83591	4561442.231	0.706702711	36828.48806	5397272.691	0.682353666	45436.35681	6114907.789	0.743042387	59599.29881	7990154.529	0.745909214	34645.66832	4734829.88	0.73171939	35255.18305	4767961.258	0.739418404	1738.73244	2770008.605	0.062769929	3034.493963	4736922.632	0.06406045	21064.21386	3392164.118	0.620966826	32503.39426	4740026.578
PWY-5686	UMP biosynthesis	0.703954353	0.209856485	0.920169089	0.207882221	3.89E-07	0.000162523	-0.216214736	-0.29552579	-0.136903683		66406.92959	10291137.78	0.64528268	64898.56311	9613005.084	0.675112127	59156.43715	8797552.698	0.672419242	30571.42007	4561442.231	0.670213904	36285.25647	5397272.691	0.672288738	45303.36773	6114907.789	0.740867553	57675.99147	7990154.529	0.721838248	33749.74592	4734829.88	0.712797435	34760.20174	4767961.258	0.729037001	26363.05168	2770008.605	0.951731761	37935.22109	4736922.632	0.800841053	17890.20973	3392164.118	0.527398118	32728.70863	4740026.578
PWY-5840	superpathway of menaquinol-7 biosynthesis	0.104134598	0.085344551	0.033097312	0.040499742	4.15E-07	0.000173616	0.071037286	0.045481096	0.096593477		6046.249331	10291137.78	0.058752001	5601.301485	9613005.084	0.058267955	2940.706124	8797552.698	0.033426411	1784.854526	4561442.231	0.039129171	1571.232179	5397272.691	0.029111595	3045.936124	6114907.789	0.049811644	4664.214408	7990154.529	0.058374521	986.5324743	4734829.88	0.020835648	1505.091518	4767961.258	0.031566773	517.0264438	2770008.605	0.018665157	2485.357138	4736922.632	0.052467759	2501.736346	3392164.118	0.073750451	3285.022969	4740026.578
TCA	TCA cycle I (prokaryotic)	1.024256719	0.385221738	1.381583646	0.300408209	4.49E-07	0.000187533	-0.357326927	-0.488730521	-0.225923334		80949.39305	10291137.78	0.78659323	76688.7249	9613005.084	0.797760162	78188.02148	8797552.698	0.888747407	37911.6002	4561442.231	0.831131872	42641.59656	5397272.691	0.79005822	53992.47806	6114907.789	0.882964714	69629.79298	7990154.529	0.871444885	39533.52147	4734829.88	0.834951254	40756.99656	4767961.258	0.854809726	32696.66992	2770008.605	1.180381529	37739.49303	4736922.632	0.796709087	40225.10433	3392164.118	1.185824239	40418.04346	4740026.578
GLUTORN-PWY	L-ornithine biosynthesis	0.36209313	0.227957203	0.162105189	0.149853179	5.04E-07	0.000210483	0.199987941	0.126471405	0.273504477		59297.26378	10291137.78	0.576197356	58279.84283	9613005.084	0.606260397	52101.68778	8797552.698	0.592229334	27769.3769	4561442.231	0.608785018	31862.7036	5397272.691	0.590348226	40430.77885	6114907.789	0.661183786	51683.08549	7990154.529	0.646834617	30939.52308	4734829.88	0.653445295	31627.24185	4767961.258	0.663328415	1132.710709	2770008.605	0.040891956	3982.144317	4736922.632	0.084066062	12227.45087	3392164.118	0.360461653	27992.06011	4740026.578
PWY-5838	superpathway of menaquinol-8 biosynthesis I	0.11140224	0.089271377	0.037696051	0.046001207	6.49E-07	0.000271267	0.073706189	0.046563636	0.100848741		6513.915056	10291137.78	0.063296355	6340.401744	9613005.084	0.0659565	3187.558127	8797552.698	0.036232328	1913.208475	4561442.231	0.041943061	1723.891853	5397272.691	0.031940055	3302.967931	6114907.789	0.054015008	5065.936995	7990154.529	0.063402241	1067.221901	4734829.88	0.022539815	1646.889282	4767961.258	0.034540744	543.826829	2770008.605	0.019632677	2503.062099	4736922.632	0.052841524	2602.705289	3392164.118	0.076726986	3669.161009	4740026.578
RIBOSYN2-PWY	flavin biosynthesis I (bacteria and plants)	0.636588147	0.213091874	0.839994564	0.190418831	7.70E-07	0.000321995	-0.203406416	-0.280186201	-0.126626631		61033.26329	10291137.78	0.593066234	58846.12273	9613005.084	0.612151166	53441.17716	8797552.698	0.607455039	27924.72116	4561442.231	0.612190613	32907.27297	5397272.691	0.609701878	41475.46856	6114907.789	0.678268095	52359.02894	7990154.529	0.655294322	30926.91715	4734829.88	0.653179057	31274.64523	4767961.258	0.655933292	24238.84739	2770008.605	0.875045924	33035.32834	4736922.632	0.697400631	16217.822	3392164.118	0.47809662	28823.11593	4740026.578
ARGSYN-PWY	L-arginine biosynthesis I (via L-ornithine)	0.330243192	0.19486775	0.161440515	0.132551219	8.22E-07	0.000343413	0.168802676	0.105315816	0.232289536		51206.90791	10291137.78	0.497582571	51571.63239	9613005.084	0.53647774	45739.84467	8797552.698	0.519915552	23440.02632	4561442.231	0.513873138	28981.34224	5397272.691	0.53696272	32904.38434	6114907.789	0.538101071	43693.83615	7990154.529	0.546845946	27559.3981	4734829.88	0.582056775	27383.05836	4767961.258	0.574313777	1016.534421	2770008.605	0.03669788	6559.850465	4736922.632	0.138483378	10500.38543	3392164.118	0.309548273	25342.26505	4740026.578
PWY-7400	L-arginine biosynthesis IV (archaebacteria)	0.328850258	0.194193855	0.161039146	0.13193445	8.61E-07	0.000359825	0.167811113	0.104566926	0.231055299		51033.71961	10291137.78	0.495899683	51354.56955	9613005.084	0.534219727	45560.6159	8797552.698	0.517878295	23370.89114	4561442.231	0.512357495	28843.90245	5397272.691	0.534416252	32829.11141	6114907.789	0.536870097	43557.02156	7990154.529	0.545133657	27437.50008	4734829.88	0.579482279	27289.19531	4767961.258	0.572345156	1013.872323	2770008.605	0.036601775	6508.59348	4736922.632	0.137401304	10475.7195	3392164.118	0.308821128	25232.44806	4740026.578
PWY-6396	superpathway of 2,3-butanediol biosynthesis	0.027763124	0.027204015	0.006911108	0.006660878	8.99E-07	0.000375708	0.020852016	0.013232978	0.028471053		4879.164858	10291137.78	0.047411326	4147.290673	9613005.084	0.0431425	3439.629107	8797552.698	0.039097568	1465.959691	4561442.231	0.032138074	2711.811694	5397272.691	0.050244111	1879.786336	6114907.789	0.030741041	4103.246163	7990154.529	0.051353777	1445.689658	4734829.88	0.030533086	1411.071105	4767961.258	0.029594853	127.1408851	2770008.605	0.004589909	85.02856269	4736922.632	0.001795017	799.4869249	3392164.118	0.023568639	1642.310578	4740026.578
PWY-5897	superpathway of menaquinol-11 biosynthesis	0.105421079	0.086178124	0.035543513	0.043786251	9.18E-07	0.000383705	0.069877566	0.043747616	0.096007516		6127.561056	10291137.78	0.059542115	5968.036459	9613005.084	0.062082943	2981.861725	8797552.698	0.033894218	1801.385967	4561442.231	0.039491588	1605.257755	5397272.691	0.029742017	3088.833289	6114907.789	0.050513162	4743.941782	7990154.529	0.059372341	992.9163361	4734829.88	0.020970475	1522.651439	4767961.258	0.031935063	503.1762284	2770008.605	0.01816515	2306.395631	4736922.632	0.048689747	2436.828964	3392164.118	0.071837001	3442.055716	4740026.578
PWY-5898	superpathway of menaquinol-12 biosynthesis	0.105421079	0.086178124	0.035543513	0.043786251	9.18E-07	0.000383705	0.069877566	0.043747616	0.096007516		6127.561056	10291137.78	0.059542115	5968.036459	9613005.084	0.062082943	2981.861725	8797552.698	0.033894218	1801.385967	4561442.231	0.039491588	1605.257755	5397272.691	0.029742017	3088.833289	6114907.789	0.050513162	4743.941782	7990154.529	0.059372341	992.9163361	4734829.88	0.020970475	1522.651439	4767961.258	0.031935063	503.1762284	2770008.605	0.01816515	2306.395631	4736922.632	0.048689747	2436.828964	3392164.118	0.071837001	3442.055716	4740026.578
PWY-5899	superpathway of menaquinol-13 biosynthesis	0.105421079	0.086178124	0.035543513	0.043786251	9.18E-07	0.000383705	0.069877566	0.043747616	0.096007516		6127.561056	10291137.78	0.059542115	5968.036459	9613005.084	0.062082943	2981.861725	8797552.698	0.033894218	1801.385967	4561442.231	0.039491588	1605.257755	5397272.691	0.029742017	3088.833289	6114907.789	0.050513162	4743.941782	7990154.529	0.059372341	992.9163361	4734829.88	0.020970475	1522.651439	4767961.258	0.031935063	503.1762284	2770008.605	0.01816515	2306.395631	4736922.632	0.048689747	2436.828964	3392164.118	0.071837001	3442.055716	4740026.578
HEXITOLDEGSUPER-PWY	superpathway of hexitol degradation (bacteria)	0.039618129	0.045074228	0.005572008	0.004299215	9.27E-07	0.000387626	0.034046121	0.021698705	0.046393537		2887.631693	10291137.78	0.028059402	1921.973139	9613005.084	0.019993468	1816.213186	8797552.698	0.020644527	794.1881591	4561442.231	0.0174109	1702.171525	5397272.691	0.031537623	2441.95281	6114907.789	0.039934418	5116.924954	7990154.529	0.064040375	945.4219509	4734829.88	0.01996739	1571.931262	4767961.258	0.032968625	376.6907256	2770008.605	0.013598901	565.4186823	4736922.632	0.011936414	1175.284972	3392164.118	0.034647055	1904.847861	4740026.578
PWY0-1277	3-phenylpropanoate and 3-(3-hydroxyphenyl)propanoate degradation	0.074880955	0.084684831	0.009502408	0.02919465	1.09E-06	0.000454547	0.065378547	0.041067526	0.089689568		20334.60799	10291137.78	0.19759339	16134.93418	9613005.084	0.167844852	12435.33501	8797552.698	0.141349935	8992.865224	4561442.231	0.197149602	7444.706138	5397272.691	0.137934593	13234.98607	6114907.789	0.216438032	16493.61246	7990154.529	0.206424199	8388.121668	4734829.88	0.177157826	8617.606542	4767961.258	0.180739861	144.80704	2770008.605	0.005227675	41.35425176	4736922.632	0.000873019	3059.913451	3392164.118	0.090205348	5831.042471	4740026.578
PWY-5861	superpathway of demethylmenaquinol-8 biosynthesis	0.081589247	0.07052013	0.025955771	0.032722658	1.25E-06	0.000523518	0.055633476	0.034596383	0.076670568		4512.542485	10291137.78	0.04384882	4396.53428	9613005.084	0.045735275	2165.579932	8797552.698	0.024615709	1306.273516	4561442.231	0.028637292	1171.323225	5397272.691	0.021702132	2266.558338	6114907.789	0.037066108	3496.208285	7990154.529	0.043756454	720.5596904	4734829.88	0.01521828	1118.953919	4767961.258	0.023468184	365.2395019	2770008.605	0.013185501	1719.721077	4736922.632	0.036304606	1785.02699	3392164.118	0.05262207	2552.504645	4740026.578
PWY-6507	4-deoxy-L-threo-hex-4-enopyranuronate degradation	0.046264311	0.048082801	0.010161738	0.012261408	1.41E-06	0.00058836	0.036102573	0.022606763	0.049598383		11718.62626	10291137.78	0.113871046	9745.543558	9613005.084	0.101378741	7387.146505	8797552.698	0.083968198	4498.665547	4561442.231	0.098623754	6796.555272	5397272.691	0.125925734	2136.013001	6114907.789	0.034931238	3042.653783	7990154.529	0.038080037	4038.874097	4734829.88	0.085301356	2134.466682	4767961.258	0.044766863	299.2663009	2770008.605	0.010803804	14127.75606	4736922.632	0.298247558	1301.237935	3392164.118	0.038360111	3592.86022	4740026.578
PWY-5705	allantoin degradation to glyoxylate III	0.041585971	0.034439752	0.013711924	0.020496441	1.77E-06	0.000739114	0.027874047	0.017060918	0.038687177		8764.634922	10291137.78	0.085166821	9240.343792	9613005.084	0.096123363	7433.642856	8797552.698	0.084496713	3087.379795	4561442.231	0.06768429	5651.674623	5397272.691	0.104713528	2160.964031	6114907.789	0.035339274	3707.603874	7990154.529	0.046402155	2646.874613	4734829.88	0.055902211	1388.504158	4767961.258	0.029121549	168.2188413	2770008.605	0.006072863	860.7107371	4736922.632	0.018170251	739.3339884	3392164.118	0.021795348	1887.911294	4740026.578
P461-PWY	hexitol fermentation to lactate, formate, ethanol and acetate	0.061684385	0.055483819	0.019390676	0.024371343	2.21E-06	0.000922769	0.042293709	0.025885269	0.05870215		7323.992824	10291137.78	0.07116796	5525.935698	9613005.084	0.057483957	4579.046985	8797552.698	0.0520491	2585.31177	4561442.231	0.056677508	3179.534111	5397272.691	0.058910014	3821.109269	6114907.789	0.06248842	5762.35093	7990154.529	0.072118141	1938.949274	4734829.88	0.04095077	1428.38562	4767961.258	0.029957996	295.3392859	2770008.605	0.010662035	1281.150512	4736922.632	0.027046051	2609.809609	3392164.118	0.076936419	2519.157808	4740026.578
PWY-5189	tetrapyrrole biosynthesis II (from glycine)	0.739358277	0.330271817	1.014359933	0.231023925	2.28E-06	0.00095156	-0.275001656	-0.383542529	-0.166460782		57435.601	10291137.78	0.558107395	54823.60956	9613005.084	0.570306674	53280.13398	8797552.698	0.605624494	26531.54374	4561442.231	0.581648137	30438.67912	5397272.691	0.563964077	38593.01541	6114907.789	0.631129965	49384.50839	7990154.529	0.618067	28115.72601	4734829.88	0.593806467	28754.09387	4767961.258	0.60306895	24493.94335	2770008.605	0.884255136	33288.43047	4736922.632	0.702743808	22918.39649	3392164.118	0.675627584	28303.87371	4740026.578
GLCMANNANAUT-PWY	superpathway of N-acetylglucosamine, N-acetylmannosamine and N-acetylneuraminate degradation	0.034193895	0.043658816	0.002888111	0.002374511	2.49E-06	0.001040315	0.031305784	0.019378664	0.043232905		1507.021119	10291137.78	0.014643873	912.2087895	9613005.084	0.00948932	887.7215039	8797552.698	0.010090551	410.2041878	4561442.231	0.008992862	692.2780164	5397272.691	0.012826441	1656.702983	6114907.789	0.027092853	2069.389242	7990154.529	0.025899239	397.8629717	4734829.88	0.008402899	680.8634817	4767961.258	0.014279971	267.0983036	2770008.605	0.009642508	11363.66779	4736922.632	0.239895575	1158.552023	3392164.118	0.034153773	1078.639441	4740026.578
PWY-5989	stearate biosynthesis II (bacteria and plants)	0.427598107	0.304187588	0.162652016	0.249730383	2.69E-06	0.001124781	0.264946091	0.159131875	0.370760306		75194.32099	10291137.78	0.730670628	71717.83333	9613005.084	0.746050093	66767.39755	8797552.698	0.758931487	34342.47678	4561442.231	0.752886369	40041.38202	5397272.691	0.741881767	48184.27445	6114907.789	0.787980393	62157.00327	7990154.529	0.777919914	36808.45919	4734829.88	0.777397713	38618.84625	4767961.258	0.809965605	1556.377677	2770008.605	0.056186745	5786.060114	4736922.632	0.122148081	17748.22032	3392164.118	0.523212312	36514.4637	4740026.578
PWY-6397	mycolyl-arabinogalactan-peptidoglycan complex biosynthesis	0.017369345	0.023138004	0.000875319	0.00069643	2.75E-06	0.001150425	0.016494026	0.010178746	0.022809306		360.8269664	10291137.78	0.003506191	281.4124065	9613005.084	0.002927413	203.0872781	8797552.698	0.002308452	156.9384004	4561442.231	0.003440543	72.86575651	5397272.691	0.001350048	362.3855747	6114907.789	0.005926264	492.7852463	7990154.529	0.006167406	59.50432921	4734829.88	0.001256736	99.48047713	4767961.258	0.002086436	53.58104768	2770008.605	0.001934328	45.17681286	4736922.632	0.000953717	266.1505048	3392164.118	0.007846039	79.79572872	4740026.578
PWY-5747	2-methylcitrate cycle II	0.228039282	0.205896002	0.065630221	0.120474534	2.79E-06	0.001165017	0.162409061	0.098033034	0.226785087		44278.32972	10291137.78	0.430256894	45178.2902	9613005.084	0.469970522	41061.27284	8797552.698	0.466735173	21333.98458	4561442.231	0.467702615	24304.93678	5397272.691	0.450318859	33135.96329	6114907.789	0.541888193	43498.82692	7990154.529	0.544405327	25113.54029	4734829.88	0.530400055	26750.9234	4767961.258	0.561055805	328.8414541	2770008.605	0.011871496	372.8027427	4736922.632	0.007870146	8421.677479	3392164.118	0.248268574	22055.38743	4740026.578
PWY-5154	L-arginine biosynthesis III (via N-acetyl-L-citrulline)	0.299381475	0.212834858	0.127848321	0.139407641	3.07E-06	0.001284003	0.171533154	0.102965301	0.240101007		50360.61081	10291137.78	0.489359018	51334.64857	9613005.084	0.534012498	45464.2321	8797552.698	0.51678272	22978.55089	4561442.231	0.503756262	29106.65477	5397272.691	0.539284495	31847.84943	6114907.789	0.520823053	42635.68631	7990154.529	0.533602775	27545.51894	4734829.88	0.581763646	26989.9817	4767961.258	0.566069652	831.7036242	2770008.605	0.030025308	5895.315949	4736922.632	0.124454554	10101.06325	3392164.118	0.297776372	25295.48029	4740026.578
PWY-5845	superpathway of menaquinol-9 biosynthesis	0.06061514	0.075991838	0.006877878	0.010577195	3.51E-06	0.00146873	0.053737262	0.032825741	0.074648782		3941.756526	10291137.78	0.038302437	4726.177589	9613005.084	0.049164414	1964.838608	8797552.698	0.022333923	1074.838078	4561442.231	0.023563558	1271.17614	5397272.691	0.023552194	2894.872185	6114907.789	0.047341224	4609.724008	7990154.529	0.057692551	755.6983189	4734829.88	0.015960411	1271.752591	4767961.258	0.02667288	414.2469567	2770008.605	0.014954717	509.6203713	4736922.632	0.010758469	2166.244414	3392164.118	0.063860248	2958.196709	4740026.578
PWY-5850	superpathway of menaquinol-6 biosynthesis I	0.060408856	0.076106403	0.006877878	0.010577195	3.88E-06	0.001621514	0.053530978	0.032588469	0.074473487		3941.756526	10291137.78	0.038302437	4726.177589	9613005.084	0.049164414	1964.838608	8797552.698	0.022333923	1074.838078	4561442.231	0.023563558	1271.17614	5397272.691	0.023552194	2894.872185	6114907.789	0.047341224	4609.724008	7990154.529	0.057692551	755.6983189	4734829.88	0.015960411	1271.752591	4767961.258	0.02667288	414.2469567	2770008.605	0.014954717	509.6203713	4736922.632	0.010758469	2166.244414	3392164.118	0.063860248	2958.196709	4740026.578
PWY-5896	superpathway of menaquinol-10 biosynthesis	0.060408856	0.076106403	0.006877878	0.010577195	3.88E-06	0.001621514	0.053530978	0.032588469	0.074473487		3941.756526	10291137.78	0.038302437	4726.177589	9613005.084	0.049164414	1964.838608	8797552.698	0.022333923	1074.838078	4561442.231	0.023563558	1271.17614	5397272.691	0.023552194	2894.872185	6114907.789	0.047341224	4609.724008	7990154.529	0.057692551	755.6983189	4734829.88	0.015960411	1271.752591	4767961.258	0.02667288	414.2469567	2770008.605	0.014954717	509.6203713	4736922.632	0.010758469	2166.244414	3392164.118	0.063860248	2958.196709	4740026.578
PWY-5910	superpathway of geranylgeranyldiphosphate biosynthesis I (via mevalonate)	0.021126605	0.020768743	0.006426057	0.006724419	5.49E-06	0.002295898	0.014700548	0.008772757	0.020628338		1114.895072	10291137.78	0.010833545	993.3005041	9613005.084	0.010332882	671.0265535	8797552.698	0.007627423	481.5478718	4561442.231	0.010556921	301.3921991	5397272.691	0.005584157	699.1812033	6114907.789	0.011434043	1242.380653	7990154.529	0.015548894	239.9173699	4734829.88	0.005067075	426.8351444	4767961.258	0.008952152	193.057475	2770008.605	0.006969562	973.5259867	4736922.632	0.020551866	840.8197123	3392164.118	0.024787118	752.0077983	4740026.578
ENTBACSYN-PWY	enterobactin biosynthesis	0.047638215	0.05000133	0.012478385	0.015127742	5.76E-06	0.002405642	0.03515983	0.02096741	0.04935225		14081.57353	10291137.78	0.136832038	10891.89143	9613005.084	0.11330371	12080.48037	8797552.698	0.137316374	5696.343159	4561442.231	0.124880309	6302.388625	5397272.691	0.116769876	3743.28996	6114907.789	0.061215804	5168.555212	7990154.529	0.064686549	3873.929183	4734829.88	0.081817706	2586.683303	4767961.258	0.054251349	585.6687221	2770008.605	0.021143209	84.86941513	4736922.632	0.001791657	2839.388039	3392164.118	0.083704324	3918.855728	4740026.578
PWY-6906	chitin derivatives degradation	0.000450597	0.000579158	5.30E-05	8.03E-05	6.04E-06	0.002524129	0.000397562	0.000238199	0.000556925		2.49931631	10291137.78	2.43E-05	0	9613005.084	0	0	8797552.698	0	0	4561442.231	0	0	5397272.691	0	0	6114907.789	0	9.977671914	7990154.529	0.000124875	2.498874637	4734829.88	5.28E-05	0	4767961.258	0	0	2770008.605	0	0	4736922.632	0	27.1728405	3392164.118	0.000801047	2.493431902	4740026.578
PWY-6282	palmitoleate biosynthesis I (from (5Z)-dodec-5-enoate)	0.415154613	0.293166743	0.165564715	0.254379293	6.56E-06	0.002740344	0.249589898	0.145282948	0.353896847		72527.54105	10291137.78	0.704757264	68716.06044	9613005.084	0.714823927	65263.77262	8797552.698	0.741840087	33179.26315	4561442.231	0.727385363	38628.14411	5397272.691	0.71569747	45993.61783	6114907.789	0.752155542	59174.17606	7990154.529	0.740588631	35494.55163	4734829.88	0.749647876	37045.17937	4767961.258	0.776960578	1550.255004	2770008.605	0.055965711	5729.955543	4736922.632	0.120963672	18270.14535	3392164.118	0.538598508	35284.99846	4740026.578
PWY-7391	isoprene biosynthesis II (engineered)	0.010765482	0.012327515	0.002202808	0.003407592	6.62E-06	0.002767309	0.008562673	0.005085833	0.012039513		687.1827689	10291137.78	0.006677423	626.6760974	9613005.084	0.006519045	402.9523319	8797552.698	0.004580278	304.5532316	4561442.231	0.006676687	137.9002286	5397272.691	0.002554998	300.2234267	6114907.789	0.004909697	249.1170838	7990154.529	0.003117801	45.4935166	4734829.88	0.000960827	62.37079606	4767961.258	0.001308123	76.67174197	2770008.605	0.002767924	90.84457593	4736922.632	0.001917797	537.4375741	3392164.118	0.015843502	211.8672954	4740026.578
KDO-NAGLIPASYN-PWY	superpathway of (Kdo)2-lipid A biosynthesis	0.103305554	0.143201441	0.005619541	0.019038	6.70E-06	0.002800151	0.097686014	0.058309147	0.13706288		35358.01471	10291137.78	0.343577314	32444.86179	9613005.084	0.337510087	27831.90576	8797552.698	0.316359637	15181.42164	4561442.231	0.332820649	19598.86376	5397272.691	0.36312532	10449.96022	6114907.789	0.170893177	11354.9463	7990154.529	0.142111723	14717.40925	4734829.88	0.310832905	2797.580999	4767961.258	0.058674575	671.7630649	2770008.605	0.024251299	3802.423709	4736922.632	0.080272025	4179.229163	3392164.118	0.123202446	7036.895484	4740026.578
PWY-922	mevalonate pathway I	0.015242247	0.015193819	0.004618323	0.004964021	6.94E-06	0.002902339	0.010623924	0.006283884	0.014963965		788.2535862	10291137.78	0.007659538	702.5791547	9613005.084	0.007308632	474.3271263	8797552.698	0.00539158	340.985437	4561442.231	0.007475387	212.2228532	5397272.691	0.003932039	498.9534549	6114907.789	0.008159624	888.3516574	7990154.529	0.011118079	169.0284661	4734829.88	0.003569895	302.4958846	4767961.258	0.006344344	138.8665157	2770008.605	0.005013216	690.7467281	4736922.632	0.014582183	606.0027133	3392164.118	0.017864782	535.0187102	4740026.578
PWY-6182	superpathway of salicylate degradation	0.095436162	0.098878705	0.023284536	0.048930997	7.02E-06	0.002933895	0.072151626	0.042320066	0.101983186		23482.87368	10291137.78	0.228185398	20609.14272	9613005.084	0.214388139	16110.03642	8797552.698	0.183119522	10283.89651	4561442.231	0.22545274	9832.528643	5397272.691	0.182175873	16078.02621	6114907.789	0.262931622	20570.30917	7990154.529	0.257445699	10328.61601	4734829.88	0.218141227	11878.20402	4767961.258	0.249125431	213.0462563	2770008.605	0.007691177	95.81870138	4736922.632	0.002022805	3534.744749	3392164.118	0.104203235	9517.373266	4740026.578
P341-PWY	glycolysis V (Pyrococcus)	0.000807473	0.001012299	0.000118149	0.000154258	7.11E-06	0.002973305	0.000689324	0.000410287	0.000968361		9.999043284	10291137.78	9.72E-05	12.49845846	9613005.084	0.000130016	14.64762151	8797552.698	0.000166497	7.848697178	4561442.231	0.000172066	10.72300004	5397272.691	0.000198674	4.999621732	6114907.789	8.18E-05	4.999711229	7990154.529	6.26E-05	9.998069307	4734829.88	0.00021116	4.999497094	4767961.258	0.000104856	2.499842499	2770008.605	9.02E-05	2.499893344	4736922.632	5.28E-05	19.98535399	3392164.118	0.000589162	9.997942076	4740026.578
PWY-5484	glycolysis II (from fructose 6-phosphate)	0.334487549	0.119925921	0.225460584	0.122722253	7.93E-06	0.003315766	0.109026965	0.062962969	0.155090961		41161.38065	10291137.78	0.399969192	37024.10556	9613005.084	0.38514601	28602.06733	8797552.698	0.325113907	16580.68033	4561442.231	0.363496445	21635.32334	5397272.691	0.400856591	14441.52982	6114907.789	0.236169217	21230.21172	7990154.529	0.265704645	15639.42146	4734829.88	0.330305879	12910.28358	4767961.258	0.27077157	2151.318573	2770008.605	0.077664689	20849.25272	4736922.632	0.440143408	10132.54001	3392164.118	0.298704298	16599.98332	4740026.578
PWY-7664	oleate biosynthesis IV (anaerobic)	0.425619694	0.289237638	0.177936124	0.266420984	9.54E-06	0.003986248	0.24768357	0.142053462	0.353313677		72584.95693	10291137.78	0.70531518	68705.97535	9613005.084	0.714719016	65753.67366	8797552.698	0.747408693	33227.18352	4561442.231	0.728435916	38717.47744	5397272.691	0.717352627	45898.94986	6114907.789	0.750607392	59088.05371	7990154.529	0.739510775	35510.40923	4734829.88	0.74998279	36978.95779	4767961.258	0.775571692	1790.727475	2770008.605	0.064647	6523.995384	4736922.632	0.13772645	19599.78915	3392164.118	0.577796017	35453.41767	4740026.578
PWY0-42	2-methylcitrate cycle I	0.091563731	0.07424304	0.033393438	0.054491822	1.00E-05	0.004184339	0.058170293	0.033382522	0.082958064		12560.65258	10291137.78	0.122053099	16374.45479	9613005.084	0.170336483	13549.18201	8797552.698	0.154010808	4923.209696	4561442.231	0.107930989	8112.691768	5397272.691	0.150310948	5506.899877	6114907.789	0.090056957	7357.214932	7990154.529	0.092078506	3157.375109	4734829.88	0.066684024	5623.204988	4767961.258	0.117937305	265.9321585	2770008.605	0.009600409	311.1986111	4736922.632	0.006569637	1457.205646	3392164.118	0.042957994	9017.525946	4740026.578
PWY-6071	superpathway of phenylethylamine degradation	0.038430484	0.03883566	0.011903254	0.0132867	1.12E-05	0.004664653	0.026527229	0.015386671	0.037667787		6728.266027	10291137.78	0.065379224	5262.515839	9613005.084	0.054743712	2585.596667	8797552.698	0.029389954	1907.833371	4561442.231	0.041825223	998.7493297	5397272.691	0.018504704	2786.593301	6114907.789	0.045570488	2659.609393	7990154.529	0.033286082	1499.459779	4734829.88	0.031668715	3318.097362	4767961.258	0.069591534	238.193103	2770008.605	0.008599002	50.77910077	4736922.632	0.001071985	618.2253131	3392164.118	0.0182251	2036.538226	4740026.578
PWY-5183	superpathway of aerobic toluene degradation	0.017711558	0.016958381	0.00562108	0.008532946	1.13E-05	0.004703564	0.012090478	0.006958142	0.017222814		1583.053257	10291137.78	0.015382685	1420.947345	9613005.084	0.01478151	973.0366811	8797552.698	0.011060311	737.0313991	4561442.231	0.016157859	444.0716782	5397272.691	0.008227705	1427.684168	6114907.789	0.023347599	1249.299581	7990154.529	0.015635487	545.8993377	4734829.88	0.011529439	2219.562793	4767961.258	0.046551611	121.866992	2770008.605	0.004399517	38.72292379	4736922.632	0.00081747	464.5533641	3392164.118	0.013694896	415.3778705	4740026.578
PWY0-862	(5Z)-dodec-5-enoate biosynthesis	0.401991153	0.280697873	0.165652522	0.254189875	1.14E-05	0.004751017	0.236338631	0.134605918	0.338071344		70175.47082	10291137.78	0.681901966	66556.70293	9613005.084	0.69236105	63169.37014	8797552.698	0.718033438	32055.68927	4561442.231	0.702753376	37515.60318	5397272.691	0.69508445	44300.13796	6114907.789	0.724461259	57158.44131	7990154.529	0.715360899	34225.7047	4734829.88	0.722849724	35595.54631	4767961.258	0.746556953	1549.372351	2770008.605	0.055933846	5723.798548	4736922.632	0.120833693	17991.8392	3392164.118	0.530394125	34065.02797	4740026.578
PWY-7255	ergothioneine biosynthesis I (bacteria)	0.020820955	0.026608895	0.003264468	0.003554094	1.20E-05	0.00499956	0.017556487	0.010239162	0.024873812		492.2260857	10291137.78	0.004783009	409.9620829	9613005.084	0.004264661	261.9723692	8797552.698	0.002977787	192.7911655	4561442.231	0.00422654	113.4568146	5397272.691	0.002102114	383.9431806	6114907.789	0.006278806	492.9771868	7990154.529	0.006169808	53.44918945	4734829.88	0.001128851	100.3114746	4767961.258	0.002103865	110.0658822	2770008.605	0.003973485	47.95085824	4736922.632	0.001012279	194.7551019	3392164.118	0.005741323	94.81156199	4740026.578
PWY-5862	superpathway of demethylmenaquinol-9 biosynthesis	0.04376891	0.059867039	0.004626107	0.007221744	1.37E-05	0.005732151	0.039142803	0.022703503	0.055582104		2689.116784	10291137.78	0.026130413	3244.067074	9613005.084	0.033746649	1325.184511	8797552.698	0.015063104	726.1783305	4561442.231	0.015919928	859.386578	5397272.691	0.015922608	1979.343053	6114907.789	0.03236914	3171.301334	7990154.529	0.039690113	508.3339419	4734829.88	0.010736055	860.3197677	4767961.258	0.018043766	277.721699	2770008.605	0.010026023	341.8112697	4736922.632	0.007215893	1478.557566	3392164.118	0.043587442	2040.712516	4740026.578
PWY0-1479	tRNA processing	0.449223023	0.250761828	0.274827959	0.11781778	1.45E-05	0.0060765	0.174395064	0.099432917	0.249357211		41463.7381	10291137.78	0.40290723	37428.54451	9613005.084	0.389353217	34529.01741	8797552.698	0.392484349	17885.09454	4561442.231	0.392092975	23050.52343	5397272.691	0.427077243	19533.04114	6114907.789	0.319433127	23615.90442	7990154.529	0.295562549	17671.37977	4734829.88	0.373221007	6087.467931	4767961.258	0.127674442	24830.93551	2770008.605	0.89642088	30840.11287	4736922.632	0.651057981	18286.58195	3392164.118	0.539083055	13101.92812	4740026.578
PWY-5860	superpathway of demethylmenaquinol-6 biosynthesis I	0.043629376	0.05994022	0.004626107	0.007221744	1.49E-05	0.006209529	0.03900327	0.022544132	0.055462408		2689.116784	10291137.78	0.026130413	3244.067074	9613005.084	0.033746649	1325.184511	8797552.698	0.015063104	726.1783305	4561442.231	0.015919928	859.386578	5397272.691	0.015922608	1979.343053	6114907.789	0.03236914	3171.301334	7990154.529	0.039690113	508.3339419	4734829.88	0.010736055	860.3197677	4767961.258	0.018043766	277.721699	2770008.605	0.010026023	341.8112697	4736922.632	0.007215893	1478.557566	3392164.118	0.043587442	2040.712516	4740026.578
PWY-5863	superpathway of phylloquinol biosynthesis	0.071797816	0.065417232	0.026069899	0.033255407	1.64E-05	0.006862722	0.045727918	0.025890822	0.065565013		4409.993622	10291137.78	0.042852343	4301.769484	9613005.084	0.044749477	2066.170367	8797552.698	0.02348574	1358.144557	4561442.231	0.029774455	1055.843317	5397272.691	0.019562534	2031.661939	6114907.789	0.033224736	3163.910946	7990154.529	0.039597619	653.6870476	4734829.88	0.013805925	910.1307552	4767961.258	0.019088468	301.2835788	2770008.605	0.01087663	1320.296583	4736922.632	0.027872454	1647.701316	3392164.118	0.04857375	2342.765721	4740026.578
METHGLYUT-PWY	superpathway of methylglyoxal degradation	0.026502307	0.032636355	0.005085881	0.008303349	1.67E-05	0.006990925	0.021416426	0.012257268	0.030575584		8846.077204	10291137.78	0.085958204	11359.78288	9613005.084	0.118170986	9538.398938	8797552.698	0.108421049	3593.631879	4561442.231	0.078782799	6833.503578	5397272.691	0.126610308	2578.761636	6114907.789	0.042171717	3466.353769	7990154.529	0.043382813	2628.514552	4734829.88	0.055514445	1024.570047	4767961.258	0.02148864	120.0267919	2770008.605	0.004333084	30.96534292	4736922.632	0.000653702	297.2170062	3392164.118	0.00876187	2149.269843	4740026.578
PWY-6891	thiazole biosynthesis II (Bacillus)	0.235246501	0.257947481	0.065032484	0.076588484	1.73E-05	0.007210628	0.170214016	0.097101564	0.243326468		1610.004421	10291137.78	0.015644572	752.3640049	9613005.084	0.007826522	708.1032114	8797552.698	0.008048866	274.7286967	4561442.231	0.006022847	2321.715469	5397272.691	0.043016457	1121.220769	6114907.789	0.018335857	2771.363659	7990154.529	0.034684732	332.3815203	4734829.88	0.007019925	730.0397543	4767961.258	0.015311361	22677.9384	2770008.605	0.818695594	31545.31345	4736922.632	0.665945296	2756.490165	3392164.118	0.081260519	1214.025919	4740026.578
PWY-6545	pyrimidine deoxyribonucleotides de novo biosynthesis III	0.432287303	0.535925022	0.862447369	0.46185892	1.85E-05	0.007735872	-0.430160066	-0.620293829	-0.240026303		11230.31283	10291137.78	0.109126057	3681.216467	9613005.084	0.038294128	28801.19666	8797552.698	0.32737737	7274.949416	4561442.231	0.159487922	1393.605568	5397272.691	0.025820551	8207.448953	6114907.789	0.134220322	10202.58241	7990154.529	0.127689425	721.9436921	4734829.88	0.015247511	1861.2335	4767961.258	0.039036255	8746.907288	2770008.605	0.315771845	15228.11008	4736922.632	0.321476859	30309.60746	3392164.118	0.893518309	10626.70535	4740026.578
ECASYN-PWY	enterobacterial common antigen biosynthesis	0.022891693	0.034819869	0.000676539	0.002001446	1.94E-05	0.008121577	0.022215154	0.012701275	0.031729033		11536.86188	10291137.78	0.112104824	9165.462959	9613005.084	0.09534441	7503.079172	8797552.698	0.085285982	4453.302192	4561442.231	0.097629258	6061.735271	5397272.691	0.11231108	2264.387323	6114907.789	0.037030605	2678.654986	7990154.529	0.033524445	4000.64902	4734829.88	0.084494039	598.0841931	4767961.258	0.012543814	136.5505621	2770008.605	0.004929608	782.5451126	4736922.632	0.016520116	981.3304979	3392164.118	0.028929334	1267.176494	4740026.578
P105-PWY	TCA cycle IV (2-oxoglutarate decarboxylase)	0.681358996	0.180965546	0.517039777	0.202854712	1.98E-05	0.008275007	0.164319219	0.091364674	0.237273764		74319.89186	10291137.78	0.722173714	70521.65383	9613005.084	0.733606746	70578.22913	8797552.698	0.802248438	34683.29569	4561442.231	0.760358105	39388.49979	5397272.691	0.729785246	48883.237	6114907.789	0.799410861	63307.98196	7990154.529	0.792324876	36447.76016	4734829.88	0.769779719	36944.70875	4767961.258	0.774853375	6734.161116	2770008.605	0.243109754	4589.66634	4736922.632	0.096891309	30900.59566	3392164.118	0.910940467	36141.71476	4740026.578
PWYG-321	mycolate biosynthesis	0.425883603	0.283012865	0.185816745	0.279599487	2.05E-05	0.00855744	0.240066859	0.133248104	0.346885614		73947.30065	10291137.78	0.718553208	69853.4465	9613005.084	0.72665567	66739.09349	8797552.698	0.758609761	33465.38381	4561442.231	0.733657955	39295.13497	5397272.691	0.728055394	44867.77409	6114907.789	0.733744083	58114.48005	7990154.529	0.727326109	36117.90005	4734829.88	0.762813046	37416.51713	4767961.258	0.784748766	1850.171515	2770008.605	0.066792988	6702.131503	4736922.632	0.141487038	20266.32174	3392164.118	0.597445201	35931.19355	4740026.578
HCAMHPDEG-PWY	3-phenylpropanoate and 3-(3-hydroxyphenyl)propanoate degradation to 2-oxopent-4-enoate	0.062034719	0.082509341	0.007549593	0.029246872	2.08E-05	0.008713568	0.054485126	0.030732495	0.078237758		18365.16663	10291137.78	0.178456134	14454.38593	9613005.084	0.150362824	11546.82419	8797552.698	0.131250412	8482.792631	4561442.231	0.185967337	6797.145299	5397272.691	0.125936666	13207.49105	6114907.789	0.215988393	16297.22265	7990154.529	0.203966301	8103.535261	4734829.88	0.171147337	8854.17725	4767961.258	0.185701535	74.97924364	2770008.605	0.002706823	17.25792918	4736922.632	0.000364328	2812.340816	3392164.118	0.08290698	5345.660355	4740026.578
PWY-6690	cinnamate and 3-hydroxycinnamate degradation to 2-oxopent-4-enoate	0.062034719	0.082509341	0.007549593	0.029246872	2.08E-05	0.008713568	0.054485126	0.030732495	0.078237758		18365.16663	10291137.78	0.178456134	14454.38593	9613005.084	0.150362824	11546.82419	8797552.698	0.131250412	8482.792631	4561442.231	0.185967337	6797.145299	5397272.691	0.125936666	13207.49105	6114907.789	0.215988393	16297.22265	7990154.529	0.203966301	8103.535261	4734829.88	0.171147337	8854.17725	4767961.258	0.185701535	74.97924364	2770008.605	0.002706823	17.25792918	4736922.632	0.000364328	2812.340816	3392164.118	0.08290698	5345.660355	4740026.578
PWY-6892	thiazole biosynthesis I (E. coli)	0.241056959	0.275379319	0.061300469	0.086833973	2.19E-05	0.00917251	0.17975649	0.101334373	0.258178606		2000.426129	10291137.78	0.019438338	394.6565477	9613005.084	0.004105444	330.979048	8797552.698	0.003762172	153.9259677	4561442.231	0.003374502	2855.345319	5397272.691	0.052903484	751.6751118	6114907.789	0.012292501	793.1644146	7990154.529	0.009926772	189.1926143	4734829.88	0.003995764	410.7756354	4767961.258	0.008615331	23908.49327	2770008.605	0.863119819	33348.46507	4736922.632	0.704011183	3334.38302	3392164.118	0.09829663	1503.442382	4740026.578
GLYCOL-GLYOXDEG-PWY	superpathway of glycol metabolism and degradation	0.022068597	0.033713652	0.000961971	0.001579982	2.62E-05	0.01093983	0.021106625	0.01189954	0.030313711		11535.79438	10291137.78	0.112094451	9311.734307	9613005.084	0.096866008	7533.4941	8797552.698	0.085631702	4572.605078	4561442.231	0.100244722	6600.582176	5397272.691	0.122294769	1702.854769	6114907.789	0.027847595	2248.029006	7990154.529	0.028134988	4109.475558	4734829.88	0.086792465	477.8240775	4767961.258	0.01002156	109.7719076	2770008.605	0.003962872	567.8503093	4736922.632	0.011987747	942.6750343	3392164.118	0.027789783	1002.869731	4740026.578
PWY-6628	superpathway of L-phenylalanine biosynthesis	0.384169625	0.212841397	0.196572932	0.233315853	2.68E-05	0.011186422	0.187596694	0.10283688	0.272356507		58105.58156	10291137.78	0.564617663	57092.03621	9613005.084	0.593904151	49645.2751	8797552.698	0.564307789	26241.83522	4561442.231	0.575296888	32460.38813	5397272.691	0.601422051	37194.00674	6114907.789	0.60825131	48632.73528	7990154.529	0.608658257	30073.41466	4734829.88	0.635153013	29848.37005	4767961.258	0.626019559	3650.948687	2770008.605	0.131802792	28188.92276	4736922.632	0.595089364	13004.26649	3392164.118	0.383361949	26730.78232	4740026.578
PWY-5005	biotin biosynthesis II	0.009938239	0.014481434	0.000893809	0.001067195	2.76E-05	0.011545825	0.00904443	0.005083905	0.013004955		849.9785555	10291137.78	0.008259325	541.4014945	9613005.084	0.005631969	486.2221452	8797552.698	0.005526789	194.8871937	4561442.231	0.004272491	485.4783342	5397272.691	0.008994882	682.0227753	6114907.789	0.011153443	1533.427386	7990154.529	0.019191461	191.0531323	4734829.88	0.004035058	309.4847598	4767961.258	0.006490924	21.06116564	2770008.605	0.000760329	165.5127313	4736922.632	0.003494098	280.6733348	3392164.118	0.008274167	398.1703211	4740026.578
GLUCARDEG-PWY	D-glucarate degradation I	0.020138383	0.030325835	0.001307758	0.00239315	3.04E-05	0.012697333	0.018830625	0.010533882	0.027127367		10619.77599	10291137.78	0.10319341	8329.200236	9613005.084	0.086645125	6348.592469	8797552.698	0.072163165	3872.00428	4561442.231	0.084885527	5628.447646	5397272.691	0.104283181	1636.872656	6114907.789	0.026768558	2564.689793	7990154.529	0.032098125	3645.023844	4734829.88	0.076983206	707.5284081	4767961.258	0.014839223	117.9333194	2770008.605	0.004257507	8.237519054	4736922.632	0.0001739	793.6877861	3392164.118	0.023397682	1399.651244	4740026.578
GALACTARDEG-PWY	D-galactarate degradation I	0.019716599	0.029968062	0.001205691	0.002173723	3.28E-05	0.013717465	0.018510908	0.010315565	0.026706251		10408.67939	10291137.78	0.101142163	8183.581523	9613005.084	0.085130315	6302.358849	8797552.698	0.071637637	3843.551599	4561442.231	0.084261762	5570.343948	5397272.691	0.103206643	1585.427328	6114907.789	0.025927248	2444.963804	7990154.529	0.030599706	3627.632044	4734829.88	0.07661589	689.1862316	4767961.258	0.014454527	114.901289	2770008.605	0.004148048	8.237404406	4736922.632	0.000173898	769.0331999	3392164.118	0.022670872	1324.355384	4740026.578
GLUCARGALACTSUPER-PWY	superpathway of D-glucarate and D-galactarate degradation	0.019716599	0.029968062	0.001205691	0.002173723	3.28E-05	0.013717465	0.018510908	0.010315565	0.026706251		10408.67939	10291137.78	0.101142163	8183.581523	9613005.084	0.085130315	6302.358849	8797552.698	0.071637637	3843.551599	4561442.231	0.084261762	5570.343948	5397272.691	0.103206643	1585.427328	6114907.789	0.025927248	2444.963804	7990154.529	0.030599706	3627.632044	4734829.88	0.07661589	689.1862316	4767961.258	0.014454527	114.901289	2770008.605	0.004148048	8.237404406	4736922.632	0.000173898	769.0331999	3392164.118	0.022670872	1324.355384	4740026.578
PWY0-845	superpathway of pyridoxal 5'-phosphate biosynthesis and salvage	0.181941306	0.101937844	0.099802766	0.096270088	3.42E-05	0.014315353	0.08213854	0.044481894	0.119795186		23985.6072	10291137.78	0.233070509	20448.99968	9613005.084	0.212722239	14669.5993	8797552.698	0.166746365	8761.907284	4561442.231	0.192086337	12200.41875	5397272.691	0.226047848	7803.817415	6114907.789	0.127619544	9488.544085	7990154.529	0.118752948	7919.202241	4734829.88	0.167254209	6338.140629	4767961.258	0.132931882	2876.541861	2770008.605	0.103845954	4900.138824	4736922.632	0.103445617	5793.427939	3392164.118	0.170788551	6303.718974	4740026.578
PWY-5837	1,4-dihydroxy-2-naphthoate biosynthesis I	0.067191049	0.064306646	0.024333999	0.032053924	3.46E-05	0.014483346	0.04285705	0.02342966	0.062284441		3989.345651	10291137.78	0.038764865	3917.290694	9613005.084	0.040749908	1860.530837	8797552.698	0.021148277	1223.873371	4561442.231	0.026830842	941.2238966	5397272.691	0.01743888	1884.551151	6114907.789	0.030818963	2918.300922	7990154.529	0.036523711	581.7143962	4734829.88	0.012285856	816.9138961	4767961.258	0.0171334	277.2817424	2770008.605	0.01001014	1170.852587	4736922.632	0.024717579	1511.001856	3392164.118	0.04454389	2141.216337	4740026.578
PWY-7527	L-methionine salvage cycle III	0.021622471	0.019649966	0.008834797	0.008336048	3.54E-05	0.014793505	0.012787674	0.007006052	0.018569295		520.6638088	10291137.78	0.005059342	140.1876896	9613005.084	0.001458313	147.9063503	8797552.698	0.001681222	172.0499931	4561442.231	0.003771833	43.11676164	5397272.691	0.000798862	207.4228622	6114907.789	0.003392085	223.856895	7990154.529	0.002801659	59.22195285	4734829.88	0.001250773	81.60299513	4767961.258	0.001711486	56.15311521	2770008.605	0.002027182	49.87739245	4736922.632	0.001052949	712.512262	3392164.118	0.021004652	535.7083146	4740026.578
P381-PWY	adenosylcobalamin biosynthesis II (late cobalt incorporation)	0.012898358	0.012776856	0.004782089	0.004266811	3.63E-05	0.015172661	0.008116269	0.004459395	0.011773143		368.655514	10291137.78	0.003582262	369.7205251	9613005.084	0.003846045	67.3511699	8797552.698	0.000765567	90.25573573	4561442.231	0.001978667	65.33759672	5397272.691	0.001210567	743.6550267	6114907.789	0.012161345	498.8460406	7990154.529	0.006243259	0	4734829.88	0	251.7110447	4767961.258	0.005279217	209.4500121	2770008.605	0.007561349	523.3495617	4736922.632	0.011048303	252.7559979	3392164.118	0.007451172	631.988662	4740026.578
PWY0-321	phenylacetate degradation I (aerobic)	0.108075566	0.118879253	0.032230532	0.050378034	4.83E-05	0.020193966	0.075845034	0.04087241	0.110817658		27215.73395	10291137.78	0.264457969	21897.47148	9613005.084	0.227790075	16919.62924	8797552.698	0.192321999	12091.45151	4561442.231	0.265079571	10045.54305	5397272.691	0.186122578	18896.79315	6114907.789	0.30902826	23902.84878	7990154.529	0.299153773	11850.53324	4734829.88	0.250284245	13367.64573	4767961.258	0.280363976	356.650768	2770008.605	0.012875439	70.18158359	4736922.632	0.001481586	5289.006932	3392164.118	0.155918368	8982.781099	4740026.578
HEMESYN2-PWY	heme biosynthesis II (anaerobic)	0.815356058	0.325923668	1.04452397	0.229234387	5.13E-05	0.021446814	-0.229167912	-0.336466885	-0.12186894		67629.06289	10291137.78	0.657158269	64026.95724	9613005.084	0.666045182	65200.00934	8797552.698	0.741115303	31473.40875	4561442.231	0.689988104	35677.6521	5397272.691	0.66103112	44019.71514	6114907.789	0.719875371	56287.45931	7990154.529	0.704460209	31909.23864	4734829.88	0.673925768	33313.23887	4767961.258	0.698689378	24753.70864	2770008.605	0.893632915	31331.09306	4736922.632	0.661422943	32833.33426	3392164.118	0.967917032	33520.50799	4740026.578
PWY-6185	4-methylcatechol degradation (ortho cleavage)	0.090089475	0.104956819	0.022577022	0.050243205	5.49E-05	0.022965664	0.067512453	0.036035743	0.098989162		23780.56684	10291137.78	0.231078112	20305.01906	9613005.084	0.21122447	15734.30071	8797552.698	0.17884861	10440.06501	4561442.231	0.228876405	9556.627136	5397272.691	0.177064004	16603.09297	6114907.789	0.271518288	21206.29394	7990154.529	0.265405304	10776.19629	4734829.88	0.22759416	12313.22943	4767961.258	0.25824936	213.9072407	2770008.605	0.007722259	46.52638716	4736922.632	0.000982207	3584.270887	3392164.118	0.105663251	9182.43766	4740026.578
PWY0-41	allantoin degradation IV (anaerobic)	0.003456186	0.00474034	0.000635751	0.000498672	5.95E-05	0.024879868	0.002820434	0.001520756	0.004120113		159.0348667	10291137.78	0.001545357	49.10139328	9613005.084	0.000510781	47.54300227	8797552.698	0.000540412	49.87434355	4561442.231	0.00109339	20.6419774	5397272.691	0.000382452	741.6293775	6114907.789	0.012128218	202.9741906	7990154.529	0.002540304	126.4677821	4734829.88	0.00267101	55.88712481	4767961.258	0.001172139	80.33876168	2770008.605	0.002900307	560.7992421	4736922.632	0.011838894	161.6293014	3392164.118	0.004764784	88.15237012	4740026.578
LACTOSECAT-PWY	lactose and galactose degradation I	0.009569617	0.014783226	0.00078592	0.001363884	6.00E-05	0.025079139	0.008783697	0.004735103	0.012832291		671.9745997	10291137.78	0.006529643	439.5168186	9613005.084	0.004572106	425.143599	8797552.698	0.004832521	179.3717468	4561442.231	0.003932347	403.7792546	5397272.691	0.007481172	639.4952519	6114907.789	0.01045797	1562.171789	7990154.529	0.019551209	205.5187945	4734829.88	0.004340574	430.3050134	4767961.258	0.009024927	27.86860892	2770008.605	0.001006084	122.5877596	4736922.632	0.00258792	289.5740732	3392164.118	0.008536558	503.3037531	4740026.578
BIOTIN-BIOSYNTHESIS-PWY	biotin biosynthesis I	0.385039798	0.225578298	0.19917036	0.240705237	6.37E-05	0.026606149	0.185869439	0.097324971	0.274413906		62056.22295	10291137.78	0.603006434	58518.26125	9613005.084	0.608740563	54163.72516	8797552.698	0.615668096	28530.49516	4561442.231	0.62547093	32905.78805	5397272.691	0.609674366	39439.82678	6114907.789	0.644978275	50143.76764	7990154.529	0.627569435	29850.83768	4734829.88	0.630452169	31938.13339	4767961.258	0.669848845	3329.810448	2770008.605	0.12020939	10902.49945	4736922.632	0.230159964	15536.09715	3392164.118	0.457999572	28901.85258	4740026.578
PWY-7315	dTDP-N-acetylthomosamine biosynthesis	0.041365205	0.066270291	0.002477459	0.004221093	7.05E-05	0.029450403	0.038887746	0.02077456	0.057000933		15191.76987	10291137.78	0.147619925	13167.70315	9613005.084	0.136978011	9920.474856	8797552.698	0.112764029	6077.748055	4561442.231	0.133241807	8079.821527	5397272.691	0.149701933	3070.191709	6114907.789	0.050208308	3385.985627	7990154.529	0.042376973	5628.949003	4734829.88	0.11888387	800.0881798	4767961.258	0.016780509	188.7807244	2770008.605	0.006815167	1056.537751	4736922.632	0.022304307	1181.555436	3392164.118	0.034831907	2085.255222	4740026.578
PWY-5104	L-isoleucine biosynthesis IV	0.137994188	0.117860663	0.066868937	0.03722331	7.48E-05	0.031251015	0.071125251	0.037556655	0.104693847		7288.841319	10291137.78	0.070826389	6860.767483	9613005.084	0.071369644	4036.596619	8797552.698	0.045883176	2181.593089	4561442.231	0.047826827	2446.272023	5397272.691	0.045324225	3288.211027	6114907.789	0.053773681	5556.383111	7990154.529	0.069540371	1966.304404	4734829.88	0.041528512	5268.453714	4767961.258	0.110496991	1169.278965	2770008.605	0.042212106	26362.32169	4736922.632	0.556528441	3772.034399	3392164.118	0.111198464	2854.466953	4740026.578
SUCSYN-PWY	sucrose biosynthesis I (from photosynthesis)	0.027106018	0.032008579	0.008531427	0.007879193	0.000108389	0.045306663	0.018574591	0.00960747	0.027541711		649.3885464	10291137.78	0.006310173	150.0892949	9613005.084	0.001561315	469.6809609	8797552.698	0.005338768	349.1505235	4561442.231	0.007654389	219.3813075	5397272.691	0.00406467	225.3419492	6114907.789	0.003685124	150.3021926	7990154.529	0.001881092	282.4128384	4734829.88	0.005964583	652.0510358	4767961.258	0.013675678	64.4607445	2770008.605	0.002327095	2156.872192	4736922.632	0.045533194	1622.036649	3392164.118	0.047817163	243.2671766	4740026.578
PWY-5430	meta cleavage pathway of aromatic compounds	0.013023347	0.017427948	0.003045671	0.002617148	0.000109201	0.045646056	0.009977676	0.00517513	0.014780222		165.702867	10291137.78	0.001610151	296.0811297	9613005.084	0.003080006	46.38127291	8797552.698	0.000527207	11.6255794	4561442.231	0.000254866	36.3212749	5397272.691	0.000672956	105.6559427	6114907.789	0.001727842	207.1208524	7990154.529	0.002592201	39.47944139	4734829.88	0.000833809	158.676817	4767961.258	0.00332798	90.31945947	2770008.605	0.00326062	39.88237467	4736922.632	0.000841947	217.9460641	3392164.118	0.006424986	473.8976846	4740026.578
PWY-7003	glycerol degradation to butanol	0.023079104	0.028356159	0.006940807	0.004788858	0.000121933	0.050968086	0.016138296	0.008303839	0.023972754		551.5356035	10291137.78	0.005359326	230.2552367	9613005.084	0.002395247	279.9992286	8797552.698	0.003182695	227.0997862	4561442.231	0.004978684	118.8415329	5397272.691	0.002201881	698.5781428	6114907.789	0.011424181	1671.363245	7990154.529	0.020917784	413.6983189	4734829.88	0.008737343	126.214334	4767961.258	0.002647134	442.2295783	2770008.605	0.015964917	1647.629841	4736922.632	0.034782705	1409.338875	3392164.118	0.041546895	1503.908513	4740026.578
PENTOSE-P-PWY	pentose phosphate pathway	0.189753441	0.099520612	0.101192955	0.130660838	0.000126267	0.052779413	0.088560486	0.044486725	0.132634248		25820.65626	10291137.78	0.250901862	22862.46171	9613005.084	0.237828458	15881.25253	8797552.698	0.180518982	9657.110182	4561442.231	0.211711772	12594.98081	5397272.691	0.233358245	10061.10872	6114907.789	0.164534104	11330.66635	7990154.529	0.14180785	9194.393399	4734829.88	0.194186352	9128.13518	4767961.258	0.191447344	1216.597045	2770008.605	0.043920335	6282.443785	4736922.632	0.132627114	4724.240277	3392164.118	0.139269213	9454.641992	4740026.578
PWY-6519	8-amino-7-oxononanoate biosynthesis I	0.3814686	0.240334423	0.193967686	0.256227107	0.000143648	0.060044947	0.187500914	0.093207868	0.281793961		63566.07824	10291137.78	0.617677847	59428.75744	9613005.084	0.618212067	55103.3415	8797552.698	0.626348524	29340.32031	4561442.231	0.643224639	33281.13174	5397272.691	0.616628687	39825.77386	6114907.789	0.651289851	50870.5451	7990154.529	0.636665348	30111.17839	4734829.88	0.635950586	33075.21377	4767961.258	0.693697201	2696.761826	2770008.605	0.09735572	9204.293458	4736922.632	0.194309559	16190.34222	3392164.118	0.477286524	29801.41755	4740026.578
PWY-5507	adenosylcobalamin biosynthesis I (early cobalt insertion)	0.0043204	0.004800089	0.001579732	0.001313895	0.000145327	0.060746497	0.002740668	0.001387706	0.00409363		9.988753119	10291137.78	9.71E-05	27.15339294	9613005.084	0.000282465	35.37166726	8797552.698	0.000402063	8.964855141	4561442.231	0.000196536	12.18252296	5397272.691	0.000225716	285.2716882	6114907.789	0.004665184	58.77240023	7990154.529	0.00073556	0	4734829.88	0	0	4767961.258	0	169.9011837	2770008.605	0.006133598	588.357161	4736922.632	0.012420662	73.37727997	3392164.118	0.002163141	253.130069	4740026.578
GLYCOLYSIS-TCA-GLYOX-BYPASS	superpathway of glycolysis, pyruvate dehydrogenase, TCA, and glyoxylate bypass	0.373705528	0.148605074	0.257835942	0.15890183	0.000148154	0.06192852	0.115869586	0.057474278	0.174264895		52050.53879	10291137.78	0.505780215	47555.97218	9613005.084	0.494704536	39515.7469	8797552.698	0.449167493	21910.59404	4561442.231	0.480343561	27403.94874	5397272.691	0.507736968	21988.35224	6114907.789	0.359585999	32009.02049	7990154.529	0.400605775	21826.59002	4734829.88	0.460979393	19550.13011	4767961.258	0.410031228	2316.886641	2770008.605	0.083641857	5351.167494	4736922.632	0.112967171	12717.76795	3392164.118	0.374916057	21306.30041	4740026.578
PWY-1361	benzoyl-CoA degradation I (aerobic)	0.000165419	0.000573689	0.000880785	0.001242131	0.000224025	0.093642457	-0.000715365	-0.001083272	-0.000347459		0	10291137.78	0	0	9613005.084	0	0	8797552.698	0	0	4561442.231	0	0	5397272.691	0	0	6114907.789	0	0	7990154.529	0	0	4734829.88	0	0	4767961.258	0	4.38759581	2770008.605	0.000158396	0	4736922.632	0	0	3392164.118	0	0	4740026.578
PWY-7373	superpathway of demethylmenaquinol-6 biosynthesis II	0.011144989	0.019257663	0.000760608	0.001793489	0.000227955	0.095285138	0.01038438	0.005110021	0.01565874		337.6000228	10291137.78	0.003280493	301.0059664	9613005.084	0.003131237	168.7863037	8797552.698	0.00191856	129.9854015	4561442.231	0.002849656	192.229348	5397272.691	0.003561602	238.8108673	6114907.789	0.003905388	400.0369105	7990154.529	0.005006623	26.03773585	4734829.88	0.000549919	241.6089965	4767961.258	0.005067344	64.50999389	2770008.605	0.002328873	39.10378334	4736922.632	0.00082551	107.0963262	3392164.118	0.003157168	968.545627	4740026.578
PWY-6608	guanosine nucleotides degradation III	0.246782259	0.134466961	0.143398677	0.148466609	0.000229571	0.095960823	0.103383582	0.049624502	0.157142662		44009.91297	10291137.78	0.427648662	41182.18636	9613005.084	0.428400755	33202.70358	8797552.698	0.377408408	18295.56688	4561442.231	0.401091715	22992.10976	5397272.691	0.425994962	18285.94373	6114907.789	0.299038749	26726.66574	7990154.529	0.334494979	17517.01942	4734829.88	0.369960904	15232.86169	4767961.258	0.319483756	1502.389982	2770008.605	0.054237737	8853.295732	4736922.632	0.186899733	6027.733274	3392164.118	0.177695803	16440.78939	4740026.578
PWY-6630	superpathway of L-tyrosine biosynthesis	0.311807278	0.157486319	0.178985715	0.203769823	0.000234884	0.098181461	0.132821563	0.063715352	0.201927775		43287.24654	10291137.78	0.420626441	40357.96312	9613005.084	0.419826712	32289.35084	8797552.698	0.367026512	18129.0074	4561442.231	0.39744025	23846.74932	5397272.691	0.441829618	22245.44305	6114907.789	0.363790327	26565.03453	7990154.529	0.3324721	17825.38901	4734829.88	0.376473695	17343.1518	4767961.258	0.363743555	3621.468292	2770008.605	0.130738521	26496.1938	4736922.632	0.559354582	11216.97981	3392164.118	0.330673264	18890.14992	4740026.578
PWY-5198	factor 420 biosynthesis	0.001462178	0.001908738	0.00040799	0.000555217	0.000236601	0.09889936	0.001054188	0.000513982	0.001594393		30.96203419	10291137.78	0.000300861	11.8710417	9613005.084	0.000123489	37.22748395	8797552.698	0.000423157	3.959695703	4561442.231	8.68E-05	7.80701712	5397272.691	0.000144647	19.51896067	6114907.789	0.000319203	27.18435712	7990154.529	0.000340223	51.42602018	4734829.88	0.001086122	15.42332722	4767961.258	0.000323478	42.69559532	2770008.605	0.001541352	40.02055713	4736922.632	0.000844864	36.4720391	3392164.118	0.001075185	0	4740026.578
PWY-6467	Kdo transfer to lipid IVA III (Chlamydia)	0.669982782	0.370097922	0.905044214	0.262908332	0.0002379	0.099442109	-0.235061431	-0.357294635	-0.112828228		54433.86	10291137.78	0.528939182	52317.9	9613005.084	0.544240844	55276.46	8797552.698	0.628316327	26055.59	4561442.231	0.571213855	29777.78	5397272.691	0.55171902	37200.12	6114907.789	0.608351283	46923.49	7990154.529	0.587266364	27648.36	4734829.88	0.583935658	28482.22	4767961.258	0.597366851	24219.06	2770008.605	0.87433158	27362.7	4736922.632	0.57764718	28160.33	3392164.118	0.830158242	28185.39	4740026.578
PWY-1269	CMP-3-deoxy-D-manno-octulosonate biosynthesis I	0.674415995	0.369958775	0.907187068	0.260790429	0.000261341	0.109240529	-0.232771073	-0.354654653	-0.110887494		54481.38497	10291137.78	0.529400987	52333.61507	9613005.084	0.544404321	55316.36335	8797552.698	0.6287699	26081.91059	4561442.231	0.571790878	29778.8241	5397272.691	0.551738365	37171.14855	6114907.789	0.607877499	47171.99482	7990154.529	0.590376502	27697.14669	4734829.88	0.584966037	28439.06338	4767961.258	0.596461713	24253.50032	2770008.605	0.875574909	35058.76953	4736922.632	0.740116997	28176.55813	3392164.118	0.830636642	28174.40439	4740026.578
PWY-6876	isopropanol biosynthesis	0.045150259	0.073988661	0.005845282	0.009493268	0.000285245	0.119232576	0.039304977	0.018970783	0.059639171		187.843496	10291137.78	0.001825294	70.2923783	9613005.084	0.000731222	88.34947088	8797552.698	0.001004251	63.1073769	4561442.231	0.001383496	41.57058995	5397272.691	0.000770215	198.0497377	6114907.789	0.003238802	392.3640037	7990154.529	0.004910593	26.12213892	4734829.88	0.000551702	40.61326663	4767961.258	0.000851795	913.0786252	2770008.605	0.032963025	19363.61387	4736922.632	0.408780455	1746.65566	3392164.118	0.051490895	500.4230075	4740026.578
PWY-6944	androstenedione degradation	0.001459122	0.001641762	0.000549558	0.000603283	0.000285888	0.119501261	0.000909564	0.000435125	0.001384004		261.8628654	10291137.78	0.002544547	220.8867959	9613005.084	0.002297791	127.8164917	8797552.698	0.001452864	15.99840556	4561442.231	0.000350731	58.06568434	5397272.691	0.001075834	63.68870944	6114907.789	0.001041532	103.727683	7990154.529	0.001298194	0	4734829.88	0	43.31459073	4767961.258	0.000908451	35.73345993	2770008.605	0.001290013	12.0001378	4736922.632	0.000253332	47.77921831	3392164.118	0.001408517	56.49798353	4740026.578
PWY-7347	sucrose biosynthesis III	0.010057774	0.012997886	0.003072377	0.002951745	0.000288577	0.120625178	0.006985398	0.003358145	0.01061265		196.8154546	10291137.78	0.001912475	45.14016455	9613005.084	0.000469574	142.3281084	8797552.698	0.001617815	106.1713361	4561442.231	0.002327583	66.2372215	5397272.691	0.001227235	68.18831393	6114907.789	0.001115116	45.28168892	7990154.529	0.000566719	85.61951427	4734829.88	0.001808291	200.7643862	4767961.258	0.004210697	19.7100179	2770008.605	0.000711551	909.3154366	4736922.632	0.019196333	581.3102586	3392164.118	0.017136855	73.79327881	4740026.578
RUMP-PWY	formaldehyde oxidation I	0.02014711	0.022755189	0.008330183	0.003782846	0.000395933	0.165500148	0.011816928	0.005532383	0.018101472		2392.72485	10291137.78	0.023250343	1078.433578	9613005.084	0.011218485	961.5002481	8797552.698	0.010929179	416.6398013	4561442.231	0.009133949	903.6941006	5397272.691	0.016743532	1552.410577	6114907.789	0.02538731	2902.065925	7990154.529	0.036320523	464.1087403	4734829.88	0.009802015	904.5263478	4767961.258	0.018970925	175.3595434	2770008.605	0.00633065	190.9944135	4736922.632	0.004032036	1169.586489	3392164.118	0.034479066	1000.367418	4740026.578
PWY-722	nicotinate degradation I	0.000803617	0.001421898	0.009418661	0.016899681	0.000399885	0.167151831	-0.008615044	-0.013196736	-0.004033352		443.172239	10291137.78	0.004306348	61.51315701	9613005.084	0.000639895	29.16104147	8797552.698	0.000331468	26.83029041	4561442.231	0.000588198	36.1111591	5397272.691	0.000669063	12.51545194	6114907.789	0.000204671	25.10676175	7990154.529	0.000314221	17.47156761	4734829.88	0.000369001	18.86483556	4767961.258	0.000395658	7.685775713	2770008.605	0.000277464	0	4736922.632	0	10.96498493	3392164.118	0.000323245	87.76369313	4740026.578
PWY-5655	L-tryptophan degradation IX	0.006781492	0.007373672	0.002853309	0.002448096	0.000417122	0.174356804	0.003928183	0.001818887	0.006037479		86.97683726	10291137.78	0.000845162	119.0546689	9613005.084	0.001238475	15.78804194	8797552.698	0.000179459	7.893464565	4561442.231	0.000173048	18.49581008	5397272.691	0.000342688	60.99448553	6114907.789	0.000997472	104.7426186	7990154.529	0.001310896	21.43111135	4734829.88	0.000452627	94.7727661	4767961.258	0.0019877	42.48928068	2770008.605	0.001533904	43.61727862	4736922.632	0.000920794	107.639782	3392164.118	0.003173189	265.7653197	4740026.578
PWY-7200	superpathway of pyrimidine deoxyribonucleoside salvage	0.412030481	0.208966485	0.292226932	0.122240802	0.000455038	0.190205711	0.119803549	0.054471436	0.185135662		26322.26477	10291137.78	0.255776041	22175.09056	9613005.084	0.230678028	17246.9302	8797552.698	0.196042363	10059.49766	4561442.231	0.220533269	14052.99032	5397272.691	0.260372064	8558.854901	6114907.789	0.139967031	12060.27789	7990154.529	0.150939232	8656.524388	4734829.88	0.182826513	5585.552212	4767961.258	0.117147601	23365.94229	2770008.605	0.843533202	29843.74896	4736922.632	0.63002399	10294.46417	3392164.118	0.303477775	9584.551363	4740026.578
FASYN-INITIAL-PWY	superpathway of fatty acid biosynthesis initiation (E. coli)	0.284610906	0.207615312	0.138974765	0.216432953	0.000505202	0.211174463	0.145636141	0.065129721	0.226142562		36476.05775	10291137.78	0.354441448	29841.77027	9613005.084	0.310431234	33254.33815	8797552.698	0.377995328	14728.70538	4561442.231	0.3228958	16153.55971	5397272.691	0.299291154	17074.24649	6114907.789	0.279223286	21006.9729	7990154.529	0.262910721	10383.71651	4734829.88	0.219304954	15393.50412	4767961.258	0.322852961	1310.417742	2770008.605	0.047307353	4945.343536	4736922.632	0.104399922	15674.15954	3392164.118	0.462069611	22297.02462	4740026.578
P241-PWY	coenzyme B biosynthesis	0.016229828	0.026092185	0.032616291	0.022628796	0.000680731	0.284545446	-0.016386463	-0.025667958	-0.007104967		8.925	10291137.78	8.67E-05	19.36562627	9613005.084	0.000201452	0	8797552.698	0	1.4	4561442.231	3.07E-05	0	5397272.691	0	32.53378378	6114907.789	0.00053204	551.2279874	7990154.529	0.00689884	1.4	4734829.88	2.96E-05	0	4767961.258	0	61.53919492	2770008.605	0.002221625	14.72964169	4736922.632	0.000310954	1367.298738	3392164.118	0.040307564	86.58535153	4740026.578
PWY-7237	myo-, chiro- and scillo-inositol degradation	0.072093093	0.096216149	0.023042812	0.035463508	0.000776793	0.324699677	0.049050281	0.02123624	0.076864322		35891.94	10291137.78	0.348765518	27991.95	9613005.084	0.291188341	23123.98	8797552.698	0.262845598	13910.29	4561442.231	0.304953769	19335.72	5397272.691	0.358249826	4295.44	6114907.789	0.070245377	6588.41	7990154.529	0.082456603	10724.12	4734829.88	0.226494304	1534.03	4767961.258	0.032173709	283	2770008.605	0.010216575	566.43	4736922.632	0.011957763	2207.58	3392164.118	0.065078809	3471.76	4740026.578
FUC-RHAMCAT-PWY	superpathway of fucose and rhamnose degradation	0.004049601	0.006538021	0.000892893	0.000705821	0.000851811	0.356057168	0.003156708	0.001363685	0.00494973		120.2266428	10291137.78	0.001168254	18.57544652	9613005.084	0.000193232	3.634931054	8797552.698	4.13E-05	2.801087553	4561442.231	6.14E-05	8.308905895	5397272.691	0.000153946	826.1470828	6114907.789	0.013510377	43.27670716	7990154.529	0.000541625	17.72661442	4734829.88	0.000374388	13.2772159	4767961.258	0.000278467	129.6784193	2770008.605	0.004681517	890.9141841	4736922.632	0.018807869	98.09624274	3392164.118	0.002891848	41.04410673	4740026.578
SER-GLYSYN-PWY	superpathway of L-serine and glycine biosynthesis I	0.615786148	0.160220057	0.743732837	0.228495077	0.001006767	0.420828547	-0.127946688	-0.202843135	-0.053050242		67600.10784	10291137.78	0.65687691	63680.32409	9613005.084	0.662439305	60277.80024	8797552.698	0.685165549	31146.48412	4561442.231	0.682820971	35281.86474	5397272.691	0.653698021	42447.20796	6114907.789	0.694159412	55719.23499	7990154.529	0.697348653	33201.81699	4734829.88	0.70122513	33316.22156	4767961.258	0.698751935	23120.23208	2770008.605	0.834662825	31842.74669	4736922.632	0.672224336	18643.46612	3392164.118	0.549603895	32239.51556	4740026.578
PWY-7398	coumarins biosynthesis (engineered)	0.000134173	0.000253531	1.29E-05	5.09E-05	0.001056501	0.441617345	0.000121279	5.09E-05	0.000191688		0	10291137.78	0	0	9613005.084	0	0	8797552.698	0	0	4561442.231	0	0	5397272.691	0	2	6114907.789	3.27E-05	0	7990154.529	0	0	4734829.88	0	0	4767961.258	0	1.976470588	2770008.605	7.14E-05	0	4736922.632	0	0	3392164.118	0	37.17601457	4740026.578
NAGLIPASYN-PWY	lipid IVA biosynthesis	0.69692677	0.37204683	0.905406749	0.262543539	0.001064036	0.444766868	-0.208479979	-0.331093662	-0.085866295		54545.91399	10291137.78	0.530028022	52343.64045	9613005.084	0.544508611	55300.04945	8797552.698	0.628584464	26071.26883	4561442.231	0.57155758	29956.51118	5397272.691	0.555030529	37203.45679	6114907.789	0.608405851	46972.56278	7990154.529	0.58788053	27699.72435	4734829.88	0.585020477	28462.97264	4767961.258	0.596963169	26721.82578	2770008.605	0.964683855	38190.30373	4736922.632	0.80622604	28423.02368	3392164.118	0.837902374	28350.69957	4740026.578
PWY-6383	mono-trans, poly-cis decaprenyl phosphate biosynthesis	0.084050485	0.067989413	0.049785181	0.031245565	0.001184844	0.495264692	0.034265304	0.014015322	0.054515286		4415.129262	10291137.78	0.042902246	3534.944757	9613005.084	0.036772526	1999.409737	8797552.698	0.022726886	1414.054787	4561442.231	0.031000169	742.7453822	5397272.691	0.013761494	1555.588887	6114907.789	0.025439286	2411.250684	7990154.529	0.030177773	472.2462576	4734829.88	0.00997388	619.0169829	4767961.258	0.012982844	398.9435155	2770008.605	0.014402248	449.600044	4736922.632	0.009491395	3027.146474	3392164.118	0.089239387	1226.926801	4740026.578
OANTIGEN-PWY	O-antigen building blocks biosynthesis (E. coli)	0.22872138	0.117445219	0.139754843	0.158352398	0.001189601	0.497253348	0.088966537	0.036061016	0.141872059		16097.23973	10291137.78	0.156418465	12913.33118	9613005.084	0.134331888	8452.691381	8797552.698	0.096080031	4979.750058	4561442.231	0.109170517	5094.331835	5397272.691	0.094387149	10372.32261	6114907.789	0.169623533	12704.95515	7990154.529	0.159007627	4587.341703	4734829.88	0.096885037	19085.68007	4767961.258	0.400290167	1983.271907	2770008.605	0.071598041	20803.88196	4736922.632	0.439185597	5767.281898	3392164.118	0.170017773	12645.9931	4740026.578
PWY-7254	TCA cycle VII (acetate-producers)	0.346943118	0.172546305	0.219493908	0.224374441	0.001213895	0.507408076	0.12744921	0.051496562	0.203401858		45934.91483	10291137.78	0.446354094	39041.7226	9613005.084	0.406134422	31471.34035	8797552.698	0.357728353	18103.93514	4561442.231	0.396890593	23527.39559	5397272.691	0.435912672	29170.47396	6114907.789	0.477038657	35168.19645	7990154.529	0.440144134	18100.24347	4734829.88	0.382278644	22364.46589	4767961.258	0.469057207	1187.895002	2770008.605	0.042884163	2931.543217	4736922.632	0.061887082	8918.707126	3392164.118	0.262920862	16826.17569	4740026.578
DTDPRHAMSYN-PWY	dTDP-L-rhamnose biosynthesis I	0.211355681	0.11227092	0.128375228	0.146856239	0.001255244	0.52469203	0.082980453	0.033376404	0.132584503		15407.25761	10291137.78	0.149713841	10522.59572	9613005.084	0.109462084	14232.74605	8797552.698	0.161780742	5302.007936	4561442.231	0.116235341	4335.696632	5397272.691	0.08033125	8269.821766	6114907.789	0.135240335	12827.57633	7990154.529	0.160542281	3659.682704	4734829.88	0.077292802	17406.8434	4767961.258	0.36507938	1543.232092	2770008.605	0.055712177	15940.03699	4736922.632	0.336506171	11936.2523	3392164.118	0.351877205	13395.12235	4740026.578
PWY-7210	pyrimidine deoxyribonucleotides biosynthesis from CTP	0.003675574	0.006653692	0.000468937	0.002308762	0.0013379	0.559242185	0.003206637	0.001295299	0.005117974		699.1683042	10291137.78	0.006793887	353.4289933	9613005.084	0.003676571	209.4655787	8797552.698	0.002380953	144.4678409	4561442.231	0.003167153	223.8692776	5397272.691	0.004147822	209.2106155	6114907.789	0.003421321	224.2946292	7990154.529	0.002807138	29.97802144	4734829.88	0.000633138	494.095673	4767961.258	0.010362829	39.95460421	2770008.605	0.0014424	0	4736922.632	0	4.999442637	3392164.118	0.000147382	576.9012263	4740026.578
PWY-5088	L-glutamate degradation VIII (to propanoate)	0.001168295	0.002506597	1.59E-05	6.00E-05	0.001362241	0.569416545	0.001152384	0.000468336	0.001836433		0	10291137.78	0	0.704264462	9613005.084	7.33E-06	1.271779897	8797552.698	1.45E-05	0	4561442.231	0	0	5397272.691	0	7.148805297	6114907.789	0.000116908	2.601632727	7990154.529	3.26E-05	0	4734829.88	0	3.554894589	4767961.258	7.46E-05	84.6469491	2770008.605	0.003055837	88.72264164	4736922.632	0.001873002	3.590688043	3392164.118	0.000105852	43.99915748	4740026.578
GLYCOLYSIS-E-D	superpathway of glycolysis and Entner-Doudoroff	0.209926473	0.087540996	0.136962105	0.138165513	0.001372238	0.57359568	0.072964368	0.029053387	0.116875349		28402.24754	10291137.78	0.275987439	25104.04029	9613005.084	0.261146645	17733.84774	8797552.698	0.201577056	10593.8295	4561442.231	0.232247368	14761.77179	5397272.691	0.27350428	10948.76699	6114907.789	0.179050402	13963.00842	7990154.529	0.174752671	10189.90065	4734829.88	0.215211547	10274.62435	4767961.258	0.215493033	1751.78729	2770008.605	0.063241222	10029.61645	4736922.632	0.211732748	6076.026596	3392164.118	0.179119476	10617.25133	4740026.578
PWY-5100	pyruvate fermentation to acetate and lactate II	0.117303235	0.116310535	0.061348679	0.044967499	0.001521389	0.635940414	0.055954556	0.022145894	0.089763217		4568.403646	10291137.78	0.044391628	3408.569312	9613005.084	0.035457896	2843.833063	8797552.698	0.032325275	1581.538546	4561442.231	0.034671897	1892.489847	5397272.691	0.035063818	3443.108389	6114907.789	0.056306792	6609.224278	7990154.529	0.082717102	1147.262882	4734829.88	0.024230287	1810.544112	4767961.258	0.03797313	939.2290151	2770008.605	0.033907079	25231.42212	4736922.632	0.532654301	3149.966526	3392164.118	0.092860086	2468.344717	4740026.578
P164-PWY	purine nucleobases degradation I (anaerobic)	0.017706217	0.03013462	0.004279762	0.003633687	0.001956791	0.817938484	0.013426455	0.005151625	0.021701285		167.3206133	10291137.78	0.001625871	155.5308576	9613005.084	0.001617921	127.561549	8797552.698	0.001449966	95.54112517	4561442.231	0.002094538	71.82423021	5397272.691	0.00133075	111.1551807	6114907.789	0.001817774	119.4782821	7990154.529	0.001495319	194.1828788	4734829.88	0.004101159	55.82508337	4767961.258	0.001170838	306.6439396	2770008.605	0.011070144	8105.038882	4736922.632	0.171103468	327.1072762	3392164.118	0.009643026	485.1429704	4740026.578
CODH-PWY	reductive acetyl coenzyme A pathway	0.016886912	0.024600721	0.030376669	0.020507642	0.002433968	1.017398599	-0.013489758	-0.022099471	-0.004880044		13.97050654	10291137.78	0.000135753	22.90084609	9613005.084	0.000238228	5.990532843	8797552.698	6.81E-05	0.999513562	4561442.231	2.19E-05	0.999537542	5397272.691	1.85E-05	39.65438435	6114907.789	0.000648487	683.7013666	7990154.529	0.008556798	0	4734829.88	0	0	4767961.258	0	111.1203111	2770008.605	0.004011551	12.31400846	4736922.632	0.000259958	1432.21744	3392164.118	0.042221349	133.5263894	4740026.578
PWY0-1415	superpathway of heme biosynthesis from uroporphyrinogen-III	0.204775044	0.128237983	0.134819187	0.105895612	0.002468148	1.031685909	0.069955857	0.025244345	0.114667368		22886.26223	10291137.78	0.222388066	20241.82853	9613005.084	0.210567126	15543.53178	8797552.698	0.176680178	9163.184201	4561442.231	0.200883487	12311.18421	5397272.691	0.228100096	5104.988081	6114907.789	0.083484302	7072.723209	7990154.529	0.088517978	8100.525356	4734829.88	0.171083768	1915.557022	4767961.258	0.0401756	833.2557016	2770008.605	0.03008134	1795.066699	4736922.632	0.037895208	6559.847878	3392164.118	0.193382385	3294.697585	4740026.578
PWY-1861	formaldehyde assimilation II (RuMP Cycle)	0.029184259	0.034713788	0.013937044	0.007561444	0.002525686	1.055736924	0.015247216	0.005577031	0.024917401		3309.836822	10291137.78	0.032162011	1465.580677	9613005.084	0.015245812	1322.402026	8797552.698	0.015031476	566.7338499	4561442.231	0.012424444	1244.096823	5397272.691	0.023050472	2202.421036	6114907.789	0.03601724	4405.091256	7990154.529	0.05513149	633.1388517	4734829.88	0.013371945	1244.144521	4767961.258	0.026093847	263.9123629	2770008.605	0.009527493	260.2348838	4736922.632	0.005493754	1819.082414	3392164.118	0.053626014	1392.234373	4740026.578
SALVADEHYPOX-PWY	adenosine nucleotides degradation II	0.253378892	0.14149001	0.155668608	0.186648402	0.00262924	1.09902222	0.097710284	0.03486037	0.160560198		50246.79106	10291137.78	0.488253021	47229.20972	9613005.084	0.491305365	37408.08646	8797552.698	0.425210144	20028.20312	4561442.231	0.43907611	26849.71555	5397272.691	0.497468205	17904.97853	6114907.789	0.292808643	27691.86619	7990154.529	0.346574851	18304.99088	4734829.88	0.386602926	18476.25551	4767961.258	0.387508508	1845.866348	2770008.605	0.066637567	10011.86993	4736922.632	0.211358106	6003.934615	3392164.118	0.176994226	19169.0195	4740026.578
GLYCOLYSIS	glycolysis I (from glucose 6-phosphate)	0.393589279	0.122212866	0.321253013	0.130788977	0.00351273	1.468321163	0.072336266	0.024290894	0.120381638		46562.32452	10291137.78	0.452450696	42718.54611	9613005.084	0.444382852	33858.25799	8797552.698	0.384859962	19220.88518	4561442.231	0.421377367	24637.89231	5397272.691	0.456487818	19048.01549	6114907.789	0.311501271	27212.35167	7990154.529	0.340573534	18878.27294	4734829.88	0.398710691	16517.57435	4767961.258	0.346428452	3471.067981	2770008.605	0.125308924	24914.7954	4736922.632	0.525970073	11616.00071	3392164.118	0.342436283	19538.75833	4740026.578
PWY-6713	L-rhamnose degradation II	0.000162108	0.000237064	5.64E-05	0.000103795	0.003625653	1.515523036	0.000105681	3.56E-05	0.000175755		0	10291137.78	0	6.780112804	9613005.084	7.05E-05	0	8797552.698	0	0	4561442.231	0	0	5397272.691	0	4.885558963	6114907.789	7.99E-05	6.021581325	7990154.529	7.54E-05	0	4734829.88	0	4.05687417	4767961.258	8.51E-05	14.4820385	2770008.605	0.000522816	4.209328585	4736922.632	8.89E-05	0.837158361	3392164.118	2.47E-05	11.94028608	4740026.578
FUCCAT-PWY	fucose degradation	0.00280332	0.004811081	0.000816169	0.000612567	0.003905098	1.632331117	0.001987151	0.000665075	0.003309227		53.79532593	10291137.78	0.000522734	8.266556506	9613005.084	8.60E-05	1.616043843	8797552.698	1.84E-05	1.24542652	4561442.231	2.73E-05	3.695980833	5397272.691	6.85E-05	515.4931095	6114907.789	0.008430104	19.46896447	7990154.529	0.000243662	7.901975236	4734829.88	0.00016689	5.970674902	4767961.258	0.000125225	122.9532058	2770008.605	0.00443873	708.0263705	4736922.632	0.014946969	46.61921483	3392164.118	0.001374321	18.58863372	4740026.578
PWY-4722	creatinine degradation II	0.000278147	0.000384709	0.000108023	0.000169812	0.003929132	1.642377047	0.000170124	5.63E-05	0.00028398		9.98458148	10291137.78	9.70E-05	2.999392738	9613005.084	3.12E-05	6.983836702	8797552.698	7.94E-05	2.998199229	4561442.231	6.57E-05	14.95125605	5397272.691	0.000277015	11.95796274	6114907.789	0.000195554	2.998054544	7990154.529	3.75E-05	0	4734829.88	0	5.983764692	4767961.258	0.000125499	15.69232213	2770008.605	0.000566508	0	4736922.632	0	5.972647526	3392164.118	0.000176072	8.98261107	4740026.578
PWY-5695	urate biosynthesis/inosine 5'-phosphate degradation	0.435233938	0.164082107	0.32333751	0.231820324	0.004425147	1.849711316	0.111896429	0.035675138	0.188117719		63476.53307	10291137.78	0.616807728	63005.22776	9613005.084	0.655416565	52991.09101	8797552.698	0.602339001	26436.03062	4561442.231	0.579554213	35309.09269	5397272.691	0.654202497	21875.15326	6114907.789	0.357734802	33717.24955	7990154.529	0.421984949	25116.30031	4734829.88	0.530458347	21485.37925	4767961.258	0.450619837	3967.519366	2770008.605	0.143231301	12324.29669	4736922.632	0.260175174	8920.747742	3392164.118	0.262981018	27719.98996	4740026.578
PWY-1541	superpathway of taurine degradation	0.001106513	0.001037075	0.000614271	0.00070665	0.004762435	1.990698028	0.000492242	0.00015419	0.000830294		18.06746528	10291137.78	0.000175563	11.70289879	9613005.084	0.00012174	13.08358579	8797552.698	0.000148718	3.998839818	4561442.231	8.77E-05	21.79634054	5397272.691	0.00040384	14.94002378	6114907.789	0.000244321	15.73239708	7990154.529	0.000196897	0	4734829.88	0	13.79448042	4767961.258	0.000289316	13.32925456	2770008.605	0.000481199	10.66451917	4736922.632	0.000225136	30.84034407	3392164.118	0.000909164	28.61711484	4740026.578
PWY-6992	1,5-anhydrofructose degradation	0.000377292	0.000403664	0.000846632	0.001121954	0.004773365	1.995266657	-0.00046934	-0.000790404	-0.000148276		0	10291137.78	0	4.909146887	9613005.084	5.11E-05	2.4466334	8797552.698	2.78E-05	0	4561442.231	0	0	5397272.691	0	2.483348976	6114907.789	4.06E-05	4.947876039	7990154.529	6.19E-05	0	4734829.88	0	1.234868305	4767961.258	2.59E-05	4.889114596	2770008.605	0.000176502	9.638817943	4736922.632	0.000203483	0	3392164.118	0	1.246214226	4740026.578
PWY-6590	superpathway of Clostridium acetobutylicum acidogenic fermentation	0.040089639	0.044683715	0.020841032	0.019722434	0.004906253	2.050813944	0.019248606	0.006024443	0.03247277		396.5082868	10291137.78	0.00385291	162.9947537	9613005.084	0.001695565	213.5663473	8797552.698	0.002427565	162.2662149	4561442.231	0.003557345	88.26793084	5397272.691	0.001635417	463.5744126	6114907.789	0.007581053	1436.303561	7990154.529	0.017975917	239.6067299	4734829.88	0.005060514	99.96017436	4767961.258	0.002096497	189.1898293	2770008.605	0.006829937	3008.239046	4736922.632	0.063506189	2083.424088	3392164.118	0.061418729	950.5298089	4740026.578
CENTFERM-PWY	pyruvate fermentation to butanoate	0.032320219	0.036907885	0.016563603	0.015820606	0.005107174	2.134798554	0.015756616	0.00488103	0.026632202		308.8854995	10291137.78	0.003001471	126.8603824	9613005.084	0.001319675	166.2539385	8797552.698	0.001889775	126.3833339	4561442.231	0.002770688	68.69755026	5397272.691	0.00127282	361.5852234	6114907.789	0.005913175	1124.612195	7990154.529	0.014074974	186.7173338	4734829.88	0.003943486	77.81245851	4767961.258	0.001631986	147.4256717	2770008.605	0.00532221	2383.385668	4736922.632	0.050315064	1647.594988	3392164.118	0.048570615	745.3832517	4740026.578
DHGLUCONATE-PYR-CAT-PWY	glucose degradation (oxidative)	0.005419065	0.007053325	0.032988928	0.070715605	0.005670543	2.370286904	-0.027569863	-0.046767012	-0.008372714		946.9615905	10291137.78	0.009201719	1101.195086	9613005.084	0.011455264	306.4829302	8797552.698	0.003483729	196.9481116	4561442.231	0.004317672	353.2303621	5397272.691	0.006544608	890.6133844	6114907.789	0.014564625	1034.710492	7990154.529	0.012949818	1080.357817	4734829.88	0.022817247	1368.051692	4767961.258	0.028692592	65.22259205	2770008.605	0.002354599	7.284083232	4736922.632	0.000153772	181.3182894	3392164.118	0.00534521	730.9042151	4740026.578
GALLATE-DEGRADATION-II-PWY	gallate degradation I	0.002463651	0.002358685	0.001389644	0.001637902	0.006990492	2.922025826	0.001074006	0.000300629	0.001847384		23.77977091	10291137.78	0.00023107	52.33515432	9613005.084	0.00054442	7.499052696	8797552.698	8.52E-05	5.961238636	4561442.231	0.000130688	6.754759419	5397272.691	0.000125151	270.0929904	6114907.789	0.004416959	206.8552997	7990154.529	0.002588877	208.2491018	4734829.88	0.004398238	616.2961616	4767961.258	0.01292578	38.08336884	2770008.605	0.001374847	27.77695231	4736922.632	0.000586392	46.14872096	3392164.118	0.001360451	72.36581595	4740026.578
ANAGLYCOLYSIS-PWY	glycolysis III (from glucose)	0.363251022	0.15777638	0.289299478	0.119675701	0.006999391	2.925745342	0.073951544	0.020668993	0.127234095		32384.89552	10291137.78	0.314687221	26850.3544	9613005.084	0.279312808	20052.73574	8797552.698	0.227935386	11884.39374	4561442.231	0.260540266	18885.40422	5397272.691	0.349906431	12004.97969	6114907.789	0.196323152	17453.62807	7990154.529	0.21843918	11315.14235	4734829.88	0.238976745	11677.70159	4767961.258	0.244920228	5641.825931	2770008.605	0.203675394	27903.25025	4736922.632	0.589058602	9775.180316	3392164.118	0.288169439	14652.03507	4740026.578
PWY-6588	pyruvate fermentation to acetone	0.05022369	0.075820058	0.020498418	0.021696401	0.007333339	3.065335514	0.029725272	0.008291532	0.051159013		726.190042	10291137.78	0.00705646	245.5533477	9613005.084	0.002554387	173.8572818	8797552.698	0.001976201	84.65565871	4561442.231	0.001855897	342.4961237	5397272.691	0.006345726	398.424967	6114907.789	0.006515633	598.5637601	7990154.529	0.007491266	140.5585442	4734829.88	0.002968608	106.075296	4767961.258	0.002224752	913.0786252	2770008.605	0.032963025	19363.61387	4736922.632	0.408780455	1746.65566	3392164.118	0.051490895	579.4857973	4740026.578
P124-PWY	Bifidobacterium shunt	0.080752904	0.059168097	0.047343987	0.068409886	0.007434825	3.107756695	0.033408917	0.009137013	0.057680821		20439.80929	10291137.78	0.198615641	16407.22769	9613005.084	0.170677406	12908.92583	8797552.698	0.146733146	7747.551935	4561442.231	0.169848735	11720.18658	5397272.691	0.217150165	4053.361976	6114907.789	0.066286559	5725.762877	7990154.529	0.071660227	6972.96208	4734829.88	0.147269538	1686.32146	4767961.258	0.035367768	552.5329001	2770008.605	0.019946974	613.479291	4736922.632	0.012951009	3390.827754	3392164.118	0.099960604	2890.616184	4740026.578
PWY-7046	4-coumarate degradation (anaerobic)	2.35E-05	4.06E-05	0.000218211	0.000518307	0.007455817	3.116531322	-0.000194703	-0.000335162	-5.42E-05		0	10291137.78	0	0	9613005.084	0	0	8797552.698	0	0	4561442.231	0	0	5397272.691	0	0	6114907.789	0	1.714280449	7990154.529	2.15E-05	0	4734829.88	0	0	4767961.258	0	3.691309169	2770008.605	0.00013326	0	4736922.632	0	1.599986803	3392164.118	4.72E-05	0	4740026.578
PWY-6210	2-aminophenol degradation	0.001958216	0.002109691	0.001061788	0.001187191	0.00776343	3.245113822	0.000896428	0.000242844	0.001550013		22.05486284	10291137.78	0.000214309	41.13383157	9613005.084	0.000427898	4.738172246	8797552.698	5.39E-05	0.578120301	4561442.231	1.27E-05	2.224492527	5397272.691	4.12E-05	8.113207547	6114907.789	0.000132679	30.45915415	7990154.529	0.000381209	1.777777778	4734829.88	3.75E-05	20.41916168	4767961.258	0.000428258	12.32967033	2770008.605	0.000445113	0	4736922.632	0	35.16016341	3392164.118	0.001036511	83.57774205	4740026.578
PWY-6338	superpathway of vanillin and vanillate degradation	0.001452235	0.001707911	0.000775301	0.000733285	0.009091664	3.800315484	0.000676934	0.000173549	0.001180319		3.15277063	10291137.78	3.06E-05	7.705755526	9613005.084	8.02E-05	2.519596442	8797552.698	2.86E-05	0	4561442.231	0	0	5397272.691	0	8.708101386	6114907.789	0.000142408	7.273058043	7990154.529	9.10E-05	0	4734829.88	0	18.64226988	4767961.258	0.00039099	19.68211571	2770008.605	0.000710543	12.76934446	4736922.632	0.00026957	39.04126439	3392164.118	0.001150925	41.56726802	4740026.578
PWY-7097	vanillin and vanillate degradation I	0.001452235	0.001707911	0.000775301	0.000733285	0.009091664	3.800315484	0.000676934	0.000173549	0.001180319		3.15277063	10291137.78	3.06E-05	7.705755526	9613005.084	8.02E-05	2.519596442	8797552.698	2.86E-05	0	4561442.231	0	0	5397272.691	0	8.708101386	6114907.789	0.000142408	7.273058043	7990154.529	9.10E-05	0	4734829.88	0	18.64226988	4767961.258	0.00039099	19.68211571	2770008.605	0.000710543	12.76934446	4736922.632	0.00026957	39.04126439	3392164.118	0.001150925	41.56726802	4740026.578
PWY-7098	vanillin and vanillate degradation II	0.001599766	0.001857543	0.000861482	0.000818391	0.0091531	3.825995767	0.000738284	0.000188695	0.001287873		3.546796201	10291137.78	3.45E-05	8.668421604	9613005.084	9.02E-05	2.834467177	8797552.698	3.22E-05	0	4561442.231	0	0	5397272.691	0	9.795800706	6114907.789	0.000160195	8.181736313	7990154.529	0.000102398	0	4734829.88	0	20.96734694	4767961.258	0.000439755	21.94087075	2770008.605	0.000792087	14.03452174	4736922.632	0.000296279	43.84798269	3392164.118	0.001292626	46.72431284	4740026.578
PWY-7090	UDP-2,3-diacetamido-2,3-dideoxy-&alpha;-D-mannuronate biosynthesis	0.001353642	0.003117673	0.004942298	0.009519741	0.009918137	4.145781268	-0.003588656	-0.006287237	-0.000890074		1.963674022	10291137.78	1.91E-05	9.360558839	9613005.084	9.74E-05	9.158549312	8797552.698	0.000104103	1.630550622	4561442.231	3.57E-05	2.801932367	5397272.691	5.19E-05	3.237228873	6114907.789	5.29E-05	15.67433666	7990154.529	0.000196171	3.73009856	4734829.88	7.88E-05	0	4767961.258	0	24.96435644	2770008.605	0.000901238	35.17376152	4736922.632	0.000742545	25.25708966	3392164.118	0.000744572	6.301465457	4740026.578
P125-PWY	superpathway of (R,R)-butanediol biosynthesis	0.039067332	0.067339861	0.013646012	0.021775292	0.010319768	4.313663012	0.025421321	0.006203382	0.04463926		2142.018462	10291137.78	0.020814205	1801.875682	9613005.084	0.018744146	1487.288638	8797552.698	0.016905709	619.3212404	4561442.231	0.013577312	1177.663381	5397272.691	0.021819601	1076.236738	6114907.789	0.017600212	2869.905247	7990154.529	0.035918019	648.3232448	4734829.88	0.013692641	965.5446561	4767961.258	0.020250682	118.3040455	2770008.605	0.004270891	111.6527744	4736922.632	0.002357074	589.6876167	3392164.118	0.017383817	796.6572588	4740026.578
PWY-6163	chorismate biosynthesis from 3-dehydroquinate	0.595341677	0.187918739	0.698757192	0.224827395	0.010431789	4.360487999	-0.103415515	-0.182044758	-0.024786272		57615.4374	10291137.78	0.559854883	56074.45608	9613005.084	0.583318698	48761.04803	8797552.698	0.554256959	26129.88532	4561442.231	0.572842623	31572.70224	5397272.691	0.584975117	37620.78043	6114907.789	0.615230544	48913.39211	7990154.529	0.61217079	29044.80366	4734829.88	0.613428664	29840.85452	4767961.258	0.625861934	24845.63144	2770008.605	0.896951417	36416.53107	4736922.632	0.768780364	14063.06732	3392164.118	0.414575086	27070.13229	4740026.578
P42-PWY	incomplete reductive TCA cycle	0.201510531	0.203871685	0.12169388	0.095382136	0.010890764	4.552339165	0.079816651	0.01891531	0.140717992		4631.593367	10291137.78	0.045005649	3760.662909	9613005.084	0.039120575	2599.11117	8797552.698	0.02954357	1393.899398	4561442.231	0.030558304	1950.368478	5397272.691	0.036136186	3885.34002	6114907.789	0.063538816	8416.946853	7990154.529	0.105341478	1529.495106	4734829.88	0.032303064	2331.256099	4767961.258	0.048894191	1334.347968	2770008.605	0.048171257	20446.13262	4736922.632	0.43163324	4562.047054	3392164.118	0.134487805	3658.433464	4740026.578
FASYN-ELONG-PWY	fatty acid elongation -- saturated	0.890175602	0.351905398	1.066064704	0.371908202	0.012611411	5.271569706	-0.175889102	-0.313321984	-0.03845622		74503.52485	10291137.78	0.723958094	70411.28481	9613005.084	0.732458625	70279.99372	8797552.698	0.798858457	34163.5798	4561442.231	0.74896443	39670.66382	5397272.691	0.735013146	47175.89942	6114907.789	0.771489956	60622.98264	7990154.529	0.758721029	36539.06374	4734829.88	0.771708058	38089.20288	4767961.258	0.798857223	25941.85748	2770008.605	0.936526242	35991.60086	4736922.632	0.759809768	35886.70118	3392164.118	1.05792939	36834.60834	4740026.578
PWY-5499	vitamin B6 degradation	3.86E-05	6.24E-05	1.42E-05	3.35E-05	0.013063465	5.460528381	2.44E-05	5.27E-06	4.35E-05		0	10291137.78	0	0	9613005.084	0	0	8797552.698	0	0	4561442.231	0	0	5397272.691	0	0	6114907.789	0	0.642857143	7990154.529	8.05E-06	0	4734829.88	0	0	4767961.258	0	0	2770008.605	0	0	4736922.632	0	0	3392164.118	0	0	4740026.578
ARO-PWY	chorismate biosynthesis I	0.600668363	0.181265805	0.700406029	0.229549801	0.013254461	5.54036451	-0.099737665	-0.17822299	-0.021252341		60595.58175	10291137.78	0.58881324	58693.30942	9613005.084	0.610561514	50812.55622	8797552.698	0.577576037	27404.67744	4561442.231	0.600789751	32989.15151	5397272.691	0.611218914	39292.5934	6114907.789	0.642570498	50994.65575	7990154.529	0.638218642	30376.43945	4734829.88	0.641552922	31392.60441	4767961.258	0.658407288	24169.34342	2770008.605	0.872536763	34216.20782	4736922.632	0.722329885	14474.06883	3392164.118	0.42669129	27840.99505	4740026.578
PWY-5304	superpathway of sulfur oxidation (Acidianus ambivalens)	0.032406219	0.071482279	0.007116254	0.017732321	0.014219168	5.943612026	0.025289965	0.005256314	0.045323615		873.34	10291137.78	0.008486331	581.16	9613005.084	0.00604556	505.33	8797552.698	0.005743984	214.34	4561442.231	0.004698952	488.34	5397272.691	0.009047903	732.83	6114907.789	0.011984318	2629.84	7990154.529	0.032913506	207.84	4734829.88	0.004389598	443.18	4767961.258	0.009294958	67.83	2770008.605	0.002448729	161.34	4736922.632	0.003406009	541.34	3392164.118	0.015958544	564.17	4740026.578
PWY-6731	starch degradation III	0.000842073	0.001216328	0.000398857	0.000447204	0.014233862	5.949754354	0.000443216	9.17E-05	0.000794735		3.349701303	10291137.78	3.25E-05	6.248805865	9613005.084	6.50E-05	3.349524359	8797552.698	3.81E-05	1.674797022	4561442.231	3.67E-05	0.424990992	5397272.691	7.87E-06	8.342945817	6114907.789	0.000136436	9.168761172	7990154.529	0.000114751	0	4734829.88	0	12.48182393	4767961.258	0.000261785	3.739789757	2770008.605	0.00013501	0.84976789	4736922.632	1.79E-05	7.487655358	3392164.118	0.000220734	12.48250171	4740026.578
PWY-1882	superpathway of C1 compounds oxidation to CO2	0.00026262	0.000515502	0.000501091	0.000493078	0.015175569	6.343387846	-0.00023847	-0.00043004	-4.69E-05		2.272661506	10291137.78	2.21E-05	4.774140626	9613005.084	4.97E-05	4.963960988	8797552.698	5.64E-05	7.3449389	4561442.231	0.000161022	21.05210051	5397272.691	0.000390051	0	6114907.789	0	1.571376937	7990154.529	1.97E-05	0	4734829.88	0	9.700619748	4767961.258	0.000203454	4.770900784	2770008.605	0.000172234	0	4736922.632	0	14.67435549	3392164.118	0.000432596	0	4740026.578
PWY-6486	D-galacturonate degradation II	0.000245606	0.000443859	0.000537726	0.000756032	0.015605505	6.523100992	-0.00029212	-0.000527557	-5.67E-05		0	10291137.78	0	0	9613005.084	0	0	8797552.698	0	0	4561442.231	0	0	5397272.691	0	0	6114907.789	0	11.92675225	7990154.529	0.000149268	0	4734829.88	0	0	4767961.258	0	1.97153202	2770008.605	7.12E-05	0	4736922.632	0	5.868367701	3392164.118	0.000172998	52.89404212	4740026.578
PWY-6581	spirilloxanthin and 2,2'-diketo-spirilloxanthin biosynthesis	0.000153692	0.000374453	2.50E-05	6.88E-05	0.015902455	6.64722633	0.000128687	2.50E-05	0.000232382		1.428571429	10291137.78	1.39E-05	10.09756098	9613005.084	0.000105041	5.763157895	8797552.698	6.55E-05	0	4561442.231	0	1.942857143	5397272.691	3.60E-05	0	6114907.789	0	2.222222222	7990154.529	2.78E-05	0	4734829.88	0	1.983606557	4767961.258	4.16E-05	0	2770008.605	0	3.989056088	4736922.632	8.42E-05	1.972527473	3392164.118	5.81E-05	15	4740026.578
PWY-6404	superpathway of mycolyl-arabinogalactan-peptidoglycan complex biosynthesis	0.005323592	0.011090183	0.001544143	0.001918679	0.016589873	6.934566944	0.003779449	0.000713479	0.00684542		0	10291137.78	0	0	9613005.084	0	49.03116507	8797552.698	0.000557327	0	4561442.231	0	0	5397272.691	0	0	6114907.789	0	0	7990154.529	0	0	4734829.88	0	0	4767961.258	0	87.68054112	2770008.605	0.003165353	0	4736922.632	0	0	3392164.118	0	0	4740026.578
HISDEG-PWY	L-histidine degradation I	0.13939239	0.108168734	0.087557067	0.115155656	0.017057597	7.130075613	0.051835324	0.009428562	0.094242085		18436.85849	10291137.78	0.179152771	18434.20122	9613005.084	0.191763149	14492.11097	8797552.698	0.164728891	6899.249502	4561442.231	0.151251494	10824.37584	5397272.691	0.200552695	5183.097211	6114907.789	0.084761658	7669.28421	7990154.529	0.095984179	6175.264233	4734829.88	0.130422093	5049.459501	4767961.258	0.105903954	480.709768	2770008.605	0.017354089	10917.16894	4736922.632	0.230469649	1952.21353	3392164.118	0.05755068	7509.188354	4740026.578
PWY-7234	inosine-5'-phosphate biosynthesis III	0.554362473	0.150075808	0.450547155	0.280082869	0.017755581	7.421832753	0.103815319	0.01844253	0.189188107		55666.51848	10291137.78	0.540917046	54292.08724	9613005.084	0.564777474	49475.33562	8797552.698	0.562376121	25756.80149	4561442.231	0.564663547	30356.76206	5397272.691	0.562446328	37656.87843	6114907.789	0.615820871	48490.96598	7990154.529	0.606883957	28163.96497	4734829.88	0.594825277	29053.74712	4767961.258	0.609353674	23119.92526	2770008.605	0.834651749	29715.3705	4736922.632	0.627313824	15309.12003	3392164.118	0.451308354	27234.75617	4740026.578
PWY-7644	heparin degradation	5.07E-05	0.00015684	0	0	0.02100741	8.781097519	5.07E-05	7.95E-06	9.35E-05		0	10291137.78	0	0	9613005.084	0	0	8797552.698	0	0	4561442.231	0	0	5397272.691	0	0	6114907.789	0	0	7990154.529	0	0	4734829.88	0	0	4767961.258	0	0	2770008.605	0	3.47107438	4736922.632	7.33E-05	2.896551724	3392164.118	8.54E-05	0	4740026.578
COMPLETE-ARO-PWY	superpathway of aromatic amino acid biosynthesis	0.644394089	0.196194828	0.7437033	0.246203777	0.021666591	9.056635145	-0.099309212	-0.183785115	-0.014833308		64897.11628	10291137.78	0.630611675	62978.48931	9613005.084	0.655138417	54573.38224	8797552.698	0.620324585	29338.98337	4561442.231	0.643195329	35475.8794	5397272.691	0.6572927	42118.21127	6114907.789	0.688779173	54710.75027	7990154.529	0.684727061	32658.64171	4734829.88	0.689753223	33506.77983	4767961.258	0.702748576	26239.72478	2770008.605	0.94727954	36524.73407	4736922.632	0.771064611	15473.66168	3392164.118	0.456158993	29803.28365	4740026.578
METH-ACETATE-PWY	methanogenesis from acetate	0.001555415	0.002242268	0.0007791	0.000950856	0.021737998	9.086482988	0.000776315	0.000116608	0.001436022		6.461162519	10291137.78	6.28E-05	2.39994567	9613005.084	2.50E-05	9.262359856	8797552.698	0.000105283	7.998762415	4561442.231	0.000175356	7.998938267	5397272.691	0.000148203	13.01653104	6114907.789	0.000212866	11.24312595	7990154.529	0.000140712	0	4734829.88	0	0	4767961.258	0	8.732466581	2770008.605	0.000315251	10.81806901	4736922.632	0.000228378	22.31436627	3392164.118	0.000657821	26.16858439	4740026.578
PWY-7013	L-1,2-propanediol degradation	0.002358447	0.0038048	0.001079547	0.001305301	0.022379189	9.354501125	0.0012789	0.000187149	0.00237065		0	10291137.78	0	1.019996966	9613005.084	1.06E-05	0	8797552.698	0	0	4561442.231	0	5.999804488	5397272.691	0.000111164	245.7393622	6114907.789	0.004018693	1.019996501	7990154.529	1.28E-05	11.99915388	4734829.88	0.000253423	0	4767961.258	0	189.2490921	2770008.605	0.006832076	59.93201169	4736922.632	0.00126521	23.99121376	3392164.118	0.000707254	0	4740026.578
P562-PWY	myo-inositol degradation I	0.032002023	0.034675441	0.018063284	0.03087642	0.02887715	12.07064852	0.013938739	0.001463987	0.02641349		12672.55232	10291137.78	0.12314044	9999.216773	9613005.084	0.104017596	7996.708773	8797552.698	0.090896969	4836.391345	4561442.231	0.106027679	6852.746567	5397272.691	0.12696684	2098.753307	6114907.789	0.034321913	2927.023065	7990154.529	0.036632872	4380.587638	4734829.88	0.092518374	721.209401	4767961.258	0.015126159	172.8310641	2770008.605	0.006239369	537.1849958	4736922.632	0.011340379	1106.887586	3392164.118	0.03263072	1575.095041	4740026.578
PWY-5677	succinate fermentation to butanoate	0.001278648	0.002623566	0.000471241	0.000503979	0.030232007	12.63697907	0.000807407	7.99E-05	0.00153492		0	10291137.78	0	0	9613005.084	0	0	8797552.698	0	0	4561442.231	0	0	5397272.691	0	0	6114907.789	0	0	7990154.529	0	17.48692386	4734829.88	0.000369325	0	4767961.258	0	71.13328284	2770008.605	0.002567981	20.88641661	4736922.632	0.000440928	19.91972297	3392164.118	0.000587228	107.6522263	4740026.578
PWY-6728	methylaspartate cycle	0.003972585	0.010705181	0.000761733	0.000954855	0.032377161	13.53365325	0.003210852	0.000279811	0.006141894		23.91038569	10291137.78	0.00023234	7.317899242	9613005.084	7.61E-05	7.420152585	8797552.698	8.43E-05	0	4561442.231	0	0	5397272.691	0	24.94637498	6114907.789	0.00040796	14.93568603	7990154.529	0.000186926	0	4734829.88	0	14.84319241	4767961.258	0.000311311	219.9469365	2770008.605	0.007940298	3648.85823	4736922.632	0.077030142	14.7565811	3392164.118	0.00043502	292.0580273	4740026.578
METHANOGENESIS-PWY	methanogenesis from H2 and CO2	0.000430863	0.000688923	0.000202307	0.000359737	0.033307703	13.92261978	0.000228556	1.85E-05	0.000438576		0	10291137.78	0	3.928571429	9613005.084	4.09E-05	0	8797552.698	0	2.774961226	4561442.231	6.08E-05	0	5397272.691	0	3.176470588	6114907.789	5.19E-05	0	7990154.529	0	2.794557179	4734829.88	5.90E-05	0	4767961.258	0	2.986850344	2770008.605	0.000107828	0	4736922.632	0	2.8134474	3392164.118	8.29E-05	0	4740026.578
ARGDEG-PWY	superpathway of L-arginine, putrescine, and 4-aminobutanoate degradation	0.025491202	0.037510522	0.012991495	0.026385254	0.047329829	19.78386848	0.012499707	0.000150276	0.024849138		13197.40487	10291137.78	0.128240484	10564.52659	9613005.084	0.109898273	8091.890033	8797552.698	0.091978875	4934.523284	4561442.231	0.108179015	7045.200845	5397272.691	0.130532609	2246.607256	6114907.789	0.036739839	3351.437608	7990154.529	0.041944591	4576.423139	4734829.88	0.096654436	1098.79205	4767961.258	0.023045323	174.7150534	2770008.605	0.006307383	20.68228976	4736922.632	0.000436619	1166.153891	3392164.118	0.034377874	1574.098254	4740026.578
ORNARGDEG-PWY	superpathway of L-arginine and L-ornithine degradation	0.025491202	0.037510522	0.012991495	0.026385254	0.047329829	19.78386848	0.012499707	0.000150276	0.024849138		13197.40487	10291137.78	0.128240484	10564.52659	9613005.084	0.109898273	8091.890033	8797552.698	0.091978875	4934.523284	4561442.231	0.108179015	7045.200845	5397272.691	0.130532609	2246.607256	6114907.789	0.036739839	3351.437608	7990154.529	0.041944591	4576.423139	4734829.88	0.096654436	1098.79205	4767961.258	0.023045323	174.7150534	2770008.605	0.006307383	20.68228976	4736922.632	0.000436619	1166.153891	3392164.118	0.034377874	1574.098254	4740026.578
LPSSYN-PWY	superpathway of lipopolysaccharide biosynthesis	0.023762355	0.085055714	0.000607923	0.002858177	0.050602679	21.15191982	0.023154432	-6.30E-05	0.046371825		2979.651857	10291137.78	0.028953571	5765.076412	9613005.084	0.059971636	151.1356261	8797552.698	0.001717928	150.4365822	4561442.231	0.003298005	205.6442321	5397272.691	0.003810151	366.7633169	6114907.789	0.005997855	51.55896327	7990154.529	0.000645281	94.76237682	4734829.88	0.002001389	82.21951045	4767961.258	0.001724416	67.81939551	2770008.605	0.002448346	0	4736922.632	0	19.14974288	3392164.118	0.000564529	1815.491892	4740026.578
PWY-6174	mevalonate pathway II (archaea)	0.000663765	0.000988305	0.000352862	0.00060713	0.051395234	21.4832077	0.000310904	-1.92E-06	0.000623731		0	10291137.78	0	6.955847226	9613005.084	7.24E-05	0	8797552.698	0	3.477351315	4561442.231	7.62E-05	0	5397272.691	0	6.907564875	6114907.789	0.000112963	0	7990154.529	0	3.35272651	4734829.88	7.08E-05	0	4767961.258	0	3.453997269	2770008.605	0.000124693	0	4736922.632	0	3.488213765	3392164.118	0.000102832	1.741978906	4740026.578
P163-PWY	L-lysine fermentation to acetate and butanoate	0.010108065	0.032477214	0.001395679	0.00136179	0.054003775	22.57357782	0.008712386	-0.000155302	0.017580074		20.79682426	10291137.78	0.000202085	5.912731604	9613005.084	6.15E-05	16.21035895	8797552.698	0.00018426	0	4561442.231	0	10.12084565	5397272.691	0.000187518	10.55556012	6114907.789	0.00017262	21.04730038	7990154.529	0.000263415	12.94535505	4734829.88	0.000273407	0	4767961.258	0	123.4566776	2770008.605	0.004456906	11453.17232	4736922.632	0.241785083	129.3568765	3392164.118	0.003813403	115.5819191	4740026.578
PWY-5741	ethylmalonyl-CoA pathway	0.004492603	0.006219559	0.002599976	0.003549637	0.054882745	22.9409876	0.001892627	-4.05E-05	0.003825738		57.84631578	10291137.78	0.000562098	71.40930883	9613005.084	0.000742841	187.2249729	8797552.698	0.002128148	94.43881076	4561442.231	0.002070372	109.2305551	5397272.691	0.00202381	35.75013547	6114907.789	0.000584639	42.1347628	7990154.529	0.000527334	116.3157815	4734829.88	0.002456599	357.3841189	4767961.258	0.007495533	102.5488669	2770008.605	0.003702114	2148.985184	4736922.632	0.045366694	222.0054283	3392164.118	0.006544655	167.9035148	4740026.578
PWY-6165	chorismate biosynthesis II (archaea)	0.00016566	0.000400153	5.60E-05	0.000111485	0.056818045	23.74994288	0.000109637	-3.28E-06	0.000222554		2.666589529	10291137.78	2.59E-05	2.666587409	9613005.084	2.77E-05	0	8797552.698	0	0	4561442.231	0	0	5397272.691	0	9.229353889	6114907.789	0.000150932	9.427435655	7990154.529	0.000117988	5.713583156	4734829.88	0.000120671	3.199785543	4767961.258	6.71E-05	40.88099266	2770008.605	0.001475844	0	4736922.632	0	0	3392164.118	0	2.666502494	4740026.578
PWY-7371	1,4-dihydroxy-6-naphthoate biosynthesis II	0.036866341	0.070785427	0.017076093	0.025350915	0.057038545	23.84211195	0.019790248	-0.000609127	0.040189624		362.783285	10291137.78	0.003525201	459.2762519	9613005.084	0.004777655	190.33	8797552.698	0.002163443	159	4561442.231	0.00348574	211.2616233	5397272.691	0.003914229	244.1101045	6114907.789	0.003992049	519.0609529	7990154.529	0.006496257	34.5	4734829.88	0.000728643	931	4767961.258	0.019526165	123.0143999	2770008.605	0.004440939	53.20391072	4736922.632	0.001123175	1151.126888	3392164.118	0.033934882	1683.042969	4740026.578
P261-PWY	coenzyme M biosynthesis I	0.000726409	0.001170513	0.000377689	0.000647226	0.05826142	24.35327346	0.00034872	-1.25E-05	0.000709915		1.318023759	10291137.78	1.28E-05	7.939564811	9613005.084	8.26E-05	0	8797552.698	0	3.961440707	4561442.231	8.68E-05	0	5397272.691	0	9.830531339	6114907.789	0.000160763	0	7990154.529	0	3.830869434	4734829.88	8.09E-05	0	4767961.258	0	3.814865397	2770008.605	0.00013772	0	4736922.632	0	3.947198045	3392164.118	0.000116362	0	4740026.578
PWY-6572	chondroitin sulfate degradation I (bacterial)	0.000372376	0.001270388	3.92E-05	7.91E-05	0.059616405	24.91965728	0.000333215	-1.40E-05	0.000680413		0	10291137.78	0	0	9613005.084	0	0	8797552.698	0	0	4561442.231	0	0	5397272.691	0	0	6114907.789	0	0	7990154.529	0	0	4734829.88	0	0	4767961.258	0	10.73201057	2770008.605	0.000387436	359.0575679	4736922.632	0.007579975	0	3392164.118	0	0	4740026.578
CHLOROPHYLL-SYN	chlorophyllide a biosynthesis I (aerobic, light-dependent)	0.001915304	0.003867746	0.000876671	0.001052903	0.061402577	25.66627708	0.001038632	-5.12E-05	0.002128425		24.83606112	10291137.78	0.000241334	9.69762647	9613005.084	0.00010088	165.8614864	8797552.698	0.001885314	82.69428968	4561442.231	0.001812898	77.51215597	5397272.691	0.001436136	8.825092404	6114907.789	0.000144321	19.09117915	7990154.529	0.000238934	116.0282934	4734829.88	0.002450527	264.3047884	4767961.258	0.00554335	32.02943707	2770008.605	0.001156294	1090.686061	4736922.632	0.023025203	30.04694879	3392164.118	0.000885775	3.407829873	4740026.578
PWY-7456	mannan degradation	0.004312687	0.012016626	0.001145211	0.002170936	0.061566408	25.73475848	0.003167476	-0.000158545	0.006493496		0	10291137.78	0	0	9613005.084	0	17.79242591	8797552.698	0.000202243	0	4561442.231	0	0	5397272.691	0	0	6114907.789	0	26.38707433	7990154.529	0.000330245	30.27313429	4734829.88	0.000639371	0	4767961.258	0	54.81754855	2770008.605	0.001978967	2836.407781	4736922.632	0.059878702	28.91170637	3392164.118	0.000852309	79.08153189	4740026.578
P184-PWY	protocatechuate degradation I (meta-cleavage pathway)	0.001739501	0.001982954	0.001172466	0.000993386	0.063483675	26.53617624	0.000567035	-3.26E-05	0.001166662		9.116180649	10291137.78	8.86E-05	11.26274051	9613005.084	0.000117161	4.178825948	8797552.698	4.75E-05	0	4561442.231	0	0	5397272.691	0	10.46831101	6114907.789	0.000171193	9.131030603	7990154.529	0.000114279	0	4734829.88	0	22.01111254	4767961.258	0.000461646	22.84145268	2770008.605	0.000824599	14.80997869	4736922.632	0.00031265	43.85373018	3392164.118	0.001292795	54.76016396	4740026.578
PWY-7084	nitrifier denitrification	4.99E-06	1.66E-05	6.03E-07	4.47E-06	0.065059146	27.19472298	4.39E-06	-2.82E-07	9.06E-06		0	10291137.78	0	0	9613005.084	0	0	8797552.698	0	0	4561442.231	0	0	5397272.691	0	0	6114907.789	0	0	7990154.529	0	0	4734829.88	0	0	4767961.258	0	0	2770008.605	0	0	4736922.632	0	0	3392164.118	0	0	4740026.578
PWY-6478	GDP-D-glycero-&alpha;-D-manno-heptose biosynthesis	0.001509324	0.002174495	0.011478778	0.039359402	0.065995115	27.5859581	-0.009969454	-0.020620402	0.000681494		2.79964181	10291137.78	2.72E-05	3.99917016	9613005.084	4.16E-05	4.398505909	8797552.698	5.00E-05	0	4561442.231	0	0	5397272.691	0	4.397483808	6114907.789	7.19E-05	37.8269907	7990154.529	0.00047342	38.81102184	4734829.88	0.000819692	1.599424827	4767961.258	3.35E-05	84.3043329	2770008.605	0.003043468	27.16040544	4736922.632	0.000573377	13.92401925	3392164.118	0.000410476	14.96253649	4740026.578
PWY-6148	tetrahydromethanopterin biosynthesis	0.000629376	0.001003571	0.000341527	0.000606339	0.073937948	30.90606222	0.000287849	-2.84E-05	0.000604144		0	10291137.78	0	5.778969067	9613005.084	6.01E-05	0	8797552.698	0	4.363474048	4561442.231	9.57E-05	0	5397272.691	0	8.974130179	6114907.789	0.000146758	0	7990154.529	0	4.444294431	4734829.88	9.39E-05	0	4767961.258	0	4.721008386	2770008.605	0.000170433	0	4736922.632	0	4.777296824	3392164.118	0.000140833	0	4740026.578
PWY-6629	superpathway of L-tryptophan biosynthesis	0.002617995	0.009391244	0.000291959	0.000766536	0.075139091	31.40813988	0.002326036	-0.000243778	0.004895851		396.713586	10291137.78	0.003854905	5.999463686	9613005.084	6.24E-05	0	8797552.698	0	0	4561442.231	0	11.99619214	5397272.691	0.000222264	492.4831656	6114907.789	0.008053812	17.99439759	7990154.529	0.000225207	11.9958315	4734829.88	0.000253353	11.99589987	4767961.258	0.000251594	125.4206352	2770008.605	0.004527807	0	4736922.632	0	0	3392164.118	0	62.87461856	4740026.578
PWY-5392	reductive TCA cycle II	0.000169433	0.000317849	8.58E-05	0.000133949	0.078547008	32.83264937	8.36E-05	-9.79E-06	0.000177076		3.498743961	10291137.78	3.40E-05	0	9613005.084	0	0	8797552.698	0	0	4561442.231	0	0	5397272.691	0	0	6114907.789	0	0	7990154.529	0	0	4734829.88	0	0	4767961.258	0	3.495480276	2770008.605	0.00012619	0	4736922.632	0	0	3392164.118	0	3.498345415	4740026.578
THREOCAT-PWY	superpathway of L-threonine metabolism	0.000743085	0.001227044	0.000398422	0.000752008	0.081107134	33.9027819	0.000344663	-4.35E-05	0.000732818		4.323594049	10291137.78	4.20E-05	9.175771546	9613005.084	9.55E-05	0	8797552.698	0	0	4561442.231	0	6.078910398	5397272.691	0.000112629	215.0650397	6114907.789	0.003517061	13.87311188	7990154.529	0.000173628	0	4734829.88	0	0	4767961.258	0	118.5561865	2770008.605	0.004279993	0	4736922.632	0	11.22002247	3392164.118	0.000330763	82.13285228	4740026.578
PWY-3661	glycine betaine degradation I	0.006949737	0.006539224	0.009594066	0.009459166	0.092249655	38.56035587	-0.002644329	-0.005730637	0.00044198		164.0709229	10291137.78	0.001594293	200.8414295	9613005.084	0.002089268	72.09784201	8797552.698	0.000819522	9.987674659	4561442.231	0.000218959	98.71883358	5397272.691	0.00182905	255.3115283	6114907.789	0.004175231	159.488173	7990154.529	0.001996059	24.93633844	4734829.88	0.000526658	269.3964428	4767961.258	0.005650139	118.172659	2770008.605	0.004266148	79.12764984	4736922.632	0.001670444	101.1437614	3392164.118	0.002981688	522.2563249	4740026.578
PWY-5531	chlorophyllide a biosynthesis II (anaerobic)	0.003513422	0.005080503	0.005443482	0.006881041	0.098402576	41.13227683	-0.00193006	-0.004225365	0.000365246		43.51055774	10291137.78	0.000422796	51.24047382	9613005.084	0.000533033	235.1836013	8797552.698	0.002673284	108.2441412	4561442.231	0.002373024	106.6528052	5397272.691	0.00197605	8.825092404	6114907.789	0.000144321	30.44633747	7990154.529	0.000381048	176.2168286	4734829.88	0.003721714	339.648389	4767961.258	0.007123556	56.92081514	2770008.605	0.002054897	1392.007133	4736922.632	0.029386318	281.0036539	3392164.118	0.008283905	54.6869339	4740026.578
PWY-7159	chlorophyllide a biosynthesis III (aerobic, light independent)	0.003513422	0.005080503	0.005443482	0.006881041	0.098402576	41.13227683	-0.00193006	-0.004225365	0.000365246		43.51055774	10291137.78	0.000422796	51.24047382	9613005.084	0.000533033	235.1836013	8797552.698	0.002673284	108.2441412	4561442.231	0.002373024	106.6528052	5397272.691	0.00197605	8.825092404	6114907.789	0.000144321	30.44633747	7990154.529	0.000381048	176.2168286	4734829.88	0.003721714	339.648389	4767961.258	0.007123556	56.92081514	2770008.605	0.002054897	1392.007133	4736922.632	0.029386318	281.0036539	3392164.118	0.008283905	54.6869339	4740026.578
PWY-5941	glycogen degradation II (eukaryotic)	0.006581587	0.009455515	0.011408503	0.019287691	0.10010859	41.84539062	-0.004826916	-0.010601037	0.000947205		133.1402859	10291137.78	0.001293737	136.5516905	9613005.084	0.001420489	19.30450347	8797552.698	0.00021943	19.09486783	4561442.231	0.000418615	45.62412048	5397272.691	0.000845318	92.04432267	6114907.789	0.001505245	133.1717931	7990154.529	0.001666699	76.40394411	4734829.88	0.001613658	183.2695902	4767961.258	0.003843773	41.93951281	2770008.605	0.001514057	37.96714972	4736922.632	0.000801515	109.2044212	3392164.118	0.003219314	442.7642232	4740026.578
PWY-3801	sucrose degradation II (sucrose synthase)	0.000574749	0.00239324	3.09E-05	0.000165172	0.101460133	42.41033579	0.000543833	-0.000110499	0.001198166		0	10291137.78	0	0	9613005.084	0	0	8797552.698	0	0	4561442.231	0	0	5397272.691	0	0	6114907.789	0	0	7990154.529	0	0	4734829.88	0	0	4767961.258	0	0	2770008.605	0	0	4736922.632	0	0	3392164.118	0	0	4740026.578
P162-PWY	L-glutamate degradation V (via hydroxyglutarate)	0.008854507	0.038196038	0.000437477	0.000781531	0.111267917	46.50998943	0.00841703	-0.002005922	0.018839982		0	10291137.78	0	0	9613005.084	0	0	8797552.698	0	0	4561442.231	0	0	5397272.691	0	0	6114907.789	0	0	7990154.529	0	95.47828217	4734829.88	0.002016509	0	4767961.258	0	90.94526801	2770008.605	0.003283212	13240.75741	4736922.632	0.279522349	53.80298421	3392164.118	0.001586096	127.1823348	4740026.578
REDCITCYC	TCA cycle VIII (helicobacter)	0.398806118	0.179420847	0.339638711	0.210163118	0.116657008	48.76262936	0.059167407	-0.014986101	0.133320914		48686.34019	10291137.78	0.473089966	42074.97738	9613005.084	0.43768808	34075.77497	8797552.698	0.387332434	19337.90364	4561442.231	0.42394275	25103.31914	5397272.691	0.465111188	15771.26908	6114907.789	0.257915076	25543.51956	7990154.529	0.319687429	18841.80313	4734829.88	0.397940446	16291.92169	4767961.258	0.341695765	2914.961236	2770008.605	0.105232931	11664.9821	4736922.632	0.246256547	10600.19757	3392164.118	0.312490705	16465.24649	4740026.578
PWY-5177	glutaryl-CoA degradation	0.00748975	0.034040712	0.000281921	0.000565773	0.125602921	52.50202087	0.007207828	-0.002080627	0.016496283		0	10291137.78	0	0	9613005.084	0	0	8797552.698	0	0	4561442.231	0	0	5397272.691	0	0	6114907.789	0	0	7990154.529	0	49.9827487	4734829.88	0.00105564	0	4767961.258	0	55.83751038	2770008.605	0.002015788	11787.72846	4736922.632	0.248847815	27.99147798	3392164.118	0.000825181	65.9674397	4740026.578
PWY-6167	flavin biosynthesis II (archaea)	0.000617269	0.001068893	0.00035165	0.000688809	0.127215646	53.17614009	0.000265619	-7.71E-05	0.000608381		0	10291137.78	0	6.666145294	9613005.084	6.93E-05	0	8797552.698	0	3.333059624	4561442.231	7.31E-05	0	5397272.691	0	6.665924796	6114907.789	0.000109011	0	7990154.529	0	3.333086424	4734829.88	7.04E-05	0	4767961.258	0	3.52905185	2770008.605	0.000127402	0	4736922.632	0	3.332855274	3392164.118	9.83E-05	0	4740026.578
PWY-6654	phosphopantothenate biosynthesis III	0.000366876	0.000639076	0.000209399	0.000408424	0.129506518	54.13372471	0.000157478	-4.70E-05	0.000361935		0	10291137.78	0	3.999714551	9613005.084	4.16E-05	0	8797552.698	0	1.999844195	4561442.231	4.38E-05	0	5397272.691	0	3.999383493	6114907.789	6.54E-05	0	7990154.529	0	1.999877793	4734829.88	4.22E-05	0	4767961.258	0	1.998503466	2770008.605	7.21E-05	0	4736922.632	0	1.999699748	3392164.118	5.90E-05	0	4740026.578
PWY-7286	7-(3-amino-3-carboxypropyl)-wyosine biosynthesis	0.00024406	0.000426788	0.000139766	0.000276514	0.134166833	56.081736	0.000104294	-3.28E-05	0.000241362		0	10291137.78	0	2.666634156	9613005.084	2.77E-05	0	8797552.698	0	1.333316897	4561442.231	2.92E-05	0	5397272.691	0	2.666620656	6114907.789	4.36E-05	0	7990154.529	0	1.333317555	4734829.88	2.82E-05	0	4767961.258	0	1.333315358	2770008.605	4.81E-05	0	4736922.632	0	1.333319092	3392164.118	3.93E-05	0	4740026.578
PWY-6948	sitosterol degradation to androstenedione	0.000378031	0.000809541	0.000200933	0.000296031	0.135318791	56.56325444	0.000177098	-5.67E-05	0.000410916		0	10291137.78	0	0	9613005.084	0	1.992199213	8797552.698	2.26E-05	0	4561442.231	0	0	5397272.691	0	0	6114907.789	0	0	7990154.529	0	0	4734829.88	0	0	4767961.258	0	5.76032372	2770008.605	0.000207953	0	4736922.632	0	0	3392164.118	0	0	4740026.578
PWY-6141	archaetidylserine and archaetidylethanolamine biosynthesis	0.000213956	0.000371655	0.000123276	0.000242299	0.135459878	56.62222892	9.07E-05	-2.89E-05	0.000210253		0	10291137.78	0	2.460411503	9613005.084	2.56E-05	0	8797552.698	0	1.157024793	4561442.231	2.54E-05	0	5397272.691	0	2.312096114	6114907.789	3.78E-05	0	7990154.529	0	1.164113786	4734829.88	2.46E-05	0	4767961.258	0	1.306454585	2770008.605	4.72E-05	0	4736922.632	0	1.331565004	3392164.118	3.93E-05	0	4740026.578
PWY-2941	L-lysine biosynthesis II	0.104741365	0.123075853	0.071862154	0.104464562	0.135978856	56.83916187	0.032879211	-0.010510875	0.076269297		2616.40731	10291137.78	0.025423888	1497.603658	9613005.084	0.015578933	1440.693654	8797552.698	0.016376073	742.8456063	4561442.231	0.016285323	1193.106464	5397272.691	0.022105729	2178.056803	6114907.789	0.0356188	4672.424573	7990154.529	0.058477274	708.0587525	4734829.88	0.01495426	1311.343503	4767961.258	0.027503233	195.5066655	2770008.605	0.00705798	7673.395569	4736922.632	0.161991153	3147.918722	3392164.118	0.092799718	2063.226315	4740026.578
PWY-6749	CMP-legionaminate biosynthesis I	0.00857446	0.035274161	0.001374505	0.00311305	0.140850562	58.87553486	0.007199955	-0.002457272	0.016857182		9.999103227	10291137.78	9.72E-05	15.99764638	9613005.084	0.000166417	1.999958812	8797552.698	2.27E-05	3.999686825	4561442.231	8.77E-05	5.999415889	5397272.691	0.000111156	19.99472005	6114907.789	0.000326983	25.99318164	7990154.529	0.000325315	21.99142332	4734829.88	0.000464461	0	4767961.258	0	50.95650993	2770008.605	0.001839579	10303.11435	4736922.632	0.217506494	1.999869758	3392164.118	5.90E-05	99.81024262	4740026.578
PWY-6350	archaetidylinositol biosynthesis	0.000225936	0.000387858	0.000132246	0.000259332	0.142274298	59.47065672	9.37E-05	-3.20E-05	0.0002194		0	10291137.78	0	2.709949927	9613005.084	2.82E-05	0	8797552.698	0	1.234567901	4561442.231	2.71E-05	0	5397272.691	0	2.466023376	6114907.789	4.03E-05	0	7990154.529	0	1.245901639	4734829.88	2.63E-05	0	4767961.258	0	1.488975992	2770008.605	5.38E-05	0	4736922.632	0	1.535168228	3392164.118	4.53E-05	0	4740026.578
PWY-7446	sulfoglycolysis	0.001543902	0.006641933	0.000202957	0.000257281	0.144003889	60.19362567	0.001340946	-0.000472382	0.003154273		48.50269818	10291137.78	0.000471305	2.570897849	9613005.084	2.67E-05	1.608631285	8797552.698	1.83E-05	0.347961165	4561442.231	7.63E-06	3.5014805	5397272.691	6.49E-05	49.78372212	6114907.789	0.000814137	12.98331849	7990154.529	0.000162491	20.37900476	4734829.88	0.000430406	3.373565132	4767961.258	7.08E-05	38.80717625	2770008.605	0.001400977	5.148514851	4736922.632	0.000108689	4.765957447	3392164.118	0.000140499	51.43149372	4740026.578
PWY-6349	CDP-archaeol biosynthesis	0.000240349	0.00040973	0.000141677	0.000276749	0.144692789	60.4815856	9.87E-05	-3.45E-05	0.000231876		0	10291137.78	0	2.973861524	9613005.084	3.09E-05	0	8797552.698	0	1.31147541	4561442.231	2.88E-05	0	5397272.691	0	2.61856228	6114907.789	4.28E-05	0	7990154.529	0	1.327510917	4734829.88	2.80E-05	0	4767961.258	0	1.696343846	2770008.605	6.12E-05	0	4736922.632	0	1.772286021	3392164.118	5.22E-05	0	4740026.578
GOLPDLCAT-PWY	superpathway of glycerol degradation to 1,3-propanediol	0.001876687	0.004432714	0.000970456	0.000956267	0.147112771	61.49313819	0.000906231	-0.000328102	0.002140564		7.498921343	10291137.78	7.29E-05	3.419712383	9613005.084	3.56E-05	2.499812319	8797552.698	2.84E-05	0.239997298	4561442.231	5.26E-06	0.239997708	5397272.691	4.45E-06	2.579221386	6114907.789	4.22E-05	7.095978534	7990154.529	8.88E-05	0.999931958	4734829.88	2.11E-05	1.039647907	4767961.258	2.18E-05	48.08907406	2770008.605	0.001736062	0	4736922.632	0	25.33234055	3392164.118	0.00074679	72.40364462	4740026.578
PWY0-1338	polymyxin resistance	0.025849483	0.053865919	0.013706206	0.029649836	0.149591264	62.52914818	0.012143277	-0.004461892	0.028748446		9375.029073	10291137.78	0.091098081	8242.313688	9613005.084	0.085741281	6009.158524	8797552.698	0.068304888	3616.267645	4561442.231	0.079279041	5269.427396	5397272.691	0.097631298	1282.578674	6114907.789	0.02097462	1987.816026	7990154.529	0.024878318	3419.119043	4734829.88	0.072212078	588.9833963	4767961.258	0.01235294	82.83526713	2770008.605	0.002990434	4.863144105	4736922.632	0.000102665	609.2934115	3392164.118	0.01796179	1220.509951	4740026.578
LIPASYN-PWY	phospholipases	0.024233974	0.033184822	0.015774827	0.02776492	0.152256407	63.64317825	0.008459147	-0.003171918	0.020090211		2736.803792	10291137.78	0.026593792	990.4408349	9613005.084	0.010303134	1274.74483	8797552.698	0.014489766	688.7228884	4561442.231	0.015098797	441.2943663	5397272.691	0.008176247	1786.855438	6114907.789	0.029221298	2195.798007	7990154.529	0.027481296	117.8698095	4734829.88	0.00248942	503.361675	4767961.258	0.010557168	440.6985045	2770008.605	0.015909644	1131.497417	4736922.632	0.023886762	2830.042328	3392164.118	0.083428815	3839.159195	4740026.578
PWY-5529	superpathway of bacteriochlorophyll a biosynthesis	0.002580326	0.005093607	0.001516628	0.001884898	0.154216949	64.46268464	0.001063698	-0.000409405	0.002536801		26.61704707	10291137.78	0.00025864	16.6816326	9613005.084	0.000173532	253.4298865	8797552.698	0.002880686	125.2511946	4561442.231	0.002745868	115.8033767	5397272.691	0.002145591	0	6114907.789	0	22.82662474	7990154.529	0.000285684	165.4645888	4734829.88	0.003494626	392.9033806	4767961.258	0.00824049	46.13965768	2770008.605	0.001665686	1705.119079	4736922.632	0.035996346	53.66873739	3392164.118	0.001582139	6.197155686	4740026.578
ORNDEG-PWY	superpathway of ornithine degradation	0.024850497	0.034445114	0.014988756	0.038447911	0.161116094	67.34652736	0.009861741	-0.003991892	0.023715374		11683.90274	10291137.78	0.113533634	10195.82467	9613005.084	0.106062824	8200.911227	8797552.698	0.093218097	4450.231036	4561442.231	0.097561929	6932.079211	5397272.691	0.128436705	1791.660654	6114907.789	0.02929988	2705.716476	7990154.529	0.033863131	3965.606557	4734829.88	0.08375394	1853.155001	4767961.258	0.038866822	175.996434	2770008.605	0.006353642	26.96273441	4736922.632	0.000569204	854.6334663	3392164.118	0.025194343	1367.146718	4740026.578
POLYAMSYN-PWY	superpathway of polyamine biosynthesis I	0.083354976	0.051003542	0.099095163	0.067770697	0.173171524	72.38569692	-0.015740187	-0.038500802	0.007020429		11513.93734	10291137.78	0.111882064	9457.755684	9613005.084	0.098385007	7226.404826	8797552.698	0.08214108	4160.237459	4561442.231	0.091204432	6333.161968	5397272.691	0.117340041	2832.24909	6114907.789	0.046317119	4548.746741	7990154.529	0.056929396	3902.412308	4734829.88	0.082419272	1665.848499	4767961.258	0.034938382	599.3406306	2770008.605	0.021636779	1497.450907	4736922.632	0.031612315	2626.070692	3392164.118	0.077415791	2512.408794	4740026.578
PWY0-1586	peptidoglycan maturation (meso-diaminopimelate containing)	0.688827177	0.43985333	0.591509174	0.286069015	0.175046346	73.16937262	0.097318003	-0.044098883	0.238734889		76097.77998	10291137.78	0.739449628	74207.14464	9613005.084	0.771945339	66434.95253	8797552.698	0.755152652	35025.30321	4561442.231	0.767855898	41192.65503	5397272.691	0.763212411	48057.5109	6114907.789	0.785907369	61659.53648	7990154.529	0.771693917	38447.17298	4734829.88	0.812007484	37485.83235	4767961.258	0.786202537	5153.582508	2770008.605	0.186049332	12886.61931	4736922.632	0.272046227	27451.61846	3392164.118	0.809265634	33019.13275	4740026.578
P101-PWY	ectoine biosynthesis	0.05247317	0.054725221	0.03615855	0.069887918	0.17731183	74.116345	0.01631462	-0.00750412	0.040133361		4065.12116	10291137.78	0.039501183	3566.396929	9613005.084	0.037099709	1232.758055	8797552.698	0.014012511	941.6680682	4561442.231	0.020644086	1262.575456	5397272.691	0.023392842	1971.268632	6114907.789	0.032237095	4876.934613	7990154.529	0.0610368	849.6671902	4734829.88	0.017945042	2478.985352	4767961.258	0.051992565	124.7318148	2770008.605	0.00450294	125.3762404	4736922.632	0.002646787	971.3668255	3392164.118	0.028635608	3742.457925	4740026.578
PWY-5384	sucrose degradation IV (sucrose phosphorylase)	0.076191041	0.058309674	0.054831311	0.101359734	0.179975831	75.22989747	0.021359731	-0.010046332	0.052765793		16298.66802	10291137.78	0.158375763	14623.71114	9613005.084	0.152124242	10085.41285	8797552.698	0.114638846	5877.69199	4561442.231	0.128856	8518.257695	5397272.691	0.157825224	4628.271374	6114907.789	0.075688327	6460.78173	7990154.529	0.080859284	5778.296118	4734829.88	0.122038094	5309.990238	4767961.258	0.11136815	556.2972732	2770008.605	0.020082872	1263.563827	4736922.632	0.026674783	1974.905199	3392164.118	0.058219624	4311.877026	4740026.578
PWY-7332	superpathway of UDP-N-acetylglucosamine-derived O-antigen building blocks biosynthesis	0.004142973	0.00854922	0.002518115	0.0023724	0.182980706	76.48593493	0.001624859	-0.000786963	0.004036681		6.998900527	10291137.78	6.80E-05	6.998728072	9613005.084	7.28E-05	27.98109781	8797552.698	0.000318055	0	4561442.231	0	0	5397272.691	0	13.99103462	6114907.789	0.000228802	13.99429013	7990154.529	0.000175144	13.99125754	4734829.88	0.000295497	6.996079286	4767961.258	0.000146731	27.97304062	2770008.605	0.001009854	148.7208784	4736922.632	0.00313961	111.3734939	3392164.118	0.003283258	13.98957915	4740026.578
PWY-7377	cob(II)yrinate a,c-diamide biosynthesis I (early cobalt insertion)	0.007372252	0.023118826	0.003149848	0.003516952	0.189809578	79.34040375	0.004222404	-0.002150007	0.010594815		50.47678684	10291137.78	0.000490488	23.6479564	9613005.084	0.000246	35.11340958	8797552.698	0.000399127	6.449059853	4561442.231	0.000141382	14.52177478	5397272.691	0.000269058	204.9302227	6114907.789	0.003351322	59.3169848	7990154.529	0.000742376	11.9788542	4734829.88	0.000252994	25.64688154	4767961.258	0.0005379	181.6052566	2770008.605	0.006556126	8132.070554	4736922.632	0.171674127	66.40796125	3392164.118	0.001957687	184.6219495	4740026.578
KETOGLUCONMET-PWY	ketogluconate metabolism	0.025403702	0.024591475	0.018263941	0.032672582	0.199781907	83.50883733	0.007139761	-0.003833632	0.018113153		5640.794864	10291137.78	0.05481216	4873.410875	9613005.084	0.050696019	2952.98575	8797552.698	0.033565991	2180.893884	4561442.231	0.047811498	3607.215624	5397272.691	0.066834044	2438.659337	6114907.789	0.039880558	2539.921343	7990154.529	0.031788138	4271.466302	4734829.88	0.090213723	778.2855953	4767961.258	0.016323237	121.3750727	2770008.605	0.004381758	107.4005676	4736922.632	0.002267307	1279.789098	3392164.118	0.037727806	383.9406243	4740026.578
GALLATE-DEGRADATION-I-PWY	gallate degradation II	0.002480945	0.002372305	0.001950928	0.002132082	0.222849772	93.15120481	0.000530017	-0.000326905	0.00138694		23.77977091	10291137.78	0.00023107	52.33515432	9613005.084	0.00054442	7.499052696	8797552.698	8.52E-05	5.961238636	4561442.231	0.000130688	6.754759419	5397272.691	0.000125151	270.0929904	6114907.789	0.004416959	206.8552997	7990154.529	0.002588877	208.2491018	4734829.88	0.004398238	616.2961616	4767961.258	0.01292578	38.08336884	2770008.605	0.001374847	27.77695231	4736922.632	0.000586392	46.14872096	3392164.118	0.001360451	72.36581595	4740026.578
METHYLGALLATE-DEGRADATION-PWY	methylgallate degradation	0.003093103	0.002949637	0.002435032	0.00265764	0.224012765	93.6373359	0.000658071	-0.000408577	0.001724719		29.72025216	10291137.78	0.000288795	65.39441459	9613005.084	0.00068027	9.373140271	8797552.698	0.000106543	7.450826591	4561442.231	0.000163344	8.442690406	5397272.691	0.000156425	336.5390102	6114907.789	0.005503583	258.1202586	7990154.529	0.003230479	259.3757262	4734829.88	0.005478037	764.522183	4767961.258	0.016034572	47.58427613	2770008.605	0.001717839	34.71737064	4736922.632	0.00073291	57.61280741	3392164.118	0.001698409	90.35919368	4740026.578
PWY490-3	nitrate reduction VI (assimilatory)	0.028650975	0.042643793	0.021224473	0.012831794	0.22457453	93.87215371	0.007426502	-0.004672529	0.019525533		27.74606133	10291137.78	0.000269611	33.743871	9613005.084	0.000351023	125.9143778	8797552.698	0.001431243	53.96667482	4561442.231	0.001183106	52.47187295	5397272.691	0.000972192	37.86446424	6114907.789	0.000619216	612.5778235	7990154.529	0.007666658	101.8922473	4734829.88	0.002151973	188.6921806	4767961.258	0.003957502	147.8599195	2770008.605	0.005337887	3700.093467	4736922.632	0.078111756	1560.987086	3392164.118	0.04601744	161.0099688	4740026.578
GLUCOSE1PMETAB-PWY	glucose and glucose-1-phosphate degradation	0.091804497	0.077821967	0.067741485	0.127016036	0.235179705	98.30511679	0.024063012	-0.015933001	0.064059025		19824.35159	10291137.78	0.192635178	17922.89956	9613005.084	0.186444295	12557.45919	8797552.698	0.142738096	7269.43611	4561442.231	0.159367054	10396.60138	5397272.691	0.192626943	5925.816947	6114907.789	0.096907707	8256.626707	7990154.529	0.103335007	7225.553767	4734829.88	0.152604295	6721.834437	4767961.258	0.140979217	556.4205398	2770008.605	0.020087322	1268.335554	4736922.632	0.026775518	2181.697583	3392164.118	0.064315803	5458.123069	4740026.578
PWY-7376	cob(II)yrinate a,c-diamide biosynthesis II (late cobalt incorporation)	0.032640926	0.025231196	0.045848659	0.077944732	0.236501926	98.85780493	-0.013207732	-0.035279473	0.008864008		1049.301603	10291137.78	0.010196167	1122.212763	9613005.084	0.011673902	550.7969471	8797552.698	0.006260797	323.7556414	4561442.231	0.00709766	395.2597954	5397272.691	0.007323325	1041.938081	6114907.789	0.01703931	1327.399579	7990154.529	0.01661294	1000.926283	4734829.88	0.021139646	1481.372148	4767961.258	0.031069299	280.9080994	2770008.605	0.010141055	2999.489354	4736922.632	0.063321477	712.0082192	3392164.118	0.020989793	947.9951627	4740026.578
PWY-5823	superpathway of CDP-glucose-derived O-antigen building blocks biosynthesis	0.000227988	0.001329202	1.28E-05	5.19E-05	0.239780702	100.2283333	0.000215157	-0.000147734	0.000578049		0	10291137.78	0	0	9613005.084	0	0	8797552.698	0	0	4561442.231	0	0	5397272.691	0	0	6114907.789	0	0	7990154.529	0	0	4734829.88	0	0	4767961.258	0	0	2770008.605	0	0	4736922.632	0	0	3392164.118	0	0	4740026.578
AEROBACTINSYN-PWY	aerobactin biosynthesis	0.001506785	0.00879139	8.71E-05	0.000231371	0.240694529	100.610313	0.001419707	-0.000979584	0.003818998		39.56040593	10291137.78	0.000384412	8.190775129	9613005.084	8.52E-05	4.65058857	8797552.698	5.29E-05	4.527575089	4561442.231	9.93E-05	8.811021154	5397272.691	0.00016325	24.13734134	6114907.789	0.000394729	18.8387305	7990154.529	0.000235774	31.6102065	4734829.88	0.00066761	3.408858996	4767961.258	7.15E-05	35.51421814	2770008.605	0.001282098	0	4736922.632	0	5.006264946	3392164.118	0.000147583	129.9531452	4740026.578
PWY-1501	mandelate degradation I	0.000182989	0.000275757	0.000257127	0.000379847	0.245718028	102.7101356	-7.41E-05	-0.000200103	5.18E-05		0	10291137.78	0	6.850162902	9613005.084	7.13E-05	0	8797552.698	0	0	4561442.231	0	0	5397272.691	0	3.650259332	6114907.789	5.97E-05	10.39995583	7990154.529	0.00013016	0	4734829.88	0	0	4767961.258	0	19.64033843	2770008.605	0.000709035	0	4736922.632	0	4.686477239	3392164.118	0.000138156	0	4740026.578
PWY-7024	superpathway of the 3-hydroxypropanoate cycle	6.46E-05	0.000293757	1.72E-05	6.15E-05	0.250324213	104.6355211	4.74E-05	-3.43E-05	0.000129102		0	10291137.78	0	3.122640999	9613005.084	3.25E-05	0	8797552.698	0	0	4561442.231	0	0	5397272.691	0	0	6114907.789	0	0	7990154.529	0	0	4734829.88	0	0	4767961.258	0	13.77270356	2770008.605	0.000497208	0	4736922.632	0	0	3392164.118	0	0	4740026.578
PWY-1422	vitamin E biosynthesis (tocopherols)	7.50E-05	0.000308432	2.58E-05	5.95E-05	0.254820512	106.5149742	4.91E-05	-3.64E-05	0.000134683		0	10291137.78	0	0	9613005.084	0	0	8797552.698	0	0	4561442.231	0	0	5397272.691	0	0	6114907.789	0	0	7990154.529	0	0	4734829.88	0	0	4767961.258	0	0	2770008.605	0	0	4736922.632	0	0	3392164.118	0	0	4740026.578
PWY-5744	glyoxylate assimilation	4.65E-05	0.00021391	1.25E-05	4.43E-05	0.257402397	107.594202	3.40E-05	-2.55E-05	9.35E-05		0	10291137.78	0	2.157655993	9613005.084	2.24E-05	0	8797552.698	0	0	4561442.231	0	0	5397272.691	0	0	6114907.789	0	0	7990154.529	0	0	4734829.88	0	0	4767961.258	0	10.00457001	2770008.605	0.000361175	0	4736922.632	0	0	3392164.118	0	0	4740026.578
PWY-5676	acetyl-CoA fermentation to butanoate II	0.046163873	0.085819184	0.031395341	0.043861919	0.2626178	109.7742404	0.014768532	-0.011282443	0.040819508		1006.550528	10291137.78	0.009780751	878.9776775	9613005.084	0.009143631	610.5585206	8797552.698	0.006940095	355.5471868	4561442.231	0.007794622	459.9895635	5397272.691	0.00852263	2095.145969	6114907.789	0.03426292	873.7871933	7990154.529	0.010935798	774.021268	4734829.88	0.016347393	634.6553022	4767961.258	0.013310832	463.2079627	2770008.605	0.016722257	23649.12664	4736922.632	0.499250853	912.1934209	3392164.118	0.026891194	1190.793581	4740026.578
P108-PWY	pyruvate fermentation to propanoate I	0.148380806	0.120466975	0.126606393	0.075820514	0.2627025	109.809645	0.021774413	-0.016604426	0.060153252		2066.700092	10291137.78	0.020082328	2127.231516	9613005.084	0.022128684	1223.112475	8797552.698	0.013902872	939.1205361	4561442.231	0.020588237	762.1064195	5397272.691	0.014120213	1635.959457	6114907.789	0.026753624	2953.653191	7990154.529	0.036966159	433.7132325	4734829.88	0.009160059	2983.856925	4767961.258	0.0625814	999.0805527	2770008.605	0.036067778	4729.311105	4736922.632	0.099839315	4897.495647	3392164.118	0.144376731	5646.873403	4740026.578
PWY-5743	3-hydroxypropanoate cycle	4.77E-05	0.000220939	1.33E-05	4.71E-05	0.267443048	111.7911939	3.44E-05	-2.71E-05	9.59E-05		0	10291137.78	0	2.18872846	9613005.084	2.28E-05	0	8797552.698	0	0	4561442.231	0	0	5397272.691	0	0	6114907.789	0	0	7990154.529	0	0	4734829.88	0	0	4767961.258	0	10.35551802	2770008.605	0.000373844	0	4736922.632	0	0	3392164.118	0	0	4740026.578
PWY-7295	L-arabinose degradation IV	0.001430265	0.002661971	0.002027467	0.003106077	0.283247213	118.3973349	-0.000597202	-0.001694937	0.000500533		0	10291137.78	0	0	9613005.084	0	12.7130985	8797552.698	0.000144507	0	4561442.231	0	18.07292278	5397272.691	0.000334853	0	6114907.789	0	26.67404876	7990154.529	0.000333836	10.61593953	4734829.88	0.00022421	37.58675622	4767961.258	0.000788319	12.74145255	2770008.605	0.000459979	0	4736922.632	0	0	3392164.118	0	257.8703312	4740026.578
CALVIN-PWY	Calvin-Benson-Bassham cycle	0.654351628	0.207153952	0.614856578	0.213596914	0.329260328	137.630817	0.03949505	-0.040381117	0.119371217		65690.12275	10291137.78	0.638317397	62725.83293	9613005.084	0.65251014	56836.26041	8797552.698	0.646046263	29542.49541	4561442.231	0.647656901	35907.13536	5397272.691	0.665282957	40193.61811	6114907.789	0.657305384	51065.86338	7990154.529	0.639109834	31600.56054	4734829.88	0.667406461	29932.89819	4767961.258	0.627792395	24487.54435	2770008.605	0.884024126	37865.01431	4736922.632	0.799358935	17150.97203	3392164.118	0.505605609	29486.23056	4740026.578
PWY-1622	formaldehyde assimilation I (serine pathway)	0.004502947	0.007619578	0.005982423	0.00820952	0.331516292	138.5738101	-0.001479476	-0.004485734	0.001526781		34.79599983	10291137.78	0.000338116	29.81300442	9613005.084	0.000310132	567.5446235	8797552.698	0.006451165	301.6866752	4561442.231	0.006613844	288.3432111	5397272.691	0.005342387	38.88995253	6114907.789	0.000635986	24.80151603	7990154.529	0.000310401	303.3494112	4734829.88	0.006406765	763.469503	4767961.258	0.016012494	9.784563436	2770008.605	0.000353232	2386.982459	4736922.632	0.050390995	601.5057844	3392164.118	0.017732214	34.48851092	4740026.578
PWY-4984	urea cycle	0.092045981	0.094344159	0.078430786	0.053294845	0.35738706	149.3877911	0.013615195	-0.015638449	0.042868839		2730.972814	10291137.78	0.026537132	1746.086598	9613005.084	0.018163796	1632.150074	8797552.698	0.018552319	910.7074433	4561442.231	0.01996534	1210.835616	5397272.691	0.022434212	2033.282524	6114907.789	0.033251238	4174.296413	7990154.529	0.052243	818.5820845	4734829.88	0.017288522	3548.132994	4767961.258	0.074416146	390.5643991	2770008.605	0.014099754	1927.369515	4736922.632	0.04068822	3595.813276	3392164.118	0.106003517	2295.640165	4740026.578
THISYN-PWY	superpathway of thiamin diphosphate biosynthesis I	0.201316933	0.152227656	0.17035367	0.196919147	0.360024834	150.4903805	0.030963263	-0.035825514	0.09775204		8722.208561	10291137.78	0.08475456	1916.966442	9613005.084	0.019941386	1609.817944	8797552.698	0.018298475	751.2811462	4561442.231	0.016470255	10310.69216	5397272.691	0.191035227	3473.064584	6114907.789	0.05679668	3717.137029	7990154.529	0.046521466	921.137481	4734829.88	0.0194545	1942.793471	4767961.258	0.040746838	2883.73399	2770008.605	0.104105597	26077.73093	4736922.632	0.550520516	8051.755996	3392164.118	0.237363397	6102.5216	4740026.578
PWY-5651	L-tryptophan degradation to 2-amino-3-carboxymuconate semialdehyde	0.026732316	0.075410892	0.017140196	0.023382695	0.374935898	156.7232053	0.009592119	-0.01185387	0.031038109		201.4790512	10291137.78	0.001957792	163.921536	9613005.084	0.001705206	35.4628654	8797552.698	0.000403099	36.01268211	4561442.231	0.000789502	53.86060114	5397272.691	0.000997923	330.9890489	6114907.789	0.005412822	270.9972841	7990154.529	0.00339164	72.25886585	4734829.88	0.001526113	1369.104085	4767961.258	0.028714665	55.62656438	2770008.605	0.002008173	98.77789628	4736922.632	0.002085276	176.8177048	3392164.118	0.005212534	824.0737185	4740026.578
PWY-181	photorespiration	0.083180351	0.053610545	0.072877283	0.068384009	0.382906506	160.0549194	0.010303067	-0.013013528	0.033619663		6805.882213	10291137.78	0.066133428	5464.216487	9613005.084	0.056841918	2874.041459	8797552.698	0.032668647	1808.738205	4561442.231	0.03965277	1396.272772	5397272.691	0.025869969	1843.192171	6114907.789	0.0301426	4250.774393	7990154.529	0.053200152	1026.808299	4734829.88	0.021686276	2707.885729	4767961.258	0.056793367	615.9494508	2770008.605	0.022236373	6284.497676	4736922.632	0.132670473	4681.768773	3392164.118	0.138017166	3202.581576	4740026.578
DAPLYSINESYN-PWY	L-lysine biosynthesis I	0.571104678	0.163360651	0.611403098	0.30525178	0.391430759	163.6180573	-0.04029842	-0.133318082	0.052721241		61803.22989	10291137.78	0.600548076	58532.00069	9613005.084	0.608883488	57347.43045	8797552.698	0.651856629	28567.54655	4561442.231	0.626283204	32940.17804	5397272.691	0.610311539	39513.29347	6114907.789	0.646179711	50861.93439	7990154.529	0.636557581	30131.55432	4734829.88	0.636380928	30315.47479	4767961.258	0.635816299	8698.454707	2770008.605	0.31402266	24439.31144	4736922.632	0.515932248	25691.51668	3392164.118	0.757378352	29925.77384	4740026.578
PWY-6969	TCA cycle V (2-oxoglutarate:ferredoxin oxidoreductase)	0.784551608	0.15489311	0.813443279	0.194528444	0.392527892	164.0766589	-0.028891671	-0.095616547	0.037833206		75656.8728	10291137.78	0.735165289	71774.37355	9613005.084	0.746638256	72665.90252	8797552.698	0.825978599	35455.53987	4561442.231	0.777287929	39989.19966	5397272.691	0.740914939	50471.98525	6114907.789	0.825392418	65169.28766	7990154.529	0.815619866	37246.46157	4734829.88	0.786648359	38145.49096	4767961.258	0.800037771	12770.12847	2770008.605	0.461014036	32872.31864	4736922.632	0.693959374	34331.61635	3392164.118	1.012085947	37321.71916	4740026.578
PWY-5420	catechol degradation II (meta-cleavage pathway)	0.020600917	0.045055245	0.014953015	0.023058431	0.413759934	172.9516526	0.005647903	-0.008032491	0.019328297		116.2315895	10291137.78	0.001129434	208.1358553	9613005.084	0.002165149	32.49356308	8797552.698	0.000369348	8.140537477	4561442.231	0.000178464	25.4520574	5397272.691	0.000471573	74.10237508	6114907.789	0.001211831	145.4232849	7990154.529	0.001820031	27.66770309	4734829.88	0.000584344	111.5272484	4767961.258	0.002339097	85.45702223	2770008.605	0.003085081	57.93048975	4736922.632	0.001222956	155.5874132	3392164.118	0.004586671	337.3037422	4740026.578
PWY-7374	1,4-dihydroxy-6-naphthoate biosynthesis I	0.023920094	0.067979349	0.015881964	0.024786154	0.416666361	174.166539	0.00803813	-0.011590005	0.027666264		288.7399551	10291137.78	0.002805715	458.572041	9613005.084	0.00477033	190.33	8797552.698	0.002163443	159	4561442.231	0.00348574	151.33	5397272.691	0.002803823	240.8747892	6114907.789	0.00393914	491.0698059	7990154.529	0.006145936	28.11111111	4734829.88	0.000593709	931	4767961.258	0.019526165	57.49128063	2770008.605	0.002075491	31.52960526	4736922.632	0.000665614	129.440273	3392164.118	0.003815861	1678.620918	4740026.578
PWY-5181	toluene degradation III (aerobic) (via p-cresol)	0.032218629	0.030900349	0.041043223	0.076848282	0.432615072	180.8331002	-0.008824594	-0.031114186	0.013464997		4159.162739	10291137.78	0.040414994	3717.254205	9613005.084	0.038669013	1730.725079	8797552.698	0.019672802	1189.492306	4561442.231	0.02607711	756.8919613	5397272.691	0.014023601	2052.696644	6114907.789	0.033568726	2950.663238	7990154.529	0.036928738	1837.228804	4734829.88	0.038802425	2303.997462	4767961.258	0.048322487	246.4053488	2770008.605	0.008895472	68.77332975	4736922.632	0.001451857	835.2977503	3392164.118	0.024624332	1481.81997	4740026.578
PWY-6339	syringate degradation	0.002651059	0.004228969	0.00208519	0.003721871	0.46027425	192.3946366	0.000565868	-0.000947873	0.00207961		29.22071715	10291137.78	0.000283941	95.36428814	9613005.084	0.000992034	9.134236664	8797552.698	0.000103827	0	4561442.231	0	0	5397272.691	0	529.2991123	6114907.789	0.008655881	403.5200624	7990154.529	0.005050216	0	4734829.88	0	1190.067288	4767961.258	0.024959668	0	2770008.605	0	31.04913151	4736922.632	0.000655471	0	3392164.118	0	119.7750139	4740026.578
3-HYDROXYPHENYLACETATE-DEGRADATION-PWY	4-hydroxyphenylacetate degradation	0.011803101	0.015791662	0.009968728	0.010915573	0.482981085	201.8860934	0.001834373	-0.003336019	0.007004765		452.9319826	10291137.78	0.004401185	232.4598564	9613005.084	0.002418181	65.29552301	8797552.698	0.000742201	40.4476492	4561442.231	0.000886729	110.5736206	5397272.691	0.002048694	222.0405916	6114907.789	0.003631136	845.7280146	7990154.529	0.010584627	50.13879643	4734829.88	0.001058936	35.20173254	4767961.258	0.000738297	229.232122	2770008.605	0.008275502	32.06523001	4736922.632	0.000676921	963.683205	3392164.118	0.028409097	417.6574411	4740026.578
PWY-5971	palmitate biosynthesis II (bacteria and plants)	0.096720824	0.087121015	0.080510028	0.169101399	0.529926145	221.5091286	0.016210796	-0.034908323	0.067329914		2592.361952	10291137.78	0.025190237	1446.221869	9613005.084	0.015044431	3241.436909	8797552.698	0.036844757	3282.688508	4561442.231	0.071966022	1061.380774	5397272.691	0.019665132	4009.109691	6114907.789	0.065562881	3125.317454	7990154.529	0.039114606	4636.606083	4734829.88	0.097925505	1606.430577	4767961.258	0.03369219	1101.522069	2770008.605	0.039766016	2739.250349	4736922.632	0.057827635	5378.121749	3392164.118	0.158545447	4480.716073	4740026.578
PWY-5656	mannosylglycerate biosynthesis I	2.47E-05	5.33E-05	1.92E-05	3.95E-05	0.54437867	227.5502842	5.47E-06	-1.24E-05	2.33E-05		0	10291137.78	0	0	9613005.084	0	0	8797552.698	0	0	4561442.231	0	1.999488907	5397272.691	3.70E-05	0	6114907.789	0	0	7990154.529	0	0	4734829.88	0	0	4767961.258	0	1.978060051	2770008.605	7.14E-05	0	4736922.632	0	0	3392164.118	0	0	4740026.578
COBALSYN-PWY	adenosylcobalamin salvage from cobinamide I	0.108808889	0.102061779	0.097457248	0.094996613	0.549223969	229.5756191	0.01135164	-0.026098847	0.048802128		3005.572688	10291137.78	0.029205446	2635.215293	9613005.084	0.027413023	1485.132198	8797552.698	0.016881197	788.3021289	4561442.231	0.017281862	1278.412809	5397272.691	0.023686274	3792.368907	6114907.789	0.062018415	7259.752749	7990154.529	0.090858728	4889.338869	4734829.88	0.103263243	4094.410601	4767961.258	0.085873403	555.8331639	2770008.605	0.020066117	9965.545608	4736922.632	0.210380164	2161.158504	3392164.118	0.063710317	2468.642345	4740026.578
PWY-6641	superpathway of sulfolactate degradation	0.001140583	0.001253907	0.001022467	0.000838077	0.565234052	236.2678337	0.000118116	-0.000288246	0.000524478		15.55362213	10291137.78	0.000151136	10.9364285	9613005.084	0.000113767	4.285559444	8797552.698	4.87E-05	3.33314805	4561442.231	7.31E-05	16.66242772	5397272.691	0.000308719	17.9958467	6114907.789	0.000294295	18.18811828	7990154.529	0.000227632	1.999926641	4734829.88	4.22E-05	16.38221568	4767961.258	0.00034359	12.35111214	2770008.605	0.000445887	4.09077623	4736922.632	8.64E-05	30.57544729	3392164.118	0.000901355	47.54164066	4740026.578
PWY-6263	superpathway of menaquinol-8 biosynthesis II	0.035405465	0.062413713	0.029154443	0.050824847	0.568032257	237.4374836	0.006251021	-0.01539104	0.027893083		830.3072963	10291137.78	0.008068178	1277.946397	9613005.084	0.013293932	550.7098043	8797552.698	0.006259807	455.2709967	4561442.231	0.009980856	427.8266589	5397272.691	0.007926719	656.1149414	6114907.789	0.01072976	949.4206861	7990154.529	0.011882382	101.6379571	4734829.88	0.002146602	1911.183012	4767961.258	0.040083862	117.4280122	2770008.605	0.004239265	80.80658812	4736922.632	0.001705888	166.5226445	3392164.118	0.004909039	3465.389192	4740026.578
PWY-4361	S-methyl-5-thio-&alpha;-D-ribose 1-phosphate degradation	0.032968859	0.07042905	0.02684681	0.044681209	0.589971105	246.6079218	0.00612205	-0.016364378	0.028608477		319.635756	10291137.78	0.003105932	84.57166008	9613005.084	0.000879763	89.36239557	8797552.698	0.001015764	105.1993896	4561442.231	0.002306275	25.94019172	5397272.691	0.000480617	127.1008119	6114907.789	0.00207854	136.9683667	7990154.529	0.001714214	35.83102341	4734829.88	0.000756754	49.55884803	4767961.258	0.001039414	35.92017755	2770008.605	0.001296753	30.33249227	4736922.632	0.000640342	787.9327736	3392164.118	0.023228026	342.5614954	4740026.578
PWY-2221	Entner-Doudoroff pathway III (semi-phosphorylative)	1.59E-05	5.23E-05	2.40E-05	9.94E-05	0.596656922	249.4025934	-8.06E-06	-3.82E-05	2.21E-05		0	10291137.78	0	0	9613005.084	0	0	8797552.698	0	0	4561442.231	0	0	5397272.691	0	4.496007205	6114907.789	7.35E-05	0	7990154.529	0	0	4734829.88	0	0	4767961.258	0	0	2770008.605	0	0	4736922.632	0	0	3392164.118	0	0	4740026.578
PWY-5519	D-arabinose degradation III	2.13E-05	4.30E-05	2.62E-05	5.48E-05	0.600493031	251.0060871	-4.95E-06	-2.36E-05	1.37E-05		0	10291137.78	0	0	9613005.084	0	0	8797552.698	0	0	4561442.231	0	0	5397272.691	0	0	6114907.789	0	0	7990154.529	0	0	4734829.88	0	0	4767961.258	0	0	2770008.605	0	0	4736922.632	0	0	3392164.118	0	0	4740026.578
ARGORNPROST-PWY	arginine, ornithine and proline interconversion	0.036774958	0.03398245	0.031802476	0.068547008	0.631730031	264.0631531	0.004972482	-0.015591978	0.025536941		1863.486104	10291137.78	0.018107678	1542.089157	9613005.084	0.016041697	938.7600886	8797552.698	0.010670696	498.0914754	4561442.231	0.010919605	781.8128713	5397272.691	0.014485332	1885.850167	6114907.789	0.030840206	2536.275341	7990154.529	0.031742507	863.4086788	4734829.88	0.018235263	1767.878755	4767961.258	0.037078295	448.5991483	2770008.605	0.016194865	3344.654935	4736922.632	0.070608182	816.4870345	3392164.118	0.024069798	1551.310314	4740026.578
P621-PWY	nylon-6 oligomer degradation	0.000480404	0.000813633	0.000559817	0.000951179	0.640247317	267.6233785	-7.94E-05	-0.000415303	0.000256477		11.96314911	10291137.78	0.000116247	27.77382484	9613005.084	0.000288919	7.957484123	8797552.698	9.05E-05	0	4561442.231	0	7.917807515	5397272.691	0.0001467	1.997034049	6114907.789	3.27E-05	15.85679764	7990154.529	0.000198454	3.982228541	4734829.88	8.41E-05	1.99586067	4767961.258	4.19E-05	34.67437825	2770008.605	0.001251779	1.997320831	4736922.632	4.22E-05	13.35304991	3392164.118	0.000393644	39.23978942	4740026.578
PWY-6895	superpathway of thiamin diphosphate biosynthesis II	0.202574557	0.143059217	0.189406263	0.165618009	0.657590511	274.8728337	0.013168294	-0.045560613	0.071897201		7199.713052	10291137.78	0.069960321	3562.31206	9613005.084	0.037057216	3340.402743	8797552.698	0.037969682	1316.26639	4561442.231	0.028856364	8842.840728	5397272.691	0.163839058	4994.138082	6114907.789	0.081671519	11231.36678	7990154.529	0.140565076	1586.775868	4734829.88	0.033512838	3313.489505	4767961.258	0.069494892	2668.941876	2770008.605	0.096351393	8213.09687	4736922.632	0.173384653	7311.468202	3392164.118	0.215539931	5113.003212	4740026.578
PWY-7431	aromatic biogenic amine degradation (bacteria)	0.047452794	0.06578318	0.053981924	0.090539575	0.66718435	278.8830583	-0.006529129	-0.036562261	0.023504003		1671.010932	10291137.78	0.016237378	1714.286947	9613005.084	0.017832997	1297.429293	8797552.698	0.014747616	518.3856012	4561442.231	0.011364511	806.510327	5397272.691	0.014942923	924.1620919	6114907.789	0.015113263	1257.205829	7990154.529	0.015734437	968.8262224	4734829.88	0.02046169	1791.329505	4767961.258	0.037570136	234.6331516	2770008.605	0.008470485	1045.072136	4736922.632	0.022062259	951.1258675	3392164.118	0.028038911	538.7039303	4740026.578
PWY-5647	2-nitrobenzoate degradation I	0.012577226	0.041653435	0.01003413	0.018380809	0.682207638	285.1627928	0.002543096	-0.009783834	0.014870026		40.90797091	10291137.78	0.000397507	63.48870904	9613005.084	0.000660446	7.352094682	8797552.698	8.36E-05	3.473892928	4561442.231	7.62E-05	8.524469659	5397272.691	0.00015794	27.57876175	6114907.789	0.000451009	50.1194449	7990154.529	0.000627265	10.10505253	4734829.88	0.00021342	44.06550405	4767961.258	0.0009242	23.50332274	2770008.605	0.000848493	24.81797435	4736922.632	0.000523926	53.31196228	3392164.118	0.001571621	126.5085247	4740026.578
NADSYN-PWY	NAD biosynthesis II (from tryptophan)	0.023656833	0.028834275	0.026127183	0.034182759	0.684014546	285.9180804	-0.00247035	-0.01447066	0.00952996		321.471513	10291137.78	0.00312377	261.7038592	9613005.084	0.002722394	56.71088663	8797552.698	0.000644621	57.56022055	4561442.231	0.001261886	86.06527099	5397272.691	0.001594607	526.0450191	6114907.789	0.008602665	431.8330864	7990154.529	0.005404565	115.4030663	4734829.88	0.002437322	2119.980787	4767961.258	0.044463046	87.1736366	2770008.605	0.003147053	156.6054322	4736922.632	0.003306058	280.0396998	3392164.118	0.008255488	1290.552435	4740026.578
PWY-6505	L-tryptophan degradation XII (Geobacillus)	0.014297586	0.043102432	0.011681906	0.020473978	0.68771143	287.4633779	0.00261568	-0.010293399	0.015524759		54.79444186	10291137.78	0.000532443	90.87266842	9613005.084	0.00094531	10.79315988	8797552.698	0.000122684	1.692271571	4561442.231	3.71E-05	6.120329348	5397272.691	0.000113397	21.97265746	6114907.789	0.000359329	73.75781673	7990154.529	0.000923109	4.968673238	4734829.88	0.000104939	52.88674447	4767961.258	0.001109211	28.27441236	2770008.605	0.001020734	0	4736922.632	0	81.10518516	3392164.118	0.002390957	199.7179129	4740026.578
PYRIDOXSYN-PWY	pyridoxal 5'-phosphate biosynthesis I	0.30277041	0.212442343	0.289660442	0.120814114	0.693775358	289.9980998	0.013109969	-0.052864768	0.079084706		52662.76971	10291137.78	0.511729323	52526.3814	9613005.084	0.546409587	47055.34265	8797552.698	0.534868551	24813.47246	4561442.231	0.543983048	29009.00555	5397272.691	0.537475262	35729.75471	6114907.789	0.584305699	45834.12223	7990154.529	0.573632488	27752.91679	4734829.88	0.586143906	28184.00568	4767961.258	0.591112305	1533.634499	2770008.605	0.055365694	2994.195547	4736922.632	0.06320972	10675.3158	3392164.118	0.314705168	25241.65778	4740026.578
PWY0-1533	methylphosphonate degradation I	0.035628607	0.034926429	0.032123849	0.059195132	0.70686651	295.470201	0.003504758	-0.01495254	0.021962055		12807.61307	10291137.78	0.124452838	9697.357765	9613005.084	0.100877485	9357.588598	8797552.698	0.106365815	5122.982218	4561442.231	0.11231058	6856.400091	5397272.691	0.127034532	1983.23108	6114907.789	0.032432723	3178.355046	7990154.529	0.039778393	4163.259022	4734829.88	0.087928376	1587.334383	4767961.258	0.03329168	319.7990476	2770008.605	0.011545056	1304.76515	4736922.632	0.027544574	1279.620723	3392164.118	0.037722842	2408.035564	4740026.578
TYRFUMCAT-PWY	L-tyrosine degradation I	0.066281731	0.089519087	0.059687206	0.107956989	0.72896834	304.7087663	0.006594524	-0.031038387	0.044227435		2887.888361	10291137.78	0.028061896	2854.761151	9613005.084	0.029696865	924.9233961	8797552.698	0.010513417	643.8864048	4561442.231	0.014115851	1081.159119	5397272.691	0.020031582	4108.036807	6114907.789	0.067180683	6002.972674	7990154.529	0.075129619	5431.328384	4734829.88	0.114710106	5630.70783	4767961.258	0.118094664	315.1940497	2770008.605	0.011378811	527.6055996	4736922.632	0.011138151	610.2440193	3392164.118	0.017989814	5222.835787	4740026.578
PWY-5028	L-histidine degradation II	0.045332019	0.080271697	0.050993346	0.09808166	0.742020747	310.1646723	-0.005661327	-0.039670857	0.028348203		13619.52453	10291137.78	0.132342262	11940.96103	9613005.084	0.124216735	9389.86114	8797552.698	0.10673265	5150.34033	4561442.231	0.112910349	7769.427405	5397272.691	0.143950989	2596.017907	6114907.789	0.042453917	3898.667109	7990154.529	0.048793388	4964.471127	4734829.88	0.104850042	2163.420189	4767961.258	0.045374114	146.2081454	2770008.605	0.005278256	99.45467469	4736922.632	0.002099563	1079.378617	3392164.118	0.031819764	2065.626	4740026.578
P281-PWY	3-phenylpropanoate degradation	0.005387882	0.004222037	0.005132192	0.003927537	0.744130172	311.0464119	0.00025569	-0.001293139	0.001804519		136.4220233	10291137.78	0.001325626	156.8766772	9613005.084	0.001631921	64.57093832	8797552.698	0.000733965	43.77180403	4561442.231	0.000959604	29.72146781	5397272.691	0.000550676	192.0236635	6114907.789	0.003140254	123.8215735	7990154.529	0.001549677	30.55849224	4734829.88	0.000645398	58.17919252	4767961.258	0.001220211	103.1595253	2770008.605	0.003724159	26.79796799	4736922.632	0.000565725	250.5694872	3392164.118	0.007386715	229.6688428	4740026.578
POLYAMINSYN3-PWY	superpathway of polyamine biosynthesis II	0.039149972	0.022805925	0.041835717	0.056699267	0.745741385	311.7198988	-0.002685745	-0.019131895	0.013760405		6053.413326	10291137.78	0.058821614	5451.751884	9613005.084	0.056712254	2469.610913	8797552.698	0.028071567	1735.405824	4561442.231	0.038045112	1894.943541	5397272.691	0.035109279	2692.599612	6114907.789	0.044033364	3572.926041	7990154.529	0.044716608	2022.946024	4734829.88	0.042724788	3174.783373	4767961.258	0.066585763	293.9370502	2770008.605	0.010611413	317.6010671	4736922.632	0.006704797	797.7467982	3392164.118	0.023517341	2542.494333	4740026.578
PWY-5654	2-amino-3-carboxymuconate semialdehyde degradation to 2-oxopentenoate	0.01177511	0.038821441	0.009904891	0.017940316	0.748436151	312.846311	0.00187022	-0.0097029	0.013443339		35.49906342	10291137.78	0.000344948	57.37375505	9613005.084	0.000596835	6.463692651	8797552.698	7.35E-05	2.898782309	4561442.231	6.35E-05	7.218772669	5397272.691	0.000133749	22.56435644	6114907.789	0.000369006	42.20195282	7990154.529	0.000528174	8.421052632	4734829.88	0.000177853	35.49992254	4767961.258	0.000744551	22.44	2770008.605	0.000810106	21.552436	4736922.632	0.000454988	48.929071	3392164.118	0.001442415	104.9531242	4740026.578
PWY-5509	adenosylcobalamin biosynthesis from cobyrinate a,c-diamide I	0.085201531	0.087591714	0.090071384	0.092892629	0.778751128	325.5179714	-0.004869853	-0.039140264	0.029400558		2793.217873	10291137.78	0.027141973	2434.683559	9613005.084	0.025326977	1287.621228	8797552.698	0.01463613	702.7699859	4561442.231	0.01540675	1142.020482	5397272.691	0.021159214	3165.52648	6114907.789	0.051767362	6272.159436	7990154.529	0.0784986	3303.144552	4734829.88	0.069762687	3687.652846	4767961.258	0.077342341	464.1218472	2770008.605	0.016755249	9903.947421	4736922.632	0.20907978	1880.18838	3392164.118	0.0554274	2391.134155	4740026.578
PWY-6269	adenosylcobalamin salvage from cobinamide II	0.085768396	0.08823323	0.090054558	0.093629288	0.806140247	336.9666231	-0.004286162	-0.038818492	0.030246167		2834.422258	10291137.78	0.02754236	2470.749549	9613005.084	0.025702156	1317.743549	8797552.698	0.014978524	713.8145425	4561442.231	0.015648878	1166.86085	5397272.691	0.021619453	3258.279296	6114907.789	0.053284193	6390.445101	7990154.529	0.079978993	3500.727655	4734829.88	0.073935659	3765.794745	4767961.258	0.078981236	464.1684444	2770008.605	0.016756931	9793.782201	4736922.632	0.206754109	1862.300071	3392164.118	0.054900058	2408.564608	4740026.578
PWY-7385	1,3-propanediol biosynthesis (engineered)	1.26E-06	6.54E-06	1.67E-06	1.24E-05	0.829228433	346.6174849	-4.09E-07	-4.17E-06	3.35E-06		0	10291137.78	0	0	9613005.084	0	0	8797552.698	0	0	4561442.231	0	0	5397272.691	0	0	6114907.789	0	0	7990154.529	0	0	4734829.88	0	0	4767961.258	0	0	2770008.605	0	0	4736922.632	0	0	3392164.118	0	0	4740026.578
PWY-6957	mandelate degradation to acetyl-CoA	0.000656636	0.000986958	0.000690524	0.000769535	0.842139561	352.0143365	-3.39E-05	-0.00037053	0.000302755		0	10291137.78	0	29.06604056	9613005.084	0.000302362	0	8797552.698	0	0	4561442.231	0	0	5397272.691	0	15.49129989	6114907.789	0.000253337	44.08159619	7990154.529	0.000551699	0	4734829.88	0	0	4767961.258	0	61.36624435	2770008.605	0.002215381	0	4736922.632	0	19.83081126	3392164.118	0.000584606	0	4740026.578
PWY-5419	catechol degradation to 2-oxopent-4-enoate II	0.016572476	0.040871258	0.015274977	0.025318733	0.842854659	352.3132474	0.001297499	-0.011668014	0.014263012		66.57531042	10291137.78	0.000646919	119.570193	9613005.084	0.001243838	18.58803237	8797552.698	0.000211286	4.653504853	4561442.231	0.000102018	14.56469538	5397272.691	0.000269853	42.44599542	6114907.789	0.00069414	83.41294561	7990154.529	0.001043947	15.83223476	4734829.88	0.000334378	64.08848767	4767961.258	0.001344149	59.14834299	2770008.605	0.002135313	48.74861846	4736922.632	0.00102912	90.82830516	3392164.118	0.002677592	197.4929013	4740026.578
PROTOCATECHUATE-ORTHO-CLEAVAGE-PWY	protocatechuate degradation II (ortho-cleavage pathway)	0.125124711	0.119190773	0.130221197	0.173980072	0.858548567	358.873301	-0.005096485	-0.061698707	0.051505736		10564.2037	10291137.78	0.102653409	7270.449572	9613005.084	0.075631392	12367.68769	8797552.698	0.140581001	4299.87887	4561442.231	0.094265775	1825.264385	5397272.691	0.033818272	3683.656376	6114907.789	0.060240587	5969.144735	7990154.529	0.074706249	2385.717294	4734829.88	0.050386547	4305.275078	4767961.258	0.090295932	550.9649496	2770008.605	0.01989037	1442.789704	4736922.632	0.030458376	6048.27002	3392164.118	0.17830122	5739.205115	4740026.578
PWY-7328	superpathway of UDP-glucose-derived O-antigen building blocks biosynthesis	0.109033253	0.060145793	0.113216709	0.163152166	0.85906033	359.0872179	-0.004183457	-0.050999212	0.042632298		22557.77408	10291137.78	0.219196114	19550.57603	9613005.084	0.20337632	14446.16893	8797552.698	0.164206677	8419.571658	4561442.231	0.18458135	11889.92582	5397272.691	0.220295073	5470.434509	6114907.789	0.089460621	7511.832994	7990154.529	0.094013613	8360.682516	4734829.88	0.176578309	10309.0254	4767961.258	0.216214538	954.2608177	2770008.605	0.034449742	2123.880452	4736922.632	0.044836714	3059.870586	3392164.118	0.090204084	4909.932154	4740026.578
PWY-5266	p-cymene degradation	0.002593663	0.0141156	0.002200166	0.011013265	0.871573395	364.3176791	0.000393497	-0.004422379	0.005209373		0	10291137.78	0	0	9613005.084	0	0	8797552.698	0	0	4561442.231	0	0	5397272.691	0	0	6114907.789	0	0	7990154.529	0	0	4734829.88	0	0	4767961.258	0	195.1309779	2770008.605	0.007044418	0	4736922.632	0	0	3392164.118	0	0	4740026.578
PWY-5273	p-cumate degradation	0.002593663	0.0141156	0.002200166	0.011013265	0.871573395	364.3176791	0.000393497	-0.004422379	0.005209373		0	10291137.78	0	0	9613005.084	0	0	8797552.698	0	0	4561442.231	0	0	5397272.691	0	0	6114907.789	0	0	7990154.529	0	0	4734829.88	0	0	4767961.258	0	195.1309779	2770008.605	0.007044418	0	4736922.632	0	0	3392164.118	0	0	4740026.578
PWY-5022	4-aminobutanoate degradation V	0.178448906	0.122847151	0.18207146	0.136196369	0.884295335	369.6354499	-0.003622554	-0.052846921	0.045601813		26957.67421	10291137.78	0.261950377	24471.30648	9613005.084	0.254564585	21186.957	8797552.698	0.24082785	11081.52125	4561442.231	0.24293898	14396.36601	5397272.691	0.266734087	8251.061683	6114907.789	0.134933542	14567.84488	7990154.529	0.182322442	11097.26831	4734829.88	0.234375228	6962.198221	4767961.258	0.146020444	768.000642	2770008.605	0.027725569	355.2428912	4736922.632	0.007499445	5946.760884	3392164.118	0.175308761	7888.384802	4740026.578
ARG+POLYAMINE-SYN	superpathway of arginine and polyamine biosynthesis	0.109784861	0.05983687	0.108055254	0.082556618	0.900454016	376.3897788	0.001729607	-0.025632563	0.029091776		17037.65516	10291137.78	0.165556574	14214.48479	9613005.084	0.147867235	10873.70163	8797552.698	0.123599164	6321.024554	4561442.231	0.138575131	9118.996706	5397272.691	0.168955642	4809.175812	6114907.789	0.078646743	7452.203365	7990154.529	0.093267325	6027.985577	4734829.88	0.127311556	2914.253735	4767961.258	0.06112159	747.1344935	2770008.605	0.026972281	2434.851115	4736922.632	0.051401539	3969.408249	3392164.118	0.117016987	4134.848336	4740026.578
AST-PWY	L-arginine degradation II (AST pathway)	0.043896854	0.072319871	0.045749906	0.092828014	0.907577377	379.3673435	-0.001853052	-0.033429301	0.029723197		10181.63535	10291137.78	0.098935954	8235.95115	9613005.084	0.085675094	6231.98214	8797552.698	0.070837679	3770.702031	4561442.231	0.082664689	5614.196061	5397272.691	0.104019129	1851.286238	6114907.789	0.030274966	3650.577	7990154.529	0.045688441	4016.485626	4734829.88	0.08482851	1436.93898	4767961.258	0.030137388	167.735355	2770008.605	0.006055409	16.64203105	4736922.632	0.000351326	895.7100766	3392164.118	0.026405269	1419.1615	4740026.578
P221-PWY	octane oxidation	0.29481187	0.231995925	0.290990658	0.167929906	0.921851286	385.3338375	0.003821212	-0.073275379	0.080917803		50147.19151	10291137.78	0.487285202	48671.84833	9613005.084	0.50631252	44402.82875	8797552.698	0.504717963	24278.12205	4561442.231	0.532246619	26216.28433	5397272.691	0.485732069	38124.55113	6114907.789	0.623468946	50847.57531	7990154.529	0.636377871	28908.72805	4734829.88	0.610554736	25059.2246	4767961.258	0.525575256	1063.256293	2770008.605	0.038384584	325.6901966	4736922.632	0.006875565	11748.11385	3392164.118	0.346330939	24247.48069	4740026.578
P23-PWY	reductive TCA cycle I	0.130639105	0.137795353	0.129572839	0.077397613	0.960489711	401.484699	0.001066267	-0.041604721	0.043737255		666.2860847	10291137.78	0.006474368	271.852584	9613005.084	0.002827967	360.0400377	8797552.698	0.004092502	290.1958705	4561442.231	0.006361932	142.4925253	5397272.691	0.002640084	816.064781	6114907.789	0.013345496	2689.750063	7990154.529	0.033663305	471.8965173	4734829.88	0.009966494	160.6668276	4767961.258	0.003369718	2186.256018	2770008.605	0.078925965	19441.29569	4736922.632	0.410420376	7257.576447	3392164.118	0.213951218	1947.408521	4740026.578
PWY-7185	UTP and CTP dephosphorylation I	0	0	0	0	1	418	0	0	0	degenerate case: variance of both groups is zero	0	10291137.78	0	0	9613005.084	0	0	8797552.698	0	0	4561442.231	0	0	5397272.691	0	0	6114907.789	0	0	7990154.529	0	0	4734829.88	0	0	4767961.258	0	0	2770008.605	0	0	4736922.632	0	0	3392164.118	0	0	4740026.578
PWY-7198	pyrimidine deoxyribonucleotides de novo biosynthesis IV	0	0	0	0	1	418	0	0	0	degenerate case: variance of both groups is zero	0	10291137.78	0	0	9613005.084	0	0	8797552.698	0	0	4561442.231	0	0	5397272.691	0	0	6114907.789	0	0	7990154.529	0	0	4734829.88	0	0	4767961.258	0	0	2770008.605	0	0	4736922.632	0	0	3392164.118	0	0	4740026.578
[truncated: 295 more columns]
