# Supplementary material for: The bacterial patterns suggesting the dynamic features of tick-associated microorganisms in hard ticks
Source: BMC Microbiol. 2024 May 24;24:179. doi: 10.1186/s12866-024-03323-3 (PMC11118998; doi:10.1186/s12866-024-03323-3)
Supplement: Supplementary file 14 — Supplementary Material 14 [file 12866_2024_3323_MOESM14_ESM.tsv]

Table S9 Statistics table of differential function pathways between free and engorged tick carrying microbiomes from ALSK
pathway	description	alskft: mean rel. freq. (%)	alskft: std. dev. (%)	alskct: mean rel. freq. (%)	alskct: std. dev. (%)	p-values	p-values (corrected)	Difference between means	95.0% lower CI	95.0% upper CI	Note	ALSK_YLP1_10	ALSK_YLP1_10: parent seq. count	ALSK_YLP1_10: rel. freq. (%)	ALSK_YLP_11_20	ALSK_YLP_11_20: parent seq. count	ALSK_YLP_11_20: rel. freq. (%)	ALSK_YLP_21_30	ALSK_YLP_21_30: parent seq. count	ALSK_YLP_21_30: rel. freq. (%)	ALSK_YLP_31_40	ALSK_YLP_31_40: parent seq. count	ALSK_YLP_31_40: rel. freq. (%)	ALSK_YLP_41_52	ALSK_YLP_41_52: parent seq. count	ALSK_YLP_41_52: rel. freq. (%)	ALSK_YLP_A	ALSK_YLP_A: parent seq. count	ALSK_YLP_A: rel. freq. (%)	ALSK_YLP_B	ALSK_YLP_B: parent seq. count	ALSK_YLP_B: rel. freq. (%)	ALSK_YLP_C	ALSK_YLP_C: parent seq. count	ALSK_YLP_C: rel. freq. (%)	ALSK_YLP_D	ALSK_YLP_D: parent seq. count	ALSK_YLP_D: rel. freq. (%)	ALSK_YLP_E	ALSK_YLP_E: parent seq. count	ALSK_YLP_E: rel. freq. (%)	ALSK_YLP_F	ALSK_YLP_F: parent seq. count	ALSK_YLP_F: rel. freq. (%)	ALSK_YLP_G	ALSK_YLP_G: parent seq. count	ALSK_YLP_G: rel. freq. (%)	ALSK_YLP_H	ALSK_YLP_H: parent seq. count
1CMET2-PWY	N10-formyl-tetrahydrofolate biosynthesis	0.399800178	0.179267666	0.483441406	0.165567725	1.40E-01	5.86E+01	-0.083641228	-0.196886261	0.029603805		34370.68247	6401781.471	0.536892467	45338.46218	7389500.822	0.613552434	28659.21702	6840831.076	0.418943498	11887.44873	6185079.573	0.192195567	1480.290787	4712113.285	0.031414584	30670.78556	3884179.998	0.789633477	15745.6198	4248324.269	0.370631308	13017.45784	4190083.013	0.31067303	20037.76512	3369325.325	0.594711498	20395.5675	5866073.965	0.347686845	13259.6413	4048443.063	0.32752446	14789.43279	4578553.325	0.32301541	24872.19509	5550856.583
3-HYDROXYPHENYLACETATE-DEGRADATION-PWY	4-hydroxyphenylacetate degradation	0.007420002	0.005905156	0.013446763	0.017886036	7.10E-02	2.97E+01	-0.006026761	-0.012586535	0.000533013		103.1713556	6401781.471	0.001611604	275.8623327	7389500.822	0.003733166	580.5925476	6840831.076	0.008487164	959.6701614	6185079.573	0.01551589	30.91539885	4712113.285	0.000656084	151.0661944	3884179.998	0.003889269	313.8500492	4248324.269	0.00738762	165.4686018	4190083.013	0.003949053	210.6183885	3369325.325	0.006251055	331.7831294	5866073.965	0.005655966	228.3987413	4048443.063	0.005641644	750.4710422	4578553.325	0.016391008	1263.357667	5550856.583
AEROBACTINSYN-PWY	aerobactin biosynthesis	2.657E-06	7.96043E-06	0.002070833	0.010252081	2.15E-01	9.00E+01	-0.002068176	-0.005388723	0.00125237		0	6401781.471	0	0	7389500.822	0	0.579921126	6840831.076	8.47735E-06	0	6185079.573	0	0	4712113.285	0	0	3884179.998	0	1.333023468	4248324.269	3.13776E-05	0	4190083.013	0	0	3369325.325	0	0	5866073.965	0	0	4048443.063	0	0	4578553.325	0	0	5550856.583
ALL-CHORISMATE-PWY	superpathway of chorismate metabolism	0.029364308	0.022404299	0.085318484	0.065937415	2.59E-05	1.08E-02	-0.055954176	-0.080301459	-0.031606894		374.6114893	6401781.471	0.005851676	255.3958571	7389500.822	0.003456199	382.8093909	6840831.076	0.005595949	872.3103826	6185079.573	0.014103463	177.5386962	4712113.285	0.003767709	919.6292148	3884179.998	0.023676277	2151.410995	4248324.269	0.050641403	1846.097993	4190083.013	0.044058745	1045.224604	3369325.325	0.031021777	1491.472564	5866073.965	0.025425396	1487.122684	4048443.063	0.0367332	2223.220634	4578553.325	0.048557273	5010.564556	5550856.583
ANAEROFRUCAT-PWY	homolactic fermentation	0.199622331	0.11709343	0.284386126	0.123584855	3.04E-02	1.27E+01	-0.084763795	-0.160880774	-0.008646816		4765.387027	6401781.471	0.074438452	2523.257577	7389500.822	0.034146523	4453.34181	6840831.076	0.065099427	4730.734544	6185079.573	0.076486236	1698.33195	4712113.285	0.036041832	5673.617147	3884179.998	0.146069882	14337.51721	4248324.269	0.337486413	11196.48672	4190083.013	0.267213959	9945.629739	3369325.325	0.29518164	14265.61577	5866073.965	0.243188474	11452.15632	4048443.063	0.282878038	13237.24179	4578553.325	0.289114068	23466.53191	5550856.583
ANAGLYCOLYSIS-PWY	glycolysis III (from glucose)	0.42446888	0.175355523	0.340294325	0.144100491	1.22E-01	5.10E+01	0.084174555	-0.024409598	0.192758707		22802.68922	6401781.471	0.356192871	3117.797775	7389500.822	0.042192265	24462.53211	6840831.076	0.35759591	10395.71039	6185079.573	0.16807723	24641.65118	4712113.285	0.522942673	30497.06909	3884179.998	0.785161066	20070.34672	4248324.269	0.472429726	16509.5019	4190083.013	0.394013719	23437.22968	3369325.325	0.695606017	24168.72958	5866073.965	0.412008606	17200.10739	4048443.063	0.424857337	18605.01571	4578553.325	0.406351404	30845.71927	5550856.583
ARG+POLYAMINE-SYN	superpathway of arginine and polyamine biosynthesis	0.096986626	0.053245028	0.114584199	0.061445309	3.18E-01	1.33E+02	-0.017597572	-0.053021207	0.017826063		3080.543686	6401781.471	0.048120101	788.5310312	7389500.822	0.010670965	4244.478769	6840831.076	0.062046244	3947.411711	6185079.573	0.063821519	407.7638256	4712113.285	0.008653523	3212.783752	3884179.998	0.082714595	6141.412399	4248324.269	0.14456082	3985.968181	4190083.013	0.095128621	5255.723659	3369325.325	0.15598742	7098.423725	5866073.965	0.121008084	4941.888215	4048443.063	0.122068858	4571.451621	4578553.325	0.099844892	11801.92976	5550856.583
ARGDEG-PWY	superpathway of L-arginine, putrescine, and 4-aminobutanoate degradation	0.001725868	0.004620291	0.034403203	0.040440739	1.24E-05	5.19E-03	-0.032677335	-0.045983812	-0.019370858		20.5290648	6401781.471	0.000320677	0	7389500.822	0	51.05924954	6840831.076	0.00074639	1159.308901	6185079.573	0.018743638	5.57487079	4712113.285	0.000118309	4.290392303	3884179.998	0.000110458	15.76869904	4248324.269	0.000371175	10.77376546	4190083.013	0.000257125	4.858520538	3369325.325	0.000144199	23.98878313	5866073.965	0.000408941	4.976334591	4048443.063	0.00012292	26.30467492	4578553.325	0.000574519	191.47829	5550856.583
ARGORNPROST-PWY	arginine, ornithine and proline interconversion	0.017410232	0.015262707	0.04403673	0.036154496	4.34E-04	1.81E-01	-0.026626498	-0.040839159	-0.012413838		160.0632974	6401781.471	0.002500293	181.766681	7389500.822	0.002459796	162.9853767	6840831.076	0.002382538	384.9818505	6185079.573	0.006224364	85.41149654	4712113.285	0.001812594	617.7970664	3884179.998	0.01590547	1157.833996	4248324.269	0.027253899	1131.574621	4190083.013	0.027006019	669.0859095	3369325.325	0.019858157	965.9391974	5866073.965	0.016466536	760.4789186	4048443.063	0.018784479	1359.941238	4578553.325	0.029702422	3494.000099	5550856.583
ARGSYN-PWY	L-arginine biosynthesis I (via L-ornithine)	0.147644358	0.075167544	0.398717754	0.181390544	3.30E-09	1.38E-06	-0.251073396	-0.32193888	-0.180207912		16956.05633	6401781.471	0.264864654	2246.501075	7389500.822	0.030401256	11192.81884	6840831.076	0.163617822	5083.529058	6185079.573	0.082190197	884.289246	4712113.285	0.018766299	3271.758494	3884179.998	0.084232927	8077.22018	4248324.269	0.190127205	5658.724912	4190083.013	0.135050425	5130.407745	3369325.325	0.152268103	8937.187784	5866073.965	0.15235382	6487.117408	4048443.063	0.160237338	6796.210832	4578553.325	0.148435769	16148.51366	5550856.583
ARGSYNBSUB-PWY	L-arginine biosynthesis II (acetyl cycle)	0.207458994	0.115300441	0.461981619	0.217409496	1.78E-06	7.46E-04	-0.254522625	-0.348119673	-0.160925576		26015.59893	6401781.471	0.406380615	33951.1751	7389500.822	0.459451537	15885.55604	6840831.076	0.232216757	5644.643973	6185079.573	0.091262269	733.673392	4712113.285	0.015569944	3507.59522	3884179.998	0.090304652	9179.529175	4248324.269	0.216074118	6245.736311	4190083.013	0.149059966	6130.968322	3369325.325	0.181964273	11621.18285	5866073.965	0.198108359	7248.423764	4048443.063	0.179042255	7548.060565	4578553.325	0.164856889	18025.20231	5550856.583
ARO-PWY	chorismate biosynthesis I	0.769198675	0.09766134	0.537469496	0.164186186	1.79E-07	7.48E-05	0.231729179	0.156938157	0.3065202		47604.05082	6401781.471	0.743606308	57625.49342	7389500.822	0.779829312	52331.22519	6840831.076	0.764983444	53893.24	6185079.573	0.87134271	40735.6263	4712113.285	0.864487414	33075.60636	3884179.998	0.851546694	32782.74262	4248324.269	0.771662909	29313.9262	4190083.013	0.699602517	27333.84152	3369325.325	0.811255634	45348.46878	5866073.965	0.773063365	32228.05143	4048443.063	0.796060385	36341.6828	4578553.325	0.79373724	37992.59129	5550856.583
ASPASN-PWY	superpathway of L-aspartate and L-asparagine biosynthesis	0.149109295	0.148061446	0.2666372	0.109610681	1.34E-02	5.61E+00	-0.117527905	-0.20789281	-0.027163001		26484.9929	6401781.471	0.413712855	43226.29341	7389500.822	0.584969059	9557.063793	6840831.076	0.13970618	3846.213392	6185079.573	0.06218535	110.9251364	4712113.285	0.002354042	3522.481843	3884179.998	0.090687915	6004.116666	4248324.269	0.141329058	4037.995117	4190083.013	0.096370289	3130.808652	3369325.325	0.092920937	3098.703699	5866073.965	0.05282415	6078.703966	4048443.063	0.150149178	5079.407633	4578553.325	0.110939139	10509.42929	5550856.583
AST-PWY	L-arginine degradation II (AST pathway)	0.076469817	0.123248203	0.031681993	0.030791284	1.99E-01	8.33E+01	0.044787824	-0.026359104	0.115934751		21091.08669	6401781.471	0.329456524	26865.13731	7389500.822	0.363558215	12840.3987	6840831.076	0.187702321	1386.633694	6185079.573	0.022419011	55.3476983	4712113.285	0.001174583	111.0316284	3884179.998	0.00285856	188.0609448	4248324.269	0.004426709	228.6417185	4190083.013	0.005456735	103.5393197	3369325.325	0.003072999	131.2843563	5866073.965	0.002238028	130.2631964	4048443.063	0.003217612	350.1877218	4578553.325	0.007648436	768.4664064	5550856.583
BIOTIN-BIOSYNTHESIS-PWY	biotin biosynthesis I	0.302644527	0.269583666	0.415938025	0.198024824	1.66E-01	6.93E+01	-0.113293498	-0.277666498	0.051079501		45378.56701	6401781.471	0.7088428	52186.0383	7389500.822	0.706218722	36747.68681	6840831.076	0.537181614	10116.76402	6185079.573	0.163567241	42206.97287	4712113.285	0.895712185	2744.774016	3884179.998	0.070665469	5087.565911	4248324.269	0.119754651	5155.839464	4190083.013	0.123048623	3432.31889	3369325.325	0.10186962	5142.017488	5866073.965	0.087656881	4179.15979	4048443.063	0.103228815	7274.381764	4578553.325	0.158879481	13721.46065	5550856.583
BRANCHED-CHAIN-AA-SYN-PWY	superpathway of branched amino acid biosynthesis	0.736813445	0.156353272	0.635035342	0.170842309	5.16E-02	2.15E+01	0.101778103	-0.000736593	0.2042928		43205.55868	6401781.471	0.674898993	56982.06586	7389500.822	0.771121991	56559.0548	6840831.076	0.82678631	56201.90932	6185079.573	0.908669139	19372.23549	4712113.285	0.411115657	14805.61691	3884179.998	0.381177415	34969.45182	4248324.269	0.823135185	33372.6399	4190083.013	0.796467273	21409.147	3369325.325	0.635413471	49027.74458	5866073.965	0.83578463	34196.02281	4048443.063	0.844670958	38858.52017	4578553.325	0.848707384	41726.66171	5550856.583
CALVIN-PWY	Calvin-Benson-Bassham cycle	0.693300979	0.111009446	0.639745621	0.231520309	2.65E-01	1.11E+02	0.053555358	-0.041865876	0.148976592		39375.08444	6401781.471	0.615064488	49864.37482	7389500.822	0.674800315	46015.97071	6840831.076	0.672666379	52931.81023	6185079.573	0.855798371	27231.7691	4712113.285	0.577909898	24385.22906	3884179.998	0.627808935	31930.26502	4248324.269	0.7515967	28096.59752	4190083.013	0.670549902	25363.52045	3369325.325	0.752777426	44833.11446	5866073.965	0.764278029	30910.02453	4048443.063	0.763503995	34830.39658	4578553.325	0.760729298	38471.49415	5550856.583
CATECHOL-ORTHO-CLEAVAGE-PWY	catechol degradation to &beta;-ketoadipate	0.075191538	0.112421584	0.135161007	0.098154578	9.08E-02	3.79E+01	-0.059969469	-0.130270208	0.01033127		18052.99672	6401781.471	0.281999578	30870.67477	7389500.822	0.417764008	5946.997963	6840831.076	0.086933852	1536.643092	6185079.573	0.024844354	65.91023321	4712113.285	0.00139874	410.1268814	3884179.998	0.010558905	1808.096101	4248324.269	0.042560219	1433.897555	4190083.013	0.034221221	891.456514	3369325.325	0.026458012	1428.974058	5866073.965	0.024359973	1432.435593	4048443.063	0.035382382	1732.39076	4578553.325	0.037837077	3666.497513	5550856.583
CENTFERM-PWY	pyruvate fermentation to butanoate	0.030430975	0.027218534	0.033028686	0.039916856	7.90E-01	3.30E+02	-0.002597711	-0.022233036	0.017037613		50.48744585	6401781.471	0.000788647	55.57155942	7389500.822	0.000752034	129.8636172	6840831.076	0.00189836	154.278524	6185079.573	0.002494366	46.03841225	4712113.285	0.000977023	1117.569319	3884179.998	0.028772336	2733.454062	4248324.269	0.064341936	1764.782563	4190083.013	0.042118081	1607.958148	3369325.325	0.047723446	1701.529342	5866073.965	0.029006272	2307.411018	4048443.063	0.056995022	2049.684609	4578553.325	0.04476708	5214.388434	5550856.583
CHLOROPHYLL-SYN	chlorophyllide a biosynthesis I (aerobic, light-dependent)	0.002364503	0.004124947	0.001746854	0.003752935	6.27E-01	2.62E+02	0.00061765	-0.001980796	0.003216095		22.03072534	6401781.471	0.000344134	101.300819	7389500.822	0.001370875	16.1513301	6840831.076	0.000236102	1078.988716	6185079.573	0.017445026	22.06396563	4712113.285	0.000468239	31.86113878	3884179.998	0.00082028	86.48838045	4248324.269	0.002035823	83.65049032	4190083.013	0.001996392	30.11963261	3369325.325	0.000893937	158.706241	5866073.965	0.002705493	52.09724794	4048443.063	0.001286847	38.55782482	4578553.325	0.00084214	190.1195858	5550856.583
COA-PWY	coenzyme A biosynthesis I	0.709218292	0.087695159	0.529605462	0.140186781	2.21E-06	9.22E-04	0.17961283	0.113997566	0.245228093		40927.02999	6401781.471	0.639306889	49597.00319	7389500.822	0.671182051	46893.36971	6840831.076	0.685492292	51552.78456	6185079.573	0.833502366	35929.43668	4712113.285	0.762490936	33067.12749	3884179.998	0.851328402	29750.26265	4248324.269	0.700282294	28427.79418	4190083.013	0.6784542	25387.21521	3369325.325	0.753480675	41950.895	5866073.965	0.715144324	29440.35748	4048443.063	0.727201964	33296.54527	4578553.325	0.727228513	34384.82506	5550856.583
COBALSYN-PWY	adenosylcobalamin salvage from cobinamide I	0.133621022	0.103329046	0.099504339	0.100007798	2.96E-01	1.24E+02	0.034116683	-0.031765989	0.099999355		18799.86927	6401781.471	0.293666214	27783.11962	7389500.822	0.375981007	15184.95115	6840831.076	0.221975239	2816.332398	6185079.573	0.045534295	236.3442589	4712113.285	0.005015674	2193.473746	3884179.998	0.05647199	4807.236089	4248324.269	0.113156054	3483.719149	4190083.013	0.083142008	2794.920213	3369325.325	0.082951925	3969.315827	5866073.965	0.067665629	4031.461271	4048443.063	0.099580535	3858.952753	4578553.325	0.084283233	8797.428427	5550856.583
CODH-PWY	reductive acetyl coenzyme A pathway	0.037004307	0.03373501	0.009342888	0.014024845	9.01E-03	3.76E+00	0.027661419	0.007940776	0.047382062		56.056187	6401781.471	0.000875634	196.4849505	7389500.822	0.002658975	484.1237412	6840831.076	0.007076973	1216.247547	6185079.573	0.019664218	47.58075601	4712113.285	0.001009754	632.2172461	3884179.998	0.016276724	2927.650047	4248324.269	0.068913055	1398.491974	4190083.013	0.033376236	2546.17927	3369325.325	0.07556941	5843.663094	5866073.965	0.099617958	1835.891354	4048443.063	0.045348084	1450.460176	4578553.325	0.031679443	5435.454156	5550856.583
COLANSYN-PWY	colanic acid building blocks biosynthesis	0.381491765	0.164842702	0.166700743	0.104690905	2.38E-04	9.95E-02	0.214791022	0.11584032	0.313741724		17556.38858	6401781.471	0.274242235	24897.91677	7389500.822	0.336936383	22593.28486	6840831.076	0.330271054	15220.92198	6185079.573	0.246090965	1638.802407	4712113.285	0.034778502	31142.73368	3884179.998	0.801783998	17553.44591	4248324.269	0.413185171	15534.47422	4190083.013	0.370743829	21510.62844	3369325.325	0.638425393	23666.95197	5866073.965	0.403454715	15174.0315	4048443.063	0.374811533	17688.44292	4578553.325	0.386332574	24588.64905	5550856.583
COMPLETE-ARO-PWY	superpathway of aromatic amino acid biosynthesis	0.828563775	0.104858005	0.575330456	0.176959462	1.27E-07	5.32E-05	0.253233318	0.172784668	0.333681969		50872.92452	6401781.471	0.794668246	61599.415	7389500.822	0.833607256	56658.78587	6840831.076	0.828244189	58431.34867	6185079.573	0.944714583	43526.47986	4712113.285	0.923714631	35397.57881	3884179.998	0.911326942	35382.73708	4248324.269	0.83286338	31690.08459	4190083.013	0.756311617	29346.62856	3369325.325	0.870994212	48992.04171	5866073.965	0.835175997	34830.11138	4048443.063	0.860333487	39309.99379	4578553.325	0.858568002	40795.66013	5550856.583
CRNFORCAT-PWY	creatinine degradation I	0.007098985	0.004769781	0.041323562	0.035815968	6.73E-07	2.81E-04	-0.034224578	-0.046075612	-0.022373543		125.0663142	6401781.471	0.001953617	165.0846336	7389500.822	0.002234043	237.0225038	6840831.076	0.00346482	259.9966869	6185079.573	0.004203611	38.13126542	4712113.285	0.000809218	110.5886749	3884179.998	0.002847156	512.7993502	4248324.269	0.012070626	364.41584	4190083.013	0.008697103	255.8126096	3369325.325	0.007592399	483.0578035	5866073.965	0.008234772	682.163105	4048443.063	0.016850011	656.2790738	4578553.325	0.014333765	678.6010249	5550856.583
DAPLYSINESYN-PWY	L-lysine biosynthesis I	0.475686224	0.191950993	0.606886598	0.134843133	2.92E-02	1.22E+01	-0.131200373	-0.247622472	-0.014778275		37072.40234	6401781.471	0.579095093	42284.11916	7389500.822	0.572218884	28903.07102	6840831.076	0.422508182	14958.96218	6185079.573	0.241855614	33795.47818	4712113.285	0.71720428	31433.9741	3884179.998	0.809282117	13436.64438	4248324.269	0.316281045	23546.9046	4190083.013	0.561967496	19920.12674	3369325.325	0.591220046	20421.15971	5866073.965	0.34812312	11807.221	4048443.063	0.291648439	13541.80898	4578553.325	0.295766108	22656.78521	5550856.583
DENITRIFICATION-PWY	nitrate reduction I (denitrification)	0.003798729	0.003324308	0.011216831	0.0095111	1.00E-04	4.19E-02	-0.007418102	-0.010954676	-0.003881527		17.43039029	6401781.471	0.000272274	22.35851978	7389500.822	0.000302571	65.4576857	6840831.076	0.000956867	41.61823111	6185079.573	0.000672881	26.39256744	4712113.285	0.0005601	128.826501	3884179.998	0.003316698	244.2972486	4248324.269	0.005750438	259.4870567	4190083.013	0.006192886	127.4926352	3369325.325	0.003783922	190.125291	5866073.965	0.003241099	206.2093185	4048443.063	0.005093546	230.5030169	4578553.325	0.005034407	763.9656042	5550856.583
DENOVOPURINE2-PWY	superpathway of purine nucleotides de novo biosynthesis II	0.096173039	0.070135181	0.373663431	0.141361424	1.61E-12	6.74E-10	-0.277490392	-0.3365825	-0.218398283		967.0000041	6401781.471	0.01510517	685.4905357	7389500.822	0.009276547	1351.948649	6840831.076	0.01976293	1896.112108	6185079.573	0.030656228	532.1318138	4712113.285	0.011292848	5203.059475	3884179.998	0.133955159	6097.564391	4248324.269	0.143528695	5486.882324	4190083.013	0.130949251	3700.677019	3369325.325	0.109834363	5035.94606	5866073.965	0.085848663	6516.140745	4048443.063	0.16095424	7034.314418	4578553.325	0.15363618	14710.59407	5550856.583
DHGLUCONATE-PYR-CAT-PWY	glucose degradation (oxidative)	0.001318096	0.00375392	0.006956929	0.00737897	6.79E-04	2.84E-01	-0.005638832	-0.008756837	-0.002520828		5.431043317	6401781.471	8.48364E-05	0	7389500.822	0	7.361524774	6840831.076	0.000107612	946.4450307	6185079.573	0.015302067	5.304104687	4712113.285	0.000112563	5.891695744	3884179.998	0.000151684	12.44231404	4248324.269	0.000292876	4.988913712	4190083.013	0.000119065	14.86971142	3369325.325	0.000441326	12.44662682	5866073.965	0.00021218	2.496881269	4048443.063	6.16751E-05	34.57789398	4578553.325	0.000755214	34.82576496	5550856.583
DTDPRHAMSYN-PWY	dTDP-L-rhamnose biosynthesis I	0.207645603	0.130662111	0.212746961	0.104509458	8.96E-01	3.75E+02	-0.005101357	-0.085684822	0.075482107		21835.60114	6401781.471	0.341086325	15690.30302	7389500.822	0.212332381	16720.83482	6840831.076	0.244426951	4048.221573	6185079.573	0.065451406	28318.56322	4712113.285	0.600973735	7807.253958	3884179.998	0.201001343	5950.364396	4248324.269	0.1400638	7948.284589	4190083.013	0.189692771	3751.602225	3369325.325	0.1113458	10036.24143	5866073.965	0.171089582	4485.166853	4048443.063	0.11078745	6076.485201	4578553.325	0.13271627	11495.47158	5550856.583
ECASYN-PWY	enterobacterial common antigen biosynthesis	7.20872E-05	9.20729E-05	0.031449046	0.037397528	5.87E-06	2.45E-03	-0.031376959	-0.043489724	-0.019264193		1.524912615	6401781.471	2.38201E-05	0	7389500.822	0	3.182946516	6840831.076	4.65287E-05	1.662337983	6185079.573	2.68766E-05	0	4712113.285	0	0	3884179.998	0	6.720312537	4248324.269	0.000158187	2.473925464	4190083.013	5.90424E-05	2.430005545	3369325.325	7.21214E-05	9.447897302	5866073.965	0.00016106	0.493577754	4048443.063	1.21918E-05	15.57126017	4578553.325	0.000340091	8.948709177	5550856.583
ENTBACSYN-PWY	enterobactin biosynthesis	0.007933552	0.005310359	0.062527463	0.051129694	6.49E-08	2.71E-05	-0.054593911	-0.071371698	-0.037816125		82.62671603	6401781.471	0.001290683	110.4022629	7389500.822	0.001494042	328.5943897	6840831.076	0.004803428	211.9340789	6185079.573	0.003426538	59.2242078	4712113.285	0.00125685	175.8992897	3884179.998	0.004528608	589.9165963	4248324.269	0.013885866	441.9598478	4190083.013	0.010547759	261.7581332	3369325.325	0.007768859	498.0013404	5866073.965	0.008489517	441.5995305	4048443.063	0.010907885	621.5701517	4578553.325	0.013575689	1153.998695	5550856.583
FAO-PWY	fatty acid &beta;-oxidation I	0.759089788	0.112760723	0.72135959	0.239036567	4.42E-01	1.85E+02	0.037730198	-0.060147959	0.135608354		53038.18771	6401781.471	0.828491068	62767.98608	7389500.822	0.849421194	51863.32212	6840831.076	0.758143587	36941.70774	6185079.573	0.597271342	46004.59608	4712113.285	0.976304967	19515.64188	3884179.998	0.502439173	32670.71125	4248324.269	0.769025837	33154.27651	4190083.013	0.791255839	24019.24624	3369325.325	0.712879996	46200.91948	5866073.965	0.787595243	29960.8587	4048443.063	0.740058789	34555.69116	4578553.325	0.754729468	40506.74737	5550856.583
FASYN-ELONG-PWY	fatty acid elongation -- saturated	0.845257705	0.109584258	0.907019813	0.405872933	3.90E-01	163.1697684	-0.061762108	-0.204899878	0.081375662		52733.82567	6401781.471	0.823736735	58925.72017	7389500.822	0.797424908	51482.0472	6840831.076	0.75257007	54948.10593	6185079.573	0.88839772	56916.74726	4712113.285	1.207881556	31610.61616	3884179.998	0.813829848	32968.9198	4248324.269	0.776045276	37776.71573	4190083.013	0.901574399	26652.13176	3369325.325	0.791022807	50392.40826	5866073.965	0.859048293	32526.79542	4048443.063	0.803439616	36580.75034	4578553.325	0.798958705	39772.37505	5550856.583
FASYN-INITIAL-PWY	superpathway of fatty acid biosynthesis initiation (E. coli)	0.223807076	0.280789802	0.307412343	0.166720572	3.08E-01	128.7572766	-0.083605267	-0.251173618	0.083963084		36582.52412	6401781.471	0.571442875	35416.69679	7389500.822	0.479284023	25283.48603	6840831.076	0.369596702	4183.659382	6185079.573	0.067641157	48822.42572	4712113.285	1.036104668	1027.753023	3884179.998	0.026459974	2077.749393	4248324.269	0.048907505	2110.078434	4190083.013	0.050358869	1340.811636	3369325.325	0.039794662	2019.333438	5866073.965	0.034423934	1658.564824	4048443.063	0.040967967	3072.217668	4578553.325	0.067100183	7434.217542	5550856.583
FERMENTATION-PWY	mixed acid fermentation	0.593788878	0.169839602	0.36124727	0.158667497	1.69E-04	0.070773829	0.232541608	0.125016179	0.340067037		27731.00757	6401781.471	0.433176417	35664.33887	7389500.822	0.482635292	47959.28776	6840831.076	0.701073996	52765.88859	6185079.573	0.85311576	14962.2813	4712113.285	0.317528047	12129.79303	3884179.998	0.312287099	29063.16135	4248324.269	0.684108828	27672.21249	4190083.013	0.660421581	17766.99976	3369325.325	0.527316244	41691.01109	5866073.965	0.710714037	29414.80623	4048443.063	0.726570827	33617.68397	4578553.325	0.734242491	29959.28316	5550856.583
FOLSYN-PWY	superpathway of tetrahydrofolate biosynthesis and salvage	0.773368661	0.05509618	0.609161134	0.137979448	9.51E-08	3.97667E-05	0.164207527	0.110939608	0.217475445		44499.61593	6401781.471	0.695113011	54471.39563	7389500.822	0.737145809	51153.80349	6840831.076	0.747771768	55694.73496	6185079.573	0.900469174	37485.24462	4712113.285	0.795508137	29935.84072	3884179.998	0.770711984	32350.84989	4248324.269	0.761496718	32018.71537	4190083.013	0.764154678	25608.80013	3369325.325	0.760057212	45315.16705	5866073.965	0.772495664	32157.64272	4048443.063	0.79432123	36457.04518	4578553.325	0.796256865	36863.31889	5550856.583
FUC-RHAMCAT-PWY	superpathway of fucose and rhamnose degradation	0.001948815	0.001745343	0.004837396	0.007440257	2.85E-02	11.90727239	-0.002888581	-0.005460164	-0.000316998		8.009354449	6401781.471	0.000125111	11.27787243	7389500.822	0.00015262	26.16643513	6840831.076	0.000382504	47.51007638	6185079.573	0.00076814	9.358172658	4712113.285	0.000198598	54.27161471	3884179.998	0.001397248	130.1209408	4248324.269	0.003062877	70.47924383	4190083.013	0.001682049	100.9595292	3369325.325	0.002996432	102.2665469	5866073.965	0.001743356	135.8128063	4048443.063	0.003354692	164.5420557	4578553.325	0.003593756	375.6349324	5550856.583
FUCCAT-PWY	fucose degradation	0.001782701	0.001596973	0.003186053	0.005507536	1.58E-01	66.07952229	-0.001403352	-0.003369813	0.000563109		10.15839364	6401781.471	0.000158681	9.66530905	7389500.822	0.000130798	27.48635547	6840831.076	0.000401798	38.33859027	6185079.573	0.000619856	17.00331707	4712113.285	0.000360843	52.47791309	3884179.998	0.001351068	128.0251862	4248324.269	0.003013546	110.0673679	4190083.013	0.002626854	81.7143372	3369325.325	0.002425243	89.01638368	5866073.965	0.001517478	104.0542211	4048443.063	0.002570228	125.5657177	4578553.325	0.002742476	360.1433243	5550856.583
GALACT-GLUCUROCAT-PWY	superpathway of hexuronide and hexuronate degradation	0.016298523	0.015041663	0.050925972	0.034465656	5.53E-06	0.002311005	-0.034627449	-0.048333555	-0.020921342		217.8376818	6401781.471	0.003402767	153.4260547	7389500.822	0.002076271	213.2841768	6840831.076	0.003117811	283.7313848	6185079.573	0.004587352	86.20066371	4712113.285	0.001829342	609.2840112	3884179.998	0.015686297	1083.220057	4248324.269	0.025497584	1063.232742	4190083.013	0.02537498	530.6503756	3369325.325	0.015749455	700.3124847	5866073.965	0.011938351	668.6939297	4048443.063	0.016517311	1225.124558	4578553.325	0.026757896	3509.047494	5550856.583
GALACTARDEG-PWY	D-galactarate degradation I	0.000514607	0.000386024	0.026917346	0.032321683	9.10E-06	0.003805049	-0.02640274	-0.036873215	-0.015932264		5.209745302	6401781.471	8.13796E-05	17.50070608	7389500.822	0.000236832	10.9911066	6840831.076	0.000160669	30.07652979	6185079.573	0.000486276	0.991461215	4712113.285	2.10407E-05	3.305150944	3884179.998	8.50926E-05	25.19973168	4248324.269	0.000593169	33.03884445	4190083.013	0.000788501	13.44873699	3369325.325	0.000399152	51.88129263	5866073.965	0.00088443	13.98085683	4048443.063	0.000345339	68.38154517	4578553.325	0.001493519	51.47937306	5550856.583
GALACTUROCAT-PWY	D-galacturonate degradation I	0.041083958	0.028580328	0.062571262	0.036976798	3.34E-02	13.975987	-0.021487305	-0.041179161	-0.001795448		1164.922746	6401781.471	0.018196853	568.8879538	7389500.822	0.007698598	654.4228295	6840831.076	0.009566423	2933.449718	6185079.573	0.047427841	310.7723475	4712113.285	0.00659518	1081.395483	3884179.998	0.027841024	2490.174344	4248324.269	0.058615449	2261.18633	4190083.013	0.053965192	1533.099078	3369325.325	0.045501664	2374.188549	5866073.965	0.040473212	2121.951787	4048443.063	0.052414021	2848.68863	4578553.325	0.062218094	6901.041567	5550856.583
GALLATE-DEGRADATION-I-PWY	gallate degradation II	0.003210713	0.002410446	0.002207282	0.002298875	1.89E-01	79.00352355	0.001003431	-0.000528862	0.002535725		59.75380818	6401781.471	0.000933393	40.55315406	7389500.822	0.000548794	79.30576411	6840831.076	0.0011593	70.83073777	6185079.573	0.001145187	21.48066222	4712113.285	0.00045586	95.04957327	3884179.998	0.002447095	254.691754	4248324.269	0.005995111	172.7327271	4190083.013	0.004122418	118.4432139	3369325.325	0.003515339	223.9430588	5866073.965	0.003817597	154.0610109	4048443.063	0.003805438	246.1816107	4578553.325	0.005376843	541.7705218	5550856.583
GALLATE-DEGRADATION-II-PWY	gallate degradation I	0.003206228	0.002414318	0.002185184	0.00227585	1.81E-01	75.75751455	0.001021043	-0.000510147	0.002552234		59.75380818	6401781.471	0.000933393	40.55315406	7389500.822	0.000548794	74.7033156	6840831.076	0.001092021	70.83073777	6185079.573	0.001145187	21.48066222	4712113.285	0.00045586	95.04957327	3884179.998	0.002447095	254.691754	4248324.269	0.005995111	172.7327271	4190083.013	0.004122418	118.4432139	3369325.325	0.003515339	223.9430588	5866073.965	0.003817597	154.0610109	4048443.063	0.003805438	246.1816107	4578553.325	0.005376843	541.7705218	5550856.583
GLCMANNANAUT-PWY	superpathway of N-acetylglucosamine, N-acetylmannosamine and N-acetylneuraminate degradation	0.013471461	0.011267321	0.041964808	0.04849588	1.27E-03	0.532628376	-0.028493348	-0.04523496	-0.011751735		91.89812614	6401781.471	0.001435509	61.41677107	7389500.822	0.000831136	93.19572269	6840831.076	0.001362345	161.2698881	6185079.573	0.002607402	66.91196454	4712113.285	0.001419999	527.5341095	3884179.998	0.013581608	971.3721647	4248324.269	0.022864831	984.3326887	4190083.013	0.023491962	515.5008259	3369325.325	0.015299823	765.9125953	5866073.965	0.013056647	652.9964564	4048443.063	0.01612957	1182.020599	4578553.325	0.025816465	2340.83516	5550856.583
GLUCARDEG-PWY	D-glucarate degradation I	0.000524508	0.000397416	0.027493586	0.032651264	7.60E-06	0.003178393	-0.026969079	-0.037546392	-0.016391765		5.174898794	6401781.471	8.08353E-05	17.25085969	7389500.822	0.000233451	11.05468077	6840831.076	0.000161599	30.24030693	6185079.573	0.000488923	0.993370095	4712113.285	2.10812E-05	3.316104801	3884179.998	8.53746E-05	25.80441919	4248324.269	0.000607402	33.68822751	4190083.013	0.000803999	13.60267302	3369325.325	0.000403721	54.22656513	5866073.965	0.00092441	14.12498055	4048443.063	0.000348899	70.3544093	4578553.325	0.001536608	51.72981077	5550856.583
GLUCARGALACTSUPER-PWY	superpathway of D-glucarate and D-galactarate degradation	0.000514607	0.000386024	0.026917346	0.032321683	9.10E-06	0.003805049	-0.02640274	-0.036873215	-0.015932264		5.209745302	6401781.471	8.13796E-05	17.50070608	7389500.822	0.000236832	10.9911066	6840831.076	0.000160669	30.07652979	6185079.573	0.000486276	0.991461215	4712113.285	2.10407E-05	3.305150944	3884179.998	8.50926E-05	25.19973168	4248324.269	0.000593169	33.03884445	4190083.013	0.000788501	13.44873699	3369325.325	0.000399152	51.88129263	5866073.965	0.00088443	13.98085683	4048443.063	0.000345339	68.38154517	4578553.325	0.001493519	51.47937306	5550856.583
GLUCONEO-PWY	gluconeogenesis I	0.742021048	0.084419171	0.583427843	0.124753499	6.47E-06	0.002706215	0.158593205	0.097506189	0.219680221		42754.01382	6401781.471	0.667845568	49469.84694	7389500.822	0.669461282	50292.46344	6840831.076	0.735180607	52414.08513	6185079.573	0.847427822	36337.58158	4712113.285	0.771152546	33227.22124	3884179.998	0.855450089	32128.45914	4248324.269	0.756261931	28584.59048	4190083.013	0.682196281	27124.14753	3369325.325	0.805032014	45351.14471	5866073.965	0.773108982	31270.43951	4048443.063	0.772406553	34705.33025	4578553.325	0.757997729	37797.1184	5550856.583
GLUCOSE1PMETAB-PWY	glucose and glucose-1-phosphate degradation	0.050488316	0.073654794	0.107298065	0.073571624	2.05E-02	8.566083526	-0.056809749	-0.104088036	-0.009531463		3304.382482	6401781.471	0.051616609	167.195221	7389500.822	0.002262605	12725.44084	6840831.076	0.186021855	2486.964034	6185079.573	0.040209087	104.565331	4712113.285	0.002219075	522.1973997	3884179.998	0.013444212	909.7728779	4248324.269	0.021414864	1078.949231	4190083.013	0.025750068	455.4575122	3369325.325	0.013517766	712.3868164	5866073.965	0.012144184	870.252341	4048443.063	0.021495976	1304.752383	4578553.325	0.028497045	2762.394268	5550856.583
GLUCUROCAT-PWY	superpathway of &beta;-D-glucuronide and D-glucuronate degradation	0.458260265	0.171669187	0.123452146	0.151223444	1.62E-06	0.000675715	0.33480812	0.227292788	0.442323451		16788.56408	6401781.471	0.262248316	21291.56751	7389500.822	0.28813269	35296.55596	6840831.076	0.515968829	45717.8581	6185079.573	0.73916362	13484.48191	4712113.285	0.286166335	8038.817223	3884179.998	0.206963046	23432.74176	4248324.269	0.55157611	22275.71584	4190083.013	0.531629464	12629.85324	3369325.325	0.374848138	33091.66373	5866073.965	0.564119442	24628.47968	4048443.063	0.608344475	28257.37048	4578553.325	0.617168098	22028.02305	5550856.583
GLUTORN-PWY	L-ornithine biosynthesis	0.162441373	0.109556148	0.436962539	0.215399571	2.10E-07	8.76361E-05	-0.274521165	-0.365529956	-0.183512375		21813.47568	6401781.471	0.340740711	31316.24788	7389500.822	0.423793821	14153.82276	6840831.076	0.206902094	5089.475133	6185079.573	0.082286332	600.8016753	4712113.285	0.012750153	2672.540208	3884179.998	0.068805776	6281.328577	4248324.269	0.147854264	4493.016484	4190083.013	0.107229773	3679.658769	3369325.325	0.109210551	5506.029171	5866073.965	0.093862253	5338.339903	4048443.063	0.131861553	5619.617628	4578553.325	0.122737844	12731.64547	5550856.583
GLYCOCAT-PWY	glycogen degradation I (bacterial)	0.562979628	0.191669843	0.226440074	0.18053587	7.35E-06	0.003072982	0.336539554	0.214998847	0.458080262		20799.62983	6401781.471	0.324903778	27530.87702	7389500.822	0.37256748	41949.70608	6840831.076	0.613225288	52560.80164	6185079.573	0.849799926	15948.27812	4712113.285	0.338452774	10774.38832	3884179.998	0.277391581	29210.48787	4248324.269	0.687576701	26298.32194	4190083.013	0.62763248	17539.21189	3369325.325	0.520555607	42280.18969	5866073.965	0.720757869	29519.74706	4048443.063	0.729162955	33020.56006	4578553.325	0.721200731	30239.19838	5550856.583
GLYCOGENSYNTH-PWY	glycogen biosynthesis I (from ADP-D-Glucose)	0.587221358	0.20304032	0.216671462	0.193181735	4.25E-06	0.001775099	0.370549896	0.241541153	0.499558639		20752.33569	6401781.471	0.324165012	27435.57868	7389500.822	0.371277835	41944.04727	6840831.076	0.613142567	53536.51389	6185079.573	0.865575184	15780.52132	4712113.285	0.334892656	11724.10993	3884179.998	0.301842601	31211.20773	4248324.269	0.734671032	28012.41281	4190083.013	0.66854076	18411.24867	3369325.325	0.546437251	43849.7965	5866073.965	0.747515234	31436.67151	4048443.063	0.776512625	34987.07978	4578553.325	0.76415141	33544.95632	5550856.583
GLYCOL-GLYOXDEG-PWY	superpathway of glycol metabolism and degradation	0.00085567	0.000817188	0.030023444	0.036476892	1.28E-05	0.005366903	-0.029167774	-0.04098947	-0.017346079		2.400705025	6401781.471	3.75006E-05	3.825956608	7389500.822	5.17756E-05	9.591054535	6840831.076	0.000140203	18.49448929	6185079.573	0.000299018	0.653651253	4712113.285	1.38717E-05	23.34362657	3884179.998	0.000600992	46.51959056	4248324.269	0.00109501	21.69523587	4190083.013	0.000517776	48.22915817	3369325.325	0.001431419	44.47522556	5866073.965	0.000758177	67.88054933	4048443.063	0.001676708	86.20652687	4578553.325	0.001882833	164.0436659	5550856.583
GLYCOLYSIS	glycolysis I (from glucose 6-phosphate)	0.372807261	0.11473072	0.401382535	0.124008498	4.41E-01	184.3442627	-0.028575275	-0.103593468	0.046442918		26977.37336	6401781.471	0.421404159	5758.519186	7389500.822	0.077928392	26946.5281	6840831.076	0.393907229	11757.55065	6185079.573	0.190095382	27134.30382	4712113.285	0.5758415	13601.80932	3884179.998	0.350184835	17828.37856	4248324.269	0.419656726	15075.41727	4190083.013	0.359788033	15159.45439	3369325.325	0.449925517	22231.60168	5866073.965	0.378986044	15658.90166	4048443.063	0.38678824	17471.29662	4578553.325	0.38158989	27663.05871	5550856.583
GLYCOLYSIS-E-D	superpathway of glycolysis and Entner-Doudoroff	0.187657474	0.095840277	0.218277348	0.082686144	3.00E-01	125.3276206	-0.030619874	-0.090430883	0.029191135		8123.757923	6401781.471	0.126898395	2062.525323	7389500.822	0.027911565	17438.74329	6840831.076	0.254921414	5185.199424	6185079.573	0.083833997	1296.049757	4712113.285	0.027504639	4568.243011	3884179.998	0.117611517	11072.18787	4248324.269	0.260624829	9230.642478	4190083.013	0.220297365	7162.818577	3369325.325	0.212589106	10451.70366	5866073.965	0.17817204	9011.785992	4048443.063	0.222598808	10966.58959	4578553.325	0.239520845	19626.40746	5550856.583
GLYCOLYSIS-TCA-GLYOX-BYPASS	superpathway of glycolysis, pyruvate dehydrogenase, TCA, and glyoxylate bypass	0.303755364	0.113264476	0.39993684	0.151759635	1.85E-02	7.742753911	-0.096181476	-0.175163345	-0.017199607		31370.87816	6401781.471	0.490033568	10261.79306	7389500.822	0.138869909	27024.11301	6840831.076	0.395041373	9271.098896	6185079.573	0.149894578	4337.026239	4712113.285	0.09203994	8842.409449	3884179.998	0.227651897	15573.94112	4248324.269	0.366590216	12044.5376	4190083.013	0.287453436	11609.75366	3369325.325	0.344572059	18237.58243	5866073.965	0.310899292	12908.99598	4048443.063	0.318863222	14067.67446	4578553.325	0.307251515	24832.147	5550856.583
GLYOXYLATE-BYPASS	glyoxylate cycle	0.292066267	0.138408108	0.434918337	0.197967327	5.87E-03	2.455048391	-0.142852071	-0.24172236	-0.043981781		31261.63407	6401781.471	0.488327104	35880.98405	7389500.822	0.485567089	20279.94592	6840831.076	0.296454418	6018.20846	6185079.573	0.097302038	28843.41589	4712113.285	0.612112106	4974.420708	3884179.998	0.128068748	11325.34946	4248324.269	0.266583922	8516.408402	4190083.013	0.203251544	7810.889401	3369325.325	0.231823545	14366.11018	5866073.965	0.24490162	9733.390627	4048443.063	0.240423058	9928.611539	4578553.325	0.216850407	19436.51475	5550856.583
GOLPDLCAT-PWY	superpathway of glycerol degradation to 1,3-propanediol	0.001084924	0.00091825	0.002173598	0.00513594	2.11E-01	88.24372035	-0.001088675	-0.002816998	0.000639649		9.844488588	6401781.471	0.000153777	5.773190619	7389500.822	7.81269E-05	17.10945392	6840831.076	0.000250108	25.57009658	6185079.573	0.000413416	0	4712113.285	0	108.649078	3884179.998	0.00279722	93.22843978	4248324.269	0.002194476	53.67645508	4190083.013	0.001281036	55.92352016	3369325.325	0.001659784	55.66060919	5866073.965	0.000948856	92.45903971	4048443.063	0.002283817	36.90431176	4578553.325	0.000806026	129.3039554	5550856.583
HCAMHPDEG-PWY	3-phenylpropanoate and 3-(3-hydroxyphenyl)propanoate degradation to 2-oxopent-4-enoate	0.0022027	0.001726653	0.084471727	0.086681742	6.56E-07	0.000274093	-0.082269027	-0.110357888	-0.054180165		31.41314226	6401781.471	0.000490694	42.99515368	7389500.822	0.000581841	25.85190795	6840831.076	0.000377906	85.15507714	6185079.573	0.001376782	14.39841181	4712113.285	0.000305562	45.76581467	3884179.998	0.001178262	110.8278867	4248324.269	0.002608744	130.4013549	4190083.013	0.003112143	108.4590954	3369325.325	0.003219015	351.5097481	5866073.965	0.005992249	95.38310917	4048443.063	0.002356044	201.3274929	4578553.325	0.004397186	266.0526808	5550856.583
HEME-BIOSYNTHESIS-II	heme biosynthesis I (aerobic)	0.704498134	0.097442327	0.712276994	0.408876196	9.13E-01	381.443983	-0.00777886	-0.149384121	0.133826401		40694.76819	6401781.471	0.635678809	49264.04532	7389500.822	0.666676228	46492.83809	6840831.076	0.679637278	50638.15822	6185079.573	0.818714741	35836.47655	4712113.285	0.760518145	34976.82679	3884179.998	0.900494488	25858.76748	4248324.269	0.608681585	31923.11126	4190083.013	0.761873003	23095.50355	3369325.325	0.685463745	41535.55602	5866073.965	0.708063967	26456.65484	4048443.063	0.653501962	30369.07258	4578553.325	0.663289699	26442.91439	5550856.583
HEMESYN2-PWY	heme biosynthesis II (anaerobic)	0.764012361	0.079443207	0.834609944	0.377273229	2.76E-01	115.2989403	-0.070597584	-0.199402391	0.058207224		42582.6305	6401781.471	0.665168449	51563.82896	7389500.822	0.697798542	48838.23488	6840831.076	0.713922539	51864.84218	6185079.573	0.838547695	35950.92418	4712113.285	0.762946941	36668.05021	3884179.998	0.944035813	30018.81933	4248324.269	0.706603767	34630.08649	4190083.013	0.826477337	25709.76309	3369325.325	0.763053745	46108.3682	5866073.965	0.786017505	29826.35645	4048443.063	0.736736469	33526.33027	4578553.325	0.732247238	34735.7556	5550856.583
HEXITOLDEGSUPER-PWY	superpathway of hexitol degradation (bacteria)	0.014904743	0.014308822	0.048885648	0.049008888	2.86E-04	0.119561652	-0.033980906	-0.051501824	-0.016459987		104.8448166	6401781.471	0.001637744	103.0040559	7389500.822	0.001393924	167.6160397	6840831.076	0.002450229	222.0629886	6185079.573	0.003590301	44.26966111	4712113.285	0.000939486	419.3110615	3884179.998	0.010795356	937.8022537	4248324.269	0.022074639	958.4486469	4190083.013	0.022874216	575.2539104	3369325.325	0.017073267	867.8156824	5866073.965	0.014793807	652.9273599	4048443.063	0.016127863	1129.389897	4578553.325	0.02466696	3292.874765	5550856.583
HISDEG-PWY	L-histidine degradation I	0.118976754	0.1465198	1.47E-01	8.84E-02	5.09E-01	212.7190453	-0.0280715	-0.115630125	0.059487125		18595.21068	6401781.471	0.290469313	19746.81389	7389500.822	2.67E-01	3972.041104	6840831.076	0.058063722	1502.96999	6185079.573	0.02429993	27321.71249	4712113.285	0.579818668	1697.362993	3884179.998	4.37E-02	3009.85421	4248324.269	7.08E-02	2225.971127	4190083.013	0.05312475	1563.722476	3369325.325	4.64E-02	1942.032797	5866073.965	0.033106176	2658.81765	4048443.063	6.57E-02	2811.132387	4578553.325	6.14E-02	6804.469072	5550856.583
HISTSYN-PWY	L-histidine biosynthesis	0.220618994	0.133229392	0.434189169	0.209476074	9.08E-05	0.037946746	-0.213570175	-0.312526343	-0.114614007		26818.646	6401781.471	0.418924734	29306.849	7389500.822	0.396601201	13786.09152	6840831.076	0.20152656	4108.632638	6185079.573	0.066428129	25929.2628	4712113.285	0.550268239	3356.437901	3884179.998	0.086413037	8028.012733	4248324.269	0.188968926	5545.954156	4190083.013	0.132359052	5271.241203	3369325.325	0.156447974	9434.970384	5866073.965	0.160839608	6454.972293	4048443.063	0.159443327	6611.744023	4578553.325	0.144406837	16479.80531	5550856.583
HOMOSER-METSYN-PWY	L-methionine biosynthesis I	0.075130482	0.056019877	0.193844556	0.122459767	1.41E-05	0.00588985	-0.118714073	-0.168263305	-0.069164842		663.5282696	6401781.471	0.010364744	882.8188083	7389500.822	0.011946934	947.8279855	6840831.076	0.013855451	1374.435532	6185079.573	0.022221792	255.6846609	4712113.285	0.005426114	2657.917154	3884179.998	0.068429299	5906.459423	4248324.269	0.139030334	4442.248059	4190083.013	0.10601814	3124.791444	3369325.325	0.092742349	4315.806413	5866073.965	0.073572315	5006.646708	4048443.063	0.123668448	5407.430904	4578553.325	0.118103482	11561.41972	5550856.583
HSERMETANA-PWY	L-methionine biosynthesis III	0.17325366	0.096299203	0.409452604	0.199301895	5.53E-07	0.000231082	-0.236198944	-0.318598847	-0.153799041		18985.23743	6401781.471	0.296561785	28154.72402	7389500.822	0.381009823	14498.21739	6840831.076	0.211936492	3685.804536	6185079.573	0.059591869	356.7891568	4712113.285	0.007571744	2724.548831	3884179.998	0.070144762	7688.594918	4248324.269	0.180979474	5565.663913	4190083.013	0.132829443	5149.290343	3369325.325	0.152828529	9970.988532	5866073.965	0.169977204	5748.839568	4048443.063	0.142001245	6592.075843	4578553.325	0.143977265	15773.58666	5550856.583
ILEUSYN-PWY	L-isoleucine biosynthesis I (from threonine)	0.762873182	0.165563988	0.670077767	0.183599258	9.20E-02	38.44532962	0.092795415	-0.016173429	0.201764259		47042.45934	6401781.471	0.734833883	59364.05156	7389500.822	0.803356722	57968.65995	6840831.076	0.847392068	58119.33054	6185079.573	0.939669892	19842.89241	4712113.285	0.421103891	14789.0224	3884179.998	0.380750182	36446.67065	4248324.269	0.857906985	34610.20009	4190083.013	0.82600273	21880.27624	3369325.325	0.649396367	50394.41584	5866073.965	0.859082516	35493.15216	4048443.063	0.876711161	40633.96645	4578553.325	0.887484835	43904.11128	5550856.583
KDO-NAGLIPASYN-PWY	superpathway of (Kdo)2-lipid A biosynthesis	0.000496764	0.000474445	1.42E-01	1.51E-01	8.28E-07	0.000346037	-0.141362087	-0.190211638	-0.092512536		60.88766011	6401781.471	0.000951105	25.58945823	7389500.822	0.000346295	69.43696457	6840831.076	0.001015037	101.989864	6185079.573	0.001648966	0	4712113.285	0	0	3884179.998	0	13.99315261	4248324.269	0.000329381	7.998213173	4190083.013	0.000190884	15.98965373	3369325.325	0.000474565	32.93660472	5866073.965	0.000561476	1.599914842	4048443.063	3.95193E-05	52.24159336	4578553.325	0.001141007	29.16796135	5550856.583
KETOGLUCONMET-PWY	ketogluconate metabolism	0.008176944	0.006139128	0.031863736	0.025775329	2.46E-06	0.00102758	-0.023686792	-0.032612836	-0.014760748		590.1476525	6401781.471	0.009218491	132.1251931	7389500.822	0.001788012	152.7671809	6840831.076	0.002233167	234.9205105	6185079.573	0.003798181	21.50577191	4712113.285	0.000456393	184.4455102	3884179.998	0.004748634	615.3864563	4248324.269	0.014485393	394.2779805	4190083.013	0.009409789	272.6270327	3369325.325	0.008091443	355.336936	5866073.965	0.006057492	473.2031742	4048443.063	0.011688522	494.9438914	4578553.325	0.01081005	1451.162482	5550856.583
LACTOSECAT-PWY	lactose and galactose degradation I	0.000648832	0.000998394	0.012914911	0.016096281	2.78E-05	0.011611968	-0.012266079	-0.017503882	-0.007028276		3.726743625	6401781.471	5.82142E-05	3.704404984	7389500.822	5.01307E-05	20.59266248	6840831.076	0.000301026	17.28958484	6185079.573	0.000279537	0.640491649	4712113.285	1.35925E-05	41.08197348	3884179.998	0.001057674	45.11162105	4248324.269	0.001061869	7.86555558	4190083.013	0.000187718	7.7758542	3369325.325	0.000230784	17.26678278	5866073.965	0.00029435	18.78868849	4048443.063	0.000464097	32.59263286	4578553.325	0.000711854	232.843913	5550856.583
LEU-DEG2-PWY	L-leucine degradation I	0.232232762	0.187991471	0.348111053	0.229205347	7.24E-02	30.26780527	-0.115878291	-0.24297201	0.011215427		20442.20381	6401781.471	0.31932055	14462.83643	7389500.822	0.195721427	14561.71391	6840831.076	0.212864691	3315.425885	6185079.573	0.053603609	28759.00938	4712113.285	0.61032084	25787.13858	3884179.998	0.66390174	4916.869476	4248324.269	0.11573668	3886.483273	4190083.013	0.092754326	13604.67968	3369325.325	0.403780531	5347.679873	5866073.965	0.091162844	3353.049192	4048443.063	0.082823178	3993.173769	4578553.325	0.087214749	10254.78285	5550856.583
LIPASYN-PWY	phospholipases	0.015275706	0.050267226	0.027593325	0.022918719	3.89E-01	162.7851708	-0.012317619	-0.041820872	0.017185634		4.999230742	6401781.471	7.80912E-05	6.249227509	7389500.822	8.4569E-05	11.24507014	6840831.076	0.000164382	40.25819479	6185079.573	0.000650892	2.385592237	4712113.285	5.06268E-05	194.4330114	3884179.998	0.005005767	63.32841018	4248324.269	0.001490668	312.775991	4190083.013	0.007464673	138.7092351	3369325.325	0.004116825	191.0737663	5866073.965	0.003257268	20.92895638	4048443.063	0.000516963	70.16290981	4578553.325	0.001532425	55.79152852	5550856.583
LPSSYN-PWY	superpathway of lipopolysaccharide biosynthesis	1.95753E-05	4.17724E-05	0.032665898	0.098268682	4.47E-02	18.66853159	-0.032646322	-0.064474549	-0.000818096		1.318879934	6401781.471	2.06018E-05	0	7389500.822	0	5.135922549	6840831.076	7.50775E-05	0	6185079.573	0	0	4712113.285	0	0	3884179.998	0	0	4248324.269	0	0	4190083.013	0	5.332356924	3369325.325	0.000158262	0	5866073.965	0	0	4048443.063	0	0	4578553.325	0	1.303516111	5550856.583
MET-SAM-PWY	superpathway of S-adenosyl-L-methionine biosynthesis	0.138439975	0.093024724	0.296250508	0.14460767	3.92E-05	0.01636712	-0.157810533	-0.226563557	-0.089057509		1516.280857	6401781.471	0.023685295	2015.431599	7389500.822	0.027274259	2158.510134	6840831.076	0.031553332	3022.875606	6185079.573	0.048873674	563.0807225	4712113.285	0.011949643	5058.858469	3884179.998	0.130242637	10612.0047	4248324.269	0.249792719	8404.876305	4190083.013	0.200589732	5682.628604	3369325.325	0.16865776	7887.554025	5866073.965	0.134460528	9384.718266	4048443.063	0.231810553	10204.47978	4578553.325	0.222875635	18155.15976	5550856.583
METH-ACETATE-PWY	methanogenesis from acetate	0.001733174	0.001552435	0.001488755	0.002448084	6.71E-01	280.4193166	0.000244419	-0.000910143	0.001398982		2.399938812	6401781.471	3.74886E-05	1.199985233	7389500.822	1.62391E-05	1.199984389	6840831.076	1.75415E-05	13.24341841	6185079.573	0.000214119	0	4712113.285	0	63.96162927	3884179.998	0.001646722	143.8188483	4248324.269	0.003385308	97.98668054	4190083.013	0.002338538	73.54714233	3369325.325	0.002182845	121.6675495	5866073.965	0.002074088	56.65807475	4048443.063	0.001399503	216.6098224	4578553.325	0.004730966	267.2692473	5550856.583
METHANOGENESIS-PWY	methanogenesis from H2 and CO2	0.000992791	0.000973801	0.00022014	0.000366295	1.08E-02	4.524395905	0.000772651	0.000205429	0.001339873		0	6401781.471	0	14.22343753	7389500.822	0.000192482	0	6840831.076	0	32.11565998	6185079.573	0.000519244	1.319590017	4712113.285	2.80042E-05	21.71557724	3884179.998	0.000559078	117.845487	4248324.269	0.002773929	52.89514026	4190083.013	0.001262389	29.8128313	3369325.325	0.000884831	63.86985104	5866073.965	0.001088801	27.86589558	4048443.063	0.000688311	88.76214095	4578553.325	0.00193865	189.3305886	5550856.583
METHGLYUT-PWY	superpathway of methylglyoxal degradation	0.002360152	0.004483059	0.035555616	0.034007214	4.42E-07	0.000184559	-0.033195464	-0.044443203	-0.021947725		37.7677007	6401781.471	0.000589956	57.45099474	7389500.822	0.000777468	146.1721059	6840831.076	0.002136759	1004.247642	6185079.573	0.016236616	7.993529455	4712113.285	0.000169638	7.45172819	3884179.998	0.000191848	13.9626234	4248324.269	0.000328662	9.135910776	4190083.013	0.000218037	19.958229	3369325.325	0.000592351	11.59918366	5866073.965	0.000197733	7.45865575	4048443.063	0.000184235	126.0901358	4578553.325	0.00275393	574.7376506	5550856.583
METHYLGALLATE-DEGRADATION-PWY	methylgallate degradation	0.004005532	0.0030012	0.002750942	0.002855875	1.87E-01	78.17134349	0.00125459	-0.00065238	0.00316156		74.67337857	6401781.471	0.001166447	50.68095406	7389500.822	0.000685851	99.1031373	6840831.076	0.0014487	88.50650189	6185079.573	0.001430968	26.8490973	4712113.285	0.000569789	118.7245502	3884179.998	0.003056618	317.6604094	4248324.269	0.007477311	215.5488727	4190083.013	0.005144263	147.8776841	3369325.325	0.004388941	279.5339709	5866073.965	0.004765265	192.3200141	4048443.063	0.004750469	307.1212961	4578553.325	0.006707824	674.2962439	5550856.583
NAD-BIOSYNTHESIS-II	NAD salvage pathway II	0.172891063	0.143179214	0.393340696	0.231014346	1.74E-04	0.072556819	-0.220449633	-0.328027119	-0.112872147		29483.07213	6401781.471	0.460544807	36215.06015	7389500.822	0.490088045	21397.61584	6840831.076	0.312792636	4107.126762	6185079.573	0.066403782	426.2746829	4712113.285	0.009046359	1769.237445	3884179.998	0.045549832	5708.610743	4248324.269	0.134373235	4744.568512	4190083.013	0.113233282	3062.512192	3369325.325	0.09089393	4576.184583	5866073.965	0.078011028	4642.10814	4048443.063	0.114664034	6106.462517	4578553.325	0.133371004	10554.66588	5550856.583
NADSYN-PWY	NAD biosynthesis II (from tryptophan)	0.016008255	0.012686995	0.02652505	0.032444904	9.59E-02	40.10495909	-0.010516795	-0.022962083	0.001928493		440.1095015	6401781.471	0.006874797	157.2922803	7389500.822	0.002128591	166.1040757	6840831.076	0.002428127	234.7134554	6185079.573	0.003794833	219.1135449	4712113.285	0.004650006	1099.984599	3884179.998	0.028319609	1109.03302	4248324.269	0.026105188	940.9560822	4190083.013	0.022456741	572.300677	3369325.325	0.016985616	610.8510781	5866073.965	0.010413286	1022.001921	4048443.063	0.02524432	872.0948238	4578553.325	0.019047388	2804.094101	5550856.583
NAGLIPASYN-PWY	lipid IVA biosynthesis	0.72285123	0.116232663	0.687205098	0.430015242	6.39E-01	267.1180317	0.035646132	-0.11603342	0.187325684		43545.35675	6401781.471	0.68020686	51725.06366	7389500.822	0.699980485	50265.83505	6840831.076	0.734791351	54772.3546	6185079.573	0.885556183	39706.19207	4712113.285	0.842640863	34833.54371	3884179.998	0.896805599	25355.51299	4248324.269	0.596835632	32431.39962	4190083.013	0.774003749	22651.69672	3369325.325	0.672291766	41570.30711	5866073.965	0.708656375	26625.33107	4048443.063	0.657668409	30880.65344	4578553.325	0.674463116	23539.80629	5550856.583
NONMEVIPP-PWY	methylerythritol phosphate pathway I	0.59892885	0.171362063	0.549180758	0.134560298	3.37E-01	140.910274	0.049748092	-0.055658535	0.155154719		33907.76706	6401781.471	0.529661426	49414.84139	7389500.822	0.668716908	46864.24917	6840831.076	0.685066604	51505.99961	6185079.573	0.832745949	12618.3224	4712113.285	0.267784784	9542.369901	3884179.998	0.245672701	29578.91959	4248324.269	0.696249102	26305.78578	4190083.013	0.627810612	15869.08781	3369325.325	0.470987105	40678.72993	5866073.965	0.693457501	29380.07814	4048443.063	0.725713013	33086.40267	4578553.325	0.722638797	33634.90642	5550856.583
NONOXIPENT-PWY	pentose phosphate pathway (non-oxidative branch)	0.721905236	0.093484922	0.673130091	0.235493645	2.86E-01	119.4830425	0.048775145	-0.041973484	0.139523775		41249.06401	6401781.471	0.644337271	50166.03923	7389500.822	0.678882653	47127.28283	6840831.076	0.688911659	52560.34994	6185079.573	0.849792623	37928.37226	4712113.285	0.804912148	32953.60994	3884179.998	0.84840584	30649.51697	4248324.269	0.721449565	28408.96333	4190083.013	0.678004785	25885.21387	3369325.325	0.768261043	42284.81963	5866073.965	0.720836796	30179.39065	4048443.063	0.745456715	34387.12661	4578553.325	0.751047856	36765.48754	5550856.583
OANTIGEN-PWY	O-antigen building blocks biosynthesis (E. coli)	0.260065093	0.145650104	0.216967488	0.10248951	3.20E-01	133.8944442	0.043097606	-0.045258916	0.131454127		27247.36629	6401781.471	0.425621624	22154.237	7389500.822	0.29980695	21519.67911	6840831.076	0.31457697	6987.296076	6185079.573	0.112970189	31741.48796	4712113.285	0.673614704	4782.372012	3884179.998	0.123124366	8468.449028	4248324.269	0.19933622	9913.378465	4190083.013	0.236591457	5639.436263	3369325.325	0.167375831	9925.405617	5866073.965	0.169200144	6752.211867	4048443.063	0.166785398	9468.274546	4578553.325	0.206796206	16406.7948	5550856.583
ORNARGDEG-PWY	superpathway of L-arginine and L-ornithine degradation	0.001725868	0.004620291	0.034403203	0.040440739	1.24E-05	0.005187643	-0.032677335	-0.045983812	-0.019370858		20.5290648	6401781.471	0.000320677	0	7389500.822	0	51.05924954	6840831.076	0.00074639	1159.308901	6185079.573	0.018743638	5.57487079	4712113.285	0.000118309	4.290392303	3884179.998	0.000110458	15.76869904	4248324.269	0.000371175	10.77376546	4190083.013	0.000257125	4.858520538	3369325.325	0.000144199	23.98878313	5866073.965	0.000408941	4.976334591	4048443.063	0.00012292	26.30467492	4578553.325	0.000574519	191.47829	5550856.583
ORNDEG-PWY	superpathway of ornithine degradation	0.004437514	0.006129416	0.032505366	0.037449249	4.64E-05	0.019377362	-0.028067852	-0.040593405	-0.015542299		1622.14624	6401781.471	0.025338982	0	7389500.822	0	628.8619467	6840831.076	0.009192771	0	6185079.573	0	0	4712113.285	0	0	3884179.998	0	145.4108723	4248324.269	0.003422782	160.8056585	4190083.013	0.003837768	100.4877602	3369325.325	0.00298243	182.0469873	5866073.965	0.003103387	120.0865471	4048443.063	0.00296624	175.7093994	4578553.325	0.003837662	394.628696	5550856.583
P101-PWY	ectoine biosynthesis	0.058634597	0.070653413	0.050162636	0.047184525	6.82E-01	284.9747066	0.008471962	-0.034147834	0.051091758		3957.825456	6401781.471	0.061823814	158.7915904	7389500.822	0.002148881	12506.36757	6840831.076	0.182819418	272.9331021	6185079.573	0.004412766	78.38230398	4712113.285	0.001663421	496.0154108	3884179.998	0.012770145	2340.174952	4248324.269	0.055084659	1916.006782	4190083.013	0.04572718	1101.422614	3369325.325	0.032689708	1531.387939	5866073.965	0.026105841	1868.792705	4048443.063	0.046160775	2345.672493	4578553.325	0.051231739	3491.330392	5550856.583
P105-PWY	TCA cycle IV (2-oxoglutarate decarboxylase)	0.681155493	0.119298855	0.681435309	0.199228824	9.95E-01	415.9434339	-0.000279817	-0.091352951	0.090793318		49527.10275	6401781.471	0.773645632	59920.79153	7389500.822	0.810890925	49050.53086	6840831.076	0.717025904	27118.60141	6185079.573	0.43845194	43189.85043	4712113.285	0.916570715	18969.05469	3884179.998	0.488367035	28945.25811	4248324.269	0.681333539	26980.21854	4190083.013	0.64390654	21630.58008	3369325.325	0.641985501	40944.55284	5866073.965	0.697989031	26879.99252	4048443.063	0.663958764	29126.65849	4578553.325	0.636154183	37886.14352	5550856.583
P108-PWY	pyruvate fermentation to propanoate I	0.167534618	0.118062617	0.141198126	0.120574425	4.83E-01	201.910354	0.026336491	-0.049822317	0.102495299		1664.408317	6401781.471	0.025999143	1265.121657	7389500.822	0.017120529	2007.353806	6840831.076	0.029343713	4339.4812	6185079.573	0.070160475	547.1808982	4712113.285	0.011612219	5596.972656	3884179.998	0.144096635	12854.18958	4248324.269	0.30257082	9474.090876	4190083.013	0.226107474	9012.463914	3369325.325	0.267485714	17111.09288	5866073.965	0.291695825	9828.970956	4048443.063	0.242783974	10101.86373	4578553.325	0.220634401	21856.40099	5550856.583
P122-PWY	heterolactic fermentation	0.035275271	0.024104633	0.06744443	0.044839725	1.71E-03	0.714765821	-0.032169159	-0.051594854	-0.012743464		483.9909099	6401781.471	0.007560254	464.9784258	7389500.822	0.00629242	567.4692934	6840831.076	0.008295327	1275.306324	6185079.573	0.020619077	219.4161112	4712113.285	0.004656427	778.6703504	3884179.998	0.020047226	2627.320845	4248324.269	0.061843698	2275.824513	4190083.013	0.054314545	1328.977841	3369325.325	0.039443441	2355.149105	5866073.965	0.040148643	2270.346177	4048443.063	0.056079489	2905.622566	4578553.325	0.063461586	4784.334004	5550856.583
P124-PWY	Bifidobacterium shunt	0.04867725	0.029690825	0.092781274	0.062869776	1.19E-03	0.497118427	-0.044104024	-0.069858717	-0.018349332		773.2955513	6401781.471	0.012079381	1038.930327	7389500.822	0.014059547	854.3877562	6840831.076	0.012489532	3642.561719	6185079.573	0.058892722	357.5317222	4712113.285	0.007587503	994.9147396	3884179.998	0.025614537	3417.151394	4248324.269	0.080435277	2985.076492	4190083.013	0.071241464	1723.967292	3369325.325	0.051166543	3230.17907	5866073.965	0.055065434	2998.829985	4048443.063	0.074073661	3831.693312	4578553.325	0.08368786	5914.476009	5550856.583
P125-PWY	superpathway of (R,R)-butanediol biosynthesis	0.055314554	0.067683367	0.032974624	0.06619028	2.97E-01	124.1984343	0.02233993	-0.020908428	0.065588288		9149.263218	6401781.471	0.142917456	11525.67464	7389500.822	0.155973657	10391.90549	6840831.076	0.151909985	464.3889577	6185079.573	0.007508213	46.19507967	4712113.285	0.000980347	409.2295568	3884179.998	0.010535803	861.9168967	4248324.269	0.020288397	671.5112234	4190083.013	0.016026203	458.0556213	3369325.325	0.013594877	875.0910155	5866073.965	0.014917831	692.5765472	4048443.063	0.017107232	875.7613338	4578553.325	0.019127468	2219.674723	5550856.583
P161-PWY	acetylene degradation	0.065683896	0.048129012	0.30731919	0.162513047	4.06E-11	1.69566E-08	-0.241635294	-0.299891095	-0.183379494		344.5114181	6401781.471	0.005381493	299.8600559	7389500.822	0.00405792	303.0780236	6840831.076	0.004430427	3008.407649	6185079.573	0.048639757	142.2919108	4712113.285	0.003019705	2538.977291	3884179.998	0.065367138	5391.663991	4248324.269	0.126912723	4019.483809	4190083.013	0.095928501	2946.944002	3369325.325	0.08746392	3453.383246	5866073.965	0.058870435	5391.392368	4048443.063	0.133171994	4823.544144	4578553.325	0.105350835	8398.530146	5550856.583
P162-PWY	L-glutamate degradation V (via hydroxyglutarate)	4.11712E-06	1.54048E-05	0.012173403	0.044335653	9.44E-02	39.47714993	-0.012169286	-0.026529152	0.00219058		3.953534223	6401781.471	6.17568E-05	0	7389500.822	0	0	6840831.076	0	0	6185079.573	0	0	4712113.285	0	0	3884179.998	0	0	4248324.269	0	0	4190083.013	0	0	3369325.325	0	0	5866073.965	0	0	4048443.063	0	0	4578553.325	0	0	5550856.583
P163-PWY	L-lysine fermentation to acetate and butanoate	0.004243112	0.003099599	0.012307422	0.037801704	1.94E-01	81.20680608	-0.00806431	-0.020408013	0.004279393		66.69036581	6401781.471	0.001041747	66.66101083	7389500.822	0.000902104	50.88553774	6840831.076	0.00074385	135.1224916	6185079.573	0.002184652	27.05601651	4712113.285	0.00057418	154.5446637	3884179.998	0.003978823	323.2893303	4248324.269	0.007609808	342.8154381	4190083.013	0.008181591	180.1414172	3369325.325	0.005346513	281.9093439	5866073.965	0.004805758	183.6676878	4048443.063	0.004536749	288.8657121	4578553.325	0.006309104	651.0987348	5550856.583
P164-PWY	purine nucleobases degradation I (anaerobic)	0.008018855	0.006183258	0.021338978	0.034436971	2.53E-02	10.56138409	-0.013320123	-0.024912429	-0.001727818		47.89897195	6401781.471	0.000748213	86.97437348	7389500.822	0.001176999	111.4793704	6840831.076	0.001629617	110.5474305	6185079.573	0.001787324	7.955811014	4712113.285	0.000168837	209.9522529	3884179.998	0.005405317	562.8819625	4248324.269	0.013249506	526.2761449	4190083.013	0.012560041	335.3974602	3369325.325	0.00995444	563.4154952	5866073.965	0.009604644	257.9026238	4048443.063	0.006370415	866.0931017	4578553.325	0.018916305	1019.713985	5550856.583
P184-PWY	protocatechuate degradation I (meta-cleavage pathway)	0.00323715	0.002599238	0.001177883	0.001310194	1.16E-02	4.828123239	0.002059267	0.000525582	0.003592953		36.64081674	6401781.471	0.000572353	44.96401883	7389500.822	0.000608485	87.7600608	6840831.076	0.001282886	74.10476332	6185079.573	0.001198121	13.16700774	4712113.285	0.000279429	106.0745241	3884179.998	0.002730937	250.2649611	4248324.269	0.00589091	158.1217024	4190083.013	0.003773713	101.5171152	3369325.325	0.003012981	234.4819094	5866073.965	0.003997255	158.1468201	4048443.063	0.003906361	267.0007587	4578553.325	0.005831553	585.9554151	5550856.583
P221-PWY	octane oxidation	0.216741364	0.214805317	3.24E-01	2.31E-01	1.28E-01	53.53487756	-0.107346946	-0.24768736	0.032993469		37185.87517	6401781.471	5.81E-01	48399.48869	7389500.822	6.55E-01	19783.82141	6840831.076	0.289202016	2712.935162	6185079.573	0.043862575	75.39151952	4712113.285	0.001599951	19589.56149	3884179.998	0.504342268	3634.979377	4248324.269	0.085562663	3021.36601	4190083.013	0.072107545	14305.80993	3369325.325	0.424589749	2736.107081	5866073.965	0.046642901	2620.570288	4048443.063	0.064730323	3570.281995	4578553.325	0.077978386	5608.429906	5550856.583
P23-PWY	reductive TCA cycle I	0.149338119	0.117566553	0.123626975	0.144029142	5.15E-01	215.0631911	0.025711144	-0.053887638	0.105309926		1138.143652	6401781.471	0.017778546	962.6051439	7389500.822	0.01302666	2113.227213	6840831.076	0.030891381	5720.514649	6185079.573	0.092488942	334.1013576	4712113.285	0.007090266	3209.51961	3884179.998	0.082630558	11762.44995	4248324.269	0.276872696	6463.946031	4190083.013	0.154267732	9413.11586	3369325.325	0.279376877	20800.67246	5866073.965	0.354592741	7601.058392	4048443.063	0.187752632	7432.522137	4578553.325	0.162333419	18762.85442	5550856.583
P241-PWY	coenzyme B biosynthesis	0.038779359	0.037601461	0.007773754	0.011988161	8.41E-03	3.517395195	0.031005604	0.009202683	0.052808526		42.80303602	6401781.471	0.000668611	187.7148355	7389500.822	0.002540291	513.9975435	6840831.076	0.007513671	1477.598372	6185079.573	0.023889723	35.09589041	4712113.285	0.000744801	529.6353088	3884179.998	0.013635705	2968.850303	4248324.269	0.069882855	1283.864163	4190083.013	0.030640542	2815.835935	3369325.325	0.083572694	7173.625124	5866073.965	0.122290056	1687.686923	4048443.063	0.041687308	1325.07506	4578553.325	0.028940911	5362.040712	5550856.583
P261-PWY	coenzyme M biosynthesis I	0.001450472	0.001641978	0.000454885	0.000776227	4.40E-02	18.39399995	0.000995587	3.01361E-05	0.001961038		7.57125418	6401781.471	0.000118268	11.14978733	7389500.822	0.000150887	15.64748156	6840831.076	0.000228737	49.25433783	6185079.573	0.000796341	0	4712113.285	0	32.58781693	3884179.998	0.000838988	230.159957	4248324.269	0.005417665	82.88178251	4190083.013	0.001978046	21.49105275	3369325.325	0.000637844	84.91514354	5866073.965	0.001447563	36.41041439	4048443.063	0.000899368	108.4634753	4578553.325	0.002368946	286.2718217	5550856.583
P281-PWY	3-phenylpropanoate degradation	0.005686793	0.00442953	0.005275791	0.004135982	7.65E-01	319.597425	0.000411003	-0.002393047	0.003215052		122.6943132	6401781.471	0.001916565	85.69619195	7389500.822	0.001159702	98.99455534	6840831.076	0.001447113	140.3900095	6185079.573	0.002269817	21.91757579	4712113.285	0.000465133	146.5671439	3884179.998	0.003773439	426.6858311	4248324.269	0.010043627	329.9415991	4190083.013	0.007874345	219.4855613	3369325.325	0.006514229	396.0850052	5866073.965	0.006752131	362.6600405	4048443.063	0.008958013	341.7731416	4578553.325	0.007464654	1007.783646	5550856.583
P341-PWY	glycolysis V (Pyrococcus)	0.000772804	0.000714792	0.000820475	0.001103093	8.56E-01	357.6383497	-4.76712E-05	-0.000574312	0.00047897		4.999643821	6401781.471	7.80977E-05	10.3487047	7389500.822	0.000140046	0	6840831.076	0	52.46875126	6185079.573	0.000848312	0	4712113.285	0	9.99817153	3884179.998	0.000257408	35.67628447	4248324.269	0.000839773	69.89663401	4190083.013	0.001668144	24.98635572	3369325.325	0.000741583	22.14350757	5866073.965	0.000377484	73.09734365	4048443.063	0.001805567	68.84373727	4578553.325	0.001503613	131.5057088	5550856.583
P381-PWY	adenosylcobalamin biosynthesis II (late cobalt incorporation)	0.009240006	0.007645663	0.014270241	0.013987284	0.104089316	43.50933422	-0.005030235	-0.011137806	0.001077337		7.264676313	6401781.471	0.000113479	50.68616332	7389500.822	0.000685921	146.7906122	6840831.076	0.002145801	95.07076739	6185079.573	0.001537099	60.15876591	4712113.285	0.001276683	142.9336105	3884179.998	0.003679892	730.4758118	4248324.269	0.017194446	657.629765	4190083.013	0.01569491	558.8453345	3369325.325	0.016586268	587.6742298	5866073.965	0.010018186	474.7559093	4048443.063	0.011726876	734.5522693	4578553.325	0.016043327	1460.862556	5550856.583
P4-PWY	superpathway of L-lysine, L-threonine and L-methionine biosynthesis I	0.190759784	0.107011545	0.362881995	0.128327893	3.36328E-05	0.014058516	-0.172122211	-0.24410862	-0.100135802		3292.950621	6401781.471	0.051438035	4360.04493	7389500.822	0.05900324	4520.503984	6840831.076	0.066081211	5609.168089	6185079.573	0.090688697	1041.581854	4712113.285	0.022104347	6513.344588	3884179.998	0.167689051	12434.02213	4248324.269	0.292680627	12126.98443	4190083.013	0.289421102	9054.375105	3369325.325	0.268729619	13119.52916	5866073.965	0.223650933	10781.98343	4048443.063	0.266324196	12209.42206	4578553.325	0.266665499	21318.7415	5550856.583
P42-PWY	incomplete reductive TCA cycle	0.226128999	0.24524254	0.192278605	0.185158228	0.643049291	268.7946036	0.033850394	-0.116202264	0.183903052		26010.7871	6401781.471	0.406305451	1095.187986	7389500.822	0.014820866	1339.853968	6840831.076	0.019586129	4762.021047	6185079.573	0.076992074	50211.11541	4712113.285	1.065575303	5174.062085	3884179.998	0.133208607	9107.084613	4248324.269	0.214368867	6835.389917	4190083.013	0.163132566	6036.080894	3369325.325	0.179148058	14029.25137	5866073.965	0.239159128	8159.397108	4048443.063	0.201544075	7868.267599	4578553.325	0.171850518	16600.25052	5550856.583
P441-PWY	superpathway of N-acetylneuraminate degradation	0.032577435	0.025939481	0.082895267	0.066064191	0.000213307	0.089162362	-0.050317832	-0.075690437	-0.024945227		246.5149104	6401781.471	0.003850724	161.7054316	7389500.822	0.002188313	234.311533	6840831.076	0.003425191	490.6078119	6185079.573	0.007932118	148.453663	4712113.285	0.003150469	1381.817651	3884179.998	0.035575531	2432.884379	4248324.269	0.057266918	2170.050163	4190083.013	0.051790147	1360.673834	3369325.325	0.040384163	1827.285474	5866073.965	0.031150059	1808.552806	4048443.063	0.044672798	2667.803405	4578553.325	0.058267387	5348.222267	5550856.583
P461-PWY	hexitol fermentation to lactate, formate, ethanol and acetate	0.025631873	0.021060806	0.075204077	0.058278122	3.17774E-05	0.01328296	-0.049572204	-0.071431018	-0.027713391		208.7210498	6401781.471	0.003260359	177.0922549	7389500.822	0.002396539	235.257497	6840831.076	0.003439019	405.6374956	6185079.573	0.006558323	77.90867999	4712113.285	0.00165337	1254.929987	3884179.998	0.03230875	1891.198897	4248324.269	0.04451635	1407.573114	4190083.013	0.033592965	1029.443552	3369325.325	0.030553403	1268.401702	5866073.965	0.021622668	1936.980097	4048443.063	0.047845062	1809.495316	4578553.325	0.039521115	4387.53312	5550856.583
P562-PWY	myo-inositol degradation I	0.009519733	0.005285265	0.040432881	0.0371777	8.46622E-06	0.00353888	-0.030913148	-0.043251136	-0.01857516		800.9991029	6401781.471	0.012512128	187.0626505	7389500.822	0.002531465	207.1575539	6840831.076	0.003028251	275.944202	6185079.573	0.00446145	87.94667483	4712113.285	0.001866396	218.8277879	3884179.998	0.005633822	558.1962521	4248324.269	0.01313921	565.4535741	4190083.013	0.013495045	372.9806283	3369325.325	0.011069891	748.1126518	5866073.965	0.012753209	419.800557	4048443.063	0.010369432	725.0902032	4578553.325	0.015836666	1156.655247	5550856.583
P621-PWY	nylon-6 oligomer degradation	0.000492666	0.000257768	0.000475806	0.000940879	0.919340768	384.2844408	1.68595E-05	-0.000315754	0.000349473		33.97815913	6401781.471	0.000530761	18.975	7389500.822	0.000256783	26.98723404	6840831.076	0.000394502	33.75999112	6185079.573	0.00054583	10.34482759	4712113.285	0.000219537	9.53630715	3884179.998	0.000245517	28.34101382	4248324.269	0.00066711	31.3354232	4190083.013	0.000747847	28.56375839	3369325.325	0.000847759	11.75710141	5866073.965	0.000200425	36.08821085	4048443.063	0.00089141	39.03439696	4578553.325	0.000852549	21.65204388	5550856.583
PANTO-PWY	phosphopantothenate biosynthesis I	0.764574608	0.106799304	0.496483425	0.173504326	4.37624E-08	1.82927E-05	0.268091183	0.187596829	0.348585537		43466.69333	6401781.471	0.678978087	53123.06036	7389500.822	0.718899174	52344.16458	6840831.076	0.765172594	55649.04122	6185079.573	0.899730401	38275.8991	4712113.285	0.812287328	33475.82991	3884179.998	0.861850633	33184.8029	4248324.269	0.781126882	29988.69381	4190083.013	0.715706436	27392.06914	3369325.325	0.812983802	45580.51446	5866073.965	0.777019089	33057.73017	4048443.063	0.816554158	37255.89161	4578553.325	0.813704438	36999.14112	5550856.583
PANTOSYN-PWY	pantothenate and coenzyme A biosynthesis I	0.726255224	0.096658213	0.499816758	0.162829367	2.35735E-07	9.85372E-05	0.226438466	0.152344206	0.300532725		41878.71428	6401781.471	0.654172819	50983.75054	7389500.822	0.689948506	49062.47177	6840831.076	0.717200457	52684.44363	6185079.573	0.851798962	36907.1822	4712113.285	0.783240554	33029.29971	3884179.998	0.850354508	30909.77737	4248324.269	0.727575755	28628.84434	4190083.013	0.683252438	26092.03113	3369325.325	0.774399282	43092.45835	5866073.965	0.734604756	30735.0158	4048443.063	0.75918113	34579.67243	4578553.325	0.755253242	34734.39227	5550856.583
PENTOSE-P-PWY	pentose phosphate pathway	0.123889297	0.07827062	0.214452496	0.095311595	0.001494595	0.624740791	-0.090563199	-0.143458892	-0.037667506		2584.745104	6401781.471	0.040375404	1290.47507	7389500.822	0.01746363	2657.676672	6840831.076	0.038850202	4827.156925	6185079.573	0.078045187	636.0789451	4712113.285	0.013498804	3583.692401	3884179.998	0.092263809	8724.630516	4248324.269	0.205366398	7710.070952	4190083.013	0.184007594	4819.056089	3369325.325	0.143027331	6962.616457	5866073.965	0.118692954	7335.411228	4048443.063	0.18119092	9121.202394	4578553.325	0.199215817	16632.62394	5550856.583
PEPTIDOGLYCANSYN-PWY	peptidoglycan biosynthesis I (meso-diaminopimelate containing)	0.755567797	0.081711067	0.797406866	0.392926216	0.53290488	222.75424	-0.041839068	-0.175817848	0.092139711		40963.25758	6401781.471	0.639872788	49177.09107	7389500.822	0.665499501	46910.49259	6840831.076	0.685742596	51668.47058	6185079.573	0.83537277	35940.23637	4712113.285	0.762720126	36591.64745	3884179.998	0.942068788	30013.22154	4248324.269	0.706472003	34661.31979	4190083.013	0.827222747	25678.7193	3369325.325	0.76213238	46148.89923	5866073.965	0.786708444	29723.97022	4048443.063	0.734207441	33534.82431	4578553.325	0.732432756	34911.73209	5550856.583
PHOSLIPSYN-PWY	superpathway of phospholipid biosynthesis I (bacteria)	0.902083927	0.083443054	0.855473559	0.396837562	0.492253997	205.7621706	0.046610369	-0.088853958	0.182074695		50119.53458	6401781.471	0.782899804	61061.00749	7389500.822	0.826321141	58070.78664	6840831.076	0.848884967	64057.59342	6185079.573	1.035679374	42289.21943	4712113.285	0.897457613	41469.50007	3884179.998	1.067651347	36679.27229	4248324.269	0.863382124	40650.23063	4190083.013	0.970153348	30338.67459	3369325.325	0.900437674	54717.06899	5866073.965	0.932771549	36584.58902	4048443.063	0.903670583	41439.83494	4578553.325	0.905085777	41783.17938	5550856.583
POLYAMINSYN3-PWY	superpathway of polyamine biosynthesis II	0.028372995	0.01635183	0.043191338	0.02355837	0.014626676	6.113950644	-0.014818343	-0.026532005	-0.003104682		1538.945304	6401781.471	0.024039329	284.2983312	7389500.822	0.003847328	777.8557939	6840831.076	0.011370779	908.7649215	6185079.573	0.014692857	178.8996042	4712113.285	0.00379659	994.2065139	3884179.998	0.025596304	1545.532515	4248324.269	0.036379815	1533.11308	4190083.013	0.036589086	1351.203012	3369325.325	0.040103074	1949.077092	5866073.965	0.033226262	1284.553926	4048443.063	0.031729579	1692.883067	4578553.325	0.036974191	3897.669817	5550856.583
POLYAMSYN-PWY	superpathway of polyamine biosynthesis I	0.104726341	0.059270691	0.075340714	0.044988744	0.106757032	44.62443957	0.029385627	-0.006904703	0.065675956		2730.522751	6401781.471	0.042652545	486.9297001	7389500.822	0.00658948	9705.910709	6840831.076	0.14188204	3302.937492	6185079.573	0.053401698	268.5768025	4712113.285	0.00569971	3912.783879	3884179.998	0.10073642	5853.666494	4248324.269	0.137787658	3378.605364	4190083.013	0.080633375	5748.569706	3369325.325	0.170614861	9357.459445	5866073.965	0.159518266	4398.091236	4048443.063	0.108636608	3723.816569	4578553.325	0.081331729	10772.6709	5550856.583
POLYISOPRENSYN-PWY	polyisoprenoid biosynthesis (E. coli)	0.713101307	0.091401396	0.64108609	0.231220992	0.11045816	46.1715107	0.072015217	-0.016970838	0.161001273		42478.22551	6401781.471	0.663537575	49414.49983	7389500.822	0.668712285	46802.81722	6840831.076	0.684168586	51263.82406	6185079.573	0.828830469	39914.4869	4712113.285	0.847061276	33353.96167	3884179.998	0.858713079	28888.5316	4248324.269	0.679998272	29802.66418	4190083.013	0.711266676	24811.97231	3369325.325	0.736407735	42157.83355	5866073.965	0.718672042	28881.45244	4048443.063	0.713396533	32980.30175	4578553.325	0.720321451	32290.13397	5550856.583
PPGPPMET-PWY	ppGpp biosynthesis	0.207619717	0.24381091	0.418740787	0.241199598	0.010119737	4.230050263	-0.21112107	-0.367294333	-0.054947807		30754.15224	6401781.471	0.480399907	37436.32453	7389500.822	0.506615067	10655.75313	6840831.076	0.155766938	2675.823047	6185079.573	0.043262548	27538.63581	4712113.285	0.584422193	27035.96476	3884179.998	0.696053344	840.0183873	4248324.269	0.019772935	1660.705272	4190083.013	0.039634185	14740.7254	3369325.325	0.437497836	885.3127728	5866073.965	0.015092083	670.6015393	4048443.063	0.016564431	1577.051805	4578553.325	0.034444325	3112.406358	5550856.583
PROTOCATECHUATE-ORTHO-CLEAVAGE-PWY	protocatechuate degradation II (ortho-cleavage pathway)	1.59E-01	1.98E-01	0.1124417	0.065475679	0.401459572	167.8101011	0.046504374	-0.06823538	0.161244128		32930.0297	6401781.471	0.514388532	55246.42394	7389500.822	0.747634046	12245.16925	6840831.076	1.79E-01	3503.325313	6185079.573	0.056641556	270.2013799	4712113.285	0.005734187	1646.639983	3884179.998	0.042393503	3148.101745	4248324.269	0.0741022	4408.219159	4190083.013	0.10520601	1824.000108	3369325.325	0.05413547	7460.984528	5866073.965	0.127188722	2015.569843	4048443.063	0.049786296	2870.98512	4578553.325	0.062705071	6062.429923	5550856.583
PRPP-PWY	superpathway of histidine, purine, and pyrimidine biosynthesis	0.095996034	0.068035282	0.339160096	0.14065587	4.89668E-11	2.04681E-08	-0.243164061	-0.30134269	-0.184985433		1270.567769	6401781.471	0.019847097	810.5787596	7389500.822	0.01096933	1333.065461	6840831.076	0.019486893	2375.30152	6185079.573	0.038403734	620.2130262	4712113.285	0.013162099	5101.016071	3884179.998	0.131328004	6022.459991	4248324.269	0.141760836	5411.862455	4190083.013	0.129158836	3648.270175	3369325.325	0.108278953	4970.18739	5866073.965	0.084727663	6438.9198	4048443.063	0.159046816	6950.04377	4578553.325	0.151795628	14515.34876	5550856.583
PWY-1269	CMP-3-deoxy-D-manno-octulosonate biosynthesis I	0.668767384	0.116096743	0.676534224	0.4279307	0.918169448	383.7948294	-0.00776684	-0.158802036	0.143268355		40845.8881	6401781.471	0.6380394	48584.89768	7389500.822	0.657485517	47572.86582	6840831.076	0.695425239	49150.93301	6185079.573	0.794669372	35731.86943	4712113.285	0.758298183	33697.03912	3884179.998	0.867545766	22808.6136	4248324.269	0.536884949	29720.09389	4190083.013	0.709296064	21086.02615	3369325.325	0.625823395	37742.1534	5866073.965	0.643397162	23975.92576	4048443.063	0.592225836	27823.32139	4578553.325	0.607688049	21279.4076	5550856.583
PWY-1361	benzoyl-CoA degradation I (aerobic)	0.000196888	0.000195802	0.000153618	0.000661552	0.71569992	299.1625665	4.32692E-05	-0.000193849	0.000280387		7.540572874	6401781.471	0.000117789	14.1425188	7389500.822	0.000191387	20.09778799	6840831.076	0.000293792	20.99218349	6185079.573	0.0003394	0	4712113.285	0	0	3884179.998	0	29.72239703	4248324.269	0.000699626	4.31758594	4190083.013	0.000103043	11.70476141	3369325.325	0.000347392	0	5866073.965	0	0	4048443.063	0	15.83213377	4578553.325	0.000345789	21.26588681	5550856.583
PWY-1422	vitamin E biosynthesis (tocopherols)	0.000274824	0.000542109	0	0	0.078672307	32.88502436	0.000274824	-3.59234E-05	0.000585571		0	6401781.471	0	0	7389500.822	0	0	6840831.076	0	0	6185079.573	0	0	4712113.285	0	0	3884179.998	0	45.87136379	4248324.269	0.001079752	17.47986243	4190083.013	0.000417172	0	3369325.325	0	17.65007705	5866073.965	0.000300884	0	4048443.063	0	3.490141574	4578553.325	7.6228E-05	112.0306783	5550856.583
PWY-1501	mandelate degradation I	0.000391208	0.000302358	0.000104907	0.000218905	0.004102535	1.714859694	0.000286302	0.00010227	0.000470334		12.13452471	6401781.471	0.000189549	13.60186869	7389500.822	0.00018407	14.74080186	6840831.076	0.000215483	22.18255106	6185079.573	0.000358646	5.587034225	4712113.285	0.000118567	3.734009231	3884179.998	9.61338E-05	32.16240623	4248324.269	0.000757061	0	4190083.013	0	19.52101264	3369325.325	0.000579375	20.49972719	5866073.965	0.000349462	7.478654008	4048443.063	0.000184729	29.59036494	4578553.325	0.000646282	66.09226304	5550856.583
PWY-1541	superpathway of taurine degradation	0.001113175	0.000753689	0.001104015	0.00112508	0.973140883	406.7728893	9.16084E-06	-0.000538462	0.000556784		25.99105375	6401781.471	0.000405997	17.99667663	7389500.822	0.000243544	54.82159362	6840831.076	0.000801388	37.42522761	6185079.573	0.000605089	5.999094691	4712113.285	0.000127312	28.82960993	3884179.998	0.000742232	43.98108725	4248324.269	0.001035257	66.11344143	4190083.013	0.001577855	41.04988434	3369325.325	0.001218341	107.3105817	5866073.965	0.001829342	114.9473961	4048443.063	0.002839299	85.69083623	4578553.325	0.00187157	117.3961955	5550856.583
PWY-1622	formaldehyde assimilation I (serine pathway)	0.003476988	0.00252478	0.004887681	0.008769066	0.369414283	154.4151705	-0.001410693	-0.004537629	0.001716243		97.91322237	6401781.471	0.001529468	294.5984663	7389500.822	0.003986717	104.5935625	6840831.076	0.00152896	163.8988902	6185079.573	0.002649908	27.30899067	4712113.285	0.000579549	44.46566566	3884179.998	0.001144789	71.51881583	4248324.269	0.001683459	171.7939626	4190083.013	0.004100013	135.4769317	3369325.325	0.004020892	614.9259636	5866073.965	0.010482752	116.0353042	4048443.063	0.002866171	178.2981769	4578553.325	0.003894203	416.4659796	5550856.583
PWY-181	photorespiration	0.054155848	0.028177765	0.094064539	0.056742892	0.001441431	0.602518054	-0.039908691	-0.063637464	-0.016179919		1373.719654	6401781.471	0.021458397	1482.063938	7389500.822	0.020056347	3405.327624	6840831.076	0.049779443	4212.361736	6185079.573	0.068105215	440.8696165	4712113.285	0.009356091	1209.563181	3884179.998	0.03114076	3034.134609	4248324.269	0.071419563	2531.952608	4190083.013	0.060427266	1924.292006	3369325.325	0.057112087	2989.856932	5866073.965	0.05096862	2239.036388	4048443.063	0.05530611	3833.956574	4578553.325	0.083737292	7189.062483	5550856.583
PWY-1861	formaldehyde assimilation II (RuMP Cycle)	0.012200923	0.010227973	3.56E-02	0.038327363	0.001056233	0.441505514	-0.023352088	-0.036843497	-0.009860679		79.81313238	6401781.471	0.001246733	111.0125291	7389500.822	0.001502301	180.3860689	6840831.076	0.002636903	395.3509585	6185079.573	0.006392011	79.86489589	4712113.285	0.001694885	276.2006202	3884179.998	0.007110912	1158.304837	4248324.269	0.027264982	607.7767353	4190083.013	0.014505124	449.9524605	3369325.325	0.013354379	865.9941458	5866073.965	0.014762755	862.7911791	4048443.063	0.021311679	745.2958584	4578553.325	0.016277977	2111.979727	5550856.583
PWY-1882	superpathway of C1 compounds oxidation to CO2	0.000351535	0.000261313	0.000229278	0.000579407	0.297445666	124.3322882	0.000122257	-0.00011093	0.000355445		16.87083059	6401781.471	0.000263533	14.45749266	7389500.822	0.000195649	13.70140031	6840831.076	0.000200289	21.43883322	6185079.573	0.000346622	0	4712113.285	0	2.337251807	3884179.998	6.01736E-05	9.372264425	4248324.269	0.000220611	21.75679238	4190083.013	0.000519245	14.64119449	3369325.325	0.000434544	47.06167387	5866073.965	0.000802269	20.17663451	4048443.063	0.00049838	17.88703201	4578553.325	0.00039067	54.63044241	5550856.583
PWY-2221	Entner-Doudoroff pathway III (semi-phosphorylative)	4.87185E-05	8.87814E-05	3.60562E-06	1.57197E-05	0.079084512	33.05732592	4.51128E-05	-5.95797E-06	9.61837E-05		0	6401781.471	0	0	7389500.822	0	13.43596496	6840831.076	0.000196408	17.96954515	6185079.573	0.000290531	0	4712113.285	0	0	3884179.998	0	0	4248324.269	0	0	4190083.013	0	0	3369325.325	0	0	5866073.965	0	0	4048443.063	0	4.497895076	4578553.325	9.82383E-05	0	5550856.583
PWY-2941	L-lysine biosynthesis II	7.07E-02	5.95E-02	0.117505728	0.137484813	0.090878615	37.98726103	-0.046802664	-0.101321749	0.00771642		138.5026047	6401781.471	2.16E-03	143.2476963	7389500.822	0.00193853	335.3138192	6840831.076	0.004901653	398.7386212	6185079.573	0.006446782	121.9903844	4712113.285	0.002588868	5276.166986	3884179.998	0.135837345	5417.097235	4248324.269	0.127511388	4154.498535	4190083.013	0.099150745	3361.59147	3369325.325	0.099770463	3187.357461	5866073.965	0.054335446	5493.349544	4048443.063	0.135690424	4370.109135	4578553.325	0.095447379	10777.99208	5550856.583
PWY-2942	L-lysine biosynthesis III	0.874620271	0.081664858	0.669421522	0.158615198	1.75368E-07	7.33038E-05	0.205198749	0.137821028	0.272576471		47753.17889	6401781.471	0.745935785	56531.78202	7389500.822	0.765028429	57930.0327	6840831.076	0.846827411	63348.87786	6185079.573	1.024220903	42374.53408	4712113.285	0.899268152	31522.19082	3884179.998	0.811553297	36640.5482	4248324.269	0.862470609	41397.52991	4190083.013	0.9879883	28495.68327	3369325.325	0.845738554	53690.10576	5866073.965	0.915264725	36489.07959	4048443.063	0.901311418	41866.47062	4578553.325	0.91440391	41307.5101	5550856.583
PWY-3001	superpathway of L-isoleucine biosynthesis I	0.799308663	0.178081916	0.62387223	0.172454763	0.003946566	1.649664496	0.175436433	0.06187809	0.288994776		46557.86821	6401781.471	0.727264253	62291.87739	7389500.822	0.842978151	60255.57432	6840831.076	0.880822427	63508.55346	6185079.573	1.026802529	21378.33104	4712113.285	0.453688818	16450.91645	3884179.998	0.423536408	37957.93973	4248324.269	0.893480284	36494.36724	4190083.013	0.870970029	22971.40278	3369325.325	0.681780492	53491.59789	5866073.965	0.911880726	37692.42929	4048443.063	0.931035183	42652.01153	4578553.325	0.931560877	43264.29758	5550856.583
PWY-3661	glycine betaine degradation I	0.008695052	0.006009249	0.006295245	0.006609439	0.222869112	93.15928872	0.002399807	-0.001546873	0.006346488		1591.742197	6401781.471	0.024864051	162.6174292	7389500.822	0.002200655	361.2400569	6840831.076	0.005280646	300.2680668	6185079.573	0.004854716	137.8171242	4712113.285	0.002924741	95.7183398	3884179.998	0.002464313	554.2277603	4248324.269	0.013045797	464.8337466	4190083.013	0.011093664	304.1735854	3369325.325	0.00902773	347.9722217	5866073.965	0.005931944	354.0509006	4048443.063	0.00874536	493.2571118	4578553.325	0.010773209	432.1088784	5550856.583
PWY-3781	aerobic respiration I (cytochrome c)	1.240453523	0.537977434	1.752533349	1.289357777	0.046931896	19.61753246	-0.512079825	-1.016950053	-0.007209598		56834.22844	6401781.471	0.887787699	9026.517234	7389500.822	0.122153275	72478.30101	6840831.076	1.059495553	36571.36268	6185079.573	0.591283625	90265.302	4712113.285	1.915601271	71621.60717	3884179.998	1.843931208	50924.04114	4248324.269	1.198685362	67854.37648	4190083.013	1.619404109	46220.86277	3369325.325	1.371813592	78920.38282	5866073.965	1.345369719	43326.07208	4048443.063	1.07019097	45260.29966	4578553.325	0.988528394	85915.18489	5550856.583
PWY-3801	sucrose degradation II (sucrose synthase)	0.002107412	0.004215595	0	0	0.082468124	34.47167584	0.002107412	-0.000309044	0.004523869		0	6401781.471	0	0	7389500.822	0	0	6840831.076	0	0	6185079.573	0	0	4712113.285	0	0	3884179.998	0	353.0714967	4248324.269	0.008310842	133.7944479	4190083.013	0.003193122	0	3369325.325	0	134.1024546	5866073.965	0.002286068	0	4048443.063	0	29.94931074	4578553.325	0.000654122	871.9035956	5550856.583
PWY-4361	S-methyl-5-thio-&alpha;-D-ribose 1-phosphate degradation	0.020749061	0.017792786	0.037551284	0.08139184	0.231821967	96.90158213	-0.016802223	-0.04470111	0.011096665		41.91955147	6401781.471	0.000654811	41.18024836	7389500.822	0.000557281	135.3055377	6840831.076	0.001977911	134.7490067	6185079.573	0.002178614	35.20959671	4712113.285	0.000747215	1436.29131	3884179.998	0.03697798	1719.221666	4248324.269	0.040468231	1101.738355	4190083.013	0.026293951	972.151223	3369325.325	0.028852994	896.9371311	5866073.965	0.015290246	1828.942268	4048443.063	0.045176435	1118.382532	4578553.325	0.024426548	3210.931983	5550856.583
PWY-4722	creatinine degradation II	0.000259224	0.000268841	0.000285243	0.000419778	0.792837879	331.4062334	-2.60198E-05	-0.000225099	0.000173059		0	6401781.471	0	0.989176094	7389500.822	1.33862E-05	17.74610884	6840831.076	0.000259415	2.997035972	6185079.573	4.84559E-05	0	4712113.285	0	2.992823772	3884179.998	7.70516E-05	2.997993748	4248324.269	7.05689E-05	17.91909837	4190083.013	0.000427655	11.94877058	3369325.325	0.000354634	35.75194512	5866073.965	0.00060947	20.86918683	4048443.063	0.000515487	14.95230334	4578553.325	0.000326573	53.66246064	5550856.583
PWY-4984	urea cycle	0.082800943	0.060217865	0.09551287	0.104090035	0.586113584	244.995478	-0.012711926	-0.059451674	0.034027821		687.082976	6401781.471	0.010732684	717.7876972	7389500.822	0.009713616	1172.049387	6840831.076	0.017133143	2990.091406	6185079.573	0.048343621	291.106663	4712113.285	0.006177837	2712.354932	3884179.998	0.069830825	6166.50563	4248324.269	0.145151482	3922.396881	4190083.013	0.093611436	4345.833567	3369325.325	0.128982308	8367.056495	5866073.965	0.142634691	4837.838904	4048443.063	0.119498751	4508.968084	4578553.325	0.098480192	12310.86792	5550856.583
PWY-5005	biotin biosynthesis II	0.00096074	0.000792186	0.013304801	0.015702277	1.70876E-05	0.007142602	-0.012344062	-0.0174456	-0.007242523		1.199979441	6401781.471	1.87445E-05	5.999584307	7389500.822	8.12E-05	7.319328112	6840831.076	1.07E-04	10.19872518	6185079.573	0.000164892	0	4712113.285	0	47.95606172	3884179.998	1.23E-03	60.51485136	4248324.269	1.42E-03	53.32959151	4190083.013	0.001272757	47.12507629	3369325.325	1.40E-03	61.73414709	5866073.965	0.001052393	28.18224642	4048443.063	0.000696126	126.0944574	4578553.325	0.002754024	123.228994	5550856.583
PWY-5022	4-aminobutanoate degradation V	0.123918117	0.101824133	0.198897952	0.123811882	0.033660545	14.07010764	-0.074979835	-0.143762516	-0.006197153		9733.180625	6401781.471	0.152038627	1681.717101	7389500.822	0.022758196	10543.16333	6840831.076	0.154121089	3540.03911	6185079.573	0.057235143	303.9095855	4712113.285	0.006449539	3773.937932	3884179.998	0.097161767	4466.841804	4248324.269	0.105143617	5161.897678	4190083.013	0.123193208	5728.629908	3369325.325	0.170023057	7664.468298	5866073.965	0.130657546	3868.328079	4048443.063	0.095551006	3703.157619	4578553.325	0.080880517	8347.176441	5550856.583
PWY-5028	L-histidine degradation II	0.048329707	0.137534677	0.044207886	0.041974053	0.913634209	381.8990995	0.004121821	-0.075549485	0.083793127		199.0926931	6401781.471	0.003109958	150.5805219	7389500.822	0.002037763	399.3096887	6840831.076	0.005837152	1062.088855	6185079.573	0.01717179	26504.45041	4712113.285	0.562474813	362.3428608	3884179.998	0.009328684	548.7200277	4248324.269	0.012916152	554.8967651	4190083.013	0.013243097	355.0988634	3369325.325	0.010539168	552.7925134	5866073.965	0.009423552	581.1759896	4048443.063	0.014355543	772.8293323	4578553.325	0.016879335	1452.280893	5550856.583
PWY-5088	L-glutamate degradation VIII (to propanoate)	0.000111377	0.00013547	0.001564639	0.00283836	0.002806256	1.173015216	-0.001453262	-0.002375123	-0.000531402		0	6401781.471	0	2.010037677	7389500.822	2.72E-05	12.16530096	6840831.076	1.78E-04	0	6185079.573	0	0	4712113.285	0	15.23737175	3884179.998	0.000392293	0	4248324.269	0.00E+00	0	4190083.013	0	0	3369325.325	0.00E+00	9.765100599	5866073.965	0.000166467	5.310283448	4048443.063	0.000131169	17.23492171	4578553.325	0.000376427	14.758119	5550856.583
PWY-5097	L-lysine biosynthesis VI	0.497514099	0.196013739	0.622466363	0.124488881	0.038619064	16.14276876	-0.124952265	-0.242614234	-0.007290295		38999.01503	6401781.471	0.609190039	44518.88431	7389500.822	0.602461322	29040.45275	6840831.076	0.424516443	16060.80332	6185079.573	0.259670116	35555.256	4712113.285	0.75455011	31197.95001	3884179.998	0.803205568	14240.6016	4248324.269	0.335205147	25362.57697	4190083.013	0.605300107	21219.56874	3369325.325	0.629786877	22501.80706	5866073.965	0.383592283	12742.85405	4048443.063	0.314759374	14731.97878	4578553.325	0.321760559	24101.08892	5550856.583
PWY-5100	pyruvate fermentation to acetate and lactate II	0.069935968	0.050971485	0.13506596	0.128335586	0.010844095	4.53283191	-0.065129992	-0.114592412	-0.015667571		332.0644722	6401781.471	0.005187064	343.6844249	7389500.822	0.004650983	817.5689004	6840831.076	0.01195131	2355.848792	6185079.573	0.038089224	148.2137962	4712113.285	0.003145378	2187.732689	3884179.998	0.056324184	4811.13135	4248324.269	0.113247743	3276.30599	4190083.013	0.078191911	3773.491695	3369325.325	0.111995469	9556.943044	5866073.965	0.162918898	4446.521977	4048443.063	0.109832889	3810.396887	4578553.325	0.083222726	8138.05714	5550856.583
PWY-5101	L-isoleucine biosynthesis II	0.825980797	0.185640112	0.715333325	0.199724612	0.071966567	30.08202483	0.110647472	-0.010595549	0.231890492		50432.87788	6401781.471	0.78779443	64461.88333	7389500.822	0.87234422	63872.11132	6840831.076	0.933689352	63309.29561	6185079.573	1.02358094	20619.38968	4712113.285	0.437582639	15509.76886	3884179.998	0.399306131	39583.7754	4248324.269	0.93175033	37249.57258	4190083.013	0.888993666	23390.37056	3369325.325	0.69421526	54606.13494	5866073.965	0.930880437	38640.85617	4048443.063	0.954462137	44149.93717	4578553.325	0.964277011	47335.00761	5550856.583
PWY-5103	L-isoleucine biosynthesis III	0.710198115	0.168644784	0.607328066	0.174269763	0.063471887	26.53124861	0.102870049	-0.006211888	0.211951987		41720.8296	6401781.471	0.651706557	56896.83738	7389500.822	0.769968618	54743.61604	6840831.076	0.800248032	55556.3363	6185079.573	0.898231553	17490.55966	4712113.285	0.371182919	13088.37989	3884179.998	0.336966358	34314.04167	4248324.269	0.807707687	31971.02622	4190083.013	0.763016535	19961.18372	3369325.325	0.592438598	47475.64002	5866073.965	0.809325629	33766.96747	4048443.063	0.834072925	38314.1713	4578553.325	0.836818283	40288.99147	5550856.583
PWY-5104	L-isoleucine biosynthesis IV	0.121761532	0.088053297	0.144081434	0.126715928	0.477268595	199.4982727	-0.022319902	-0.085369099	0.040729295		4963.417357	6401781.471	0.077531815	552.2854024	7389500.822	0.00747392	15369.87285	6840831.076	0.224678444	2933.571704	6185079.573	0.047429813	283.8524685	4712113.285	0.006023889	1314.333637	3884179.998	0.033838124	6003.817314	4248324.269	0.141322012	3966.401857	4190083.013	0.094661653	4835.49491	3369325.325	0.143515228	11791.06814	5866073.965	0.201004423	4002.272022	4048443.063	0.098859536	4866.309272	4578553.325	0.106284866	10395.98112	5550856.583
PWY-5121	superpathway of geranylgeranyl diphosphate biosynthesis II (via MEP)	0.383611192	0.127678541	0.398639123	0.104341787	0.696425605	291.1059027	-0.015027931	-0.09402279	0.063966929		20721.40413	6401781.471	0.323681841	3824.311706	7389500.822	5.18E-02	24983.82935	6840831.076	0.365216288	14723.37056	6185079.573	0.238046583	14570.31387	4712113.285	0.309209753	10104.98254	3884179.998	2.60E-01	21519.52172	4248324.269	0.506541412	21842.22917	4190083.013	0.521283925	12620.64979	3369325.325	0.374574984	29484.61565	5866073.965	0.502629456	19427.32062	4048443.063	0.479871405	21319.72707	4578553.325	0.465643306	29565.46688	5550856.583
PWY-5154	L-arginine biosynthesis III (via N-acetyl-L-citrulline)	0.0917446	0.068157177	0.377245304	0.195738288	1.77789E-10	7.43158E-08	-0.285500704	-0.358214299	-0.212787109		15492.4076	6401781.471	0.242001506	1044.730178	7389500.822	0.014138035	10806.68891	6840831.076	0.157973334	3544.784353	6185079.573	0.057311863	1191.960493	4712113.285	0.025295667	1986.023612	3884179.998	0.051131091	3613.099451	4248324.269	0.085047638	2774.483541	4190083.013	0.066215479	1909.854862	3369325.325	0.056683599	2941.97706	5866073.965	0.050152403	3069.467675	4048443.063	0.075818472	3352.244204	4578553.325	0.073216232	7721.716501	5550856.583
PWY-5177	glutaryl-CoA degradation	2.08273E-06	7.79285E-06	1.03E-02	3.96E-02	0.11209469	46.85558062	-0.010295542	-2.31E-02	0.002515109		1.999972985	6401781.471	3.12E-05	0	7389500.822	0.00E+00	0	6840831.076	0	0	6185079.573	0	0	4712113.285	0	0	3884179.998	0	0	4248324.269	0	0	4190083.013	0	0	3369325.325	0.00E+00	0	5866073.965	0	0	4048443.063	0	0	4578553.325	0	0	5550856.583
PWY-5178	toluene degradation IV (aerobic) (via catechol)	0.008137326	0.005759241	0.02468032	0.020121942	2.49869E-05	0.010444536	-0.016542994	-0.023710522	-0.009375466		99.75255836	6401781.471	0.0015582	142.1838055	7389500.822	0.001924133	120.9480387	6840831.076	0.001768031	249.5370364	6185079.573	0.0040345	30.64585538	4712113.285	0.000650363	192.1065449	3884179.998	0.004945871	762.582077	4248324.269	0.017950185	539.1722737	4190083.013	0.012867818	310.8312127	3369325.325	0.009225325	522.0946645	5866073.965	0.00890024	465.0942861	4048443.063	0.011488226	577.5595188	4578553.325	0.012614454	1102.741125	5550856.583
PWY-5180	toluene degradation I (aerobic) (via o-cresol)	0.032604163	0.022334815	0.127572387	0.083715945	3.87477E-08	1.61965E-05	-0.094968224	-0.124435475	-0.065500973		364.7024196	6401781.471	0.00569689	195.6861737	7389500.822	0.002648165	357.2736932	6840831.076	0.005222665	1560.390281	6185079.573	0.025228298	133.6364822	4712113.285	0.00283602	891.5642981	3884179.998	0.022953733	2637.460554	4248324.269	0.062082374	2002.687262	4190083.013	0.047795885	1320.62858	3369325.325	0.039195639	1986.443243	5866073.965	0.033863249	2169.236531	4048443.063	0.053581994	2371.860139	4578553.325	0.051803702	4336.213751	5550856.583
PWY-5181	toluene degradation III (aerobic) (via p-cresol)	0.005687637	0.004798414	0.042167751	0.030680841	6.1904E-09	2.58759E-06	-0.036480114	-0.046713594	-0.026246635		80.57452573	6401781.471	0.001258627	115.7777657	7389500.822	0.001566787	182.5319768	6840831.076	0.002668272	1264.859847	6185079.573	0.020450179	42.84773852	4712113.285	0.00090931	284.0243889	3884179.998	0.007312338	140.1960903	4248324.269	0.003300033	234.9250627	4190083.013	0.005606692	139.2944162	3369325.325	0.004134193	180.8855664	5866073.965	0.003083588	245.9040255	4048443.063	0.006074039	273.6663893	4578553.325	0.005977137	653.6921026	5550856.583
PWY-5182	toluene degradation II (aerobic) (via 4-methylcatechol)	0.032604163	0.022334815	0.127572387	0.083715945	3.87477E-08	1.61965E-05	-0.094968224	-0.124435475	-0.065500973		364.7024196	6401781.471	5.70E-03	195.6861737	7389500.822	0.002648165	357.2736932	6840831.076	0.005222665	1560.390281	6185079.573	0.025228298	133.6364822	4712113.285	0.00283602	891.5642981	3884179.998	0.022953733	2637.460554	4248324.269	0.062082374	2002.687262	4190083.013	4.78E-02	1320.62858	3369325.325	0.039195639	1986.443243	5866073.965	0.033863249	2169.236531	4048443.063	0.053581994	2371.860139	4578553.325	0.051803702	4336.213751	5550856.583
PWY-5183	superpathway of aerobic toluene degradation	0.004942354	0.003632665	0.022500009	0.017504546	3.56114E-07	0.000148856	-0.017557654	-0.023525069	-0.011590239		55.148713	6401781.471	0.000861459	88.6121642	7389500.822	0.001199163	52.23954679	6840831.076	0.000763643	245.6734313	6185079.573	0.003972033	25.05660763	4712113.285	0.000531749	147.0435367	3884179.998	0.003785703	252.0206064	4248324.269	0.005932236	312.940553	4190083.013	0.0074686	187.1792684	3369325.325	0.005555393	267.983517	5866073.965	0.004568362	316.8351417	4048443.063	0.007826098	349.9046991	4578553.325	0.007642255	837.4153736	5550856.583
PWY-5188	tetrapyrrole biosynthesis I (from glutamate)	0.744481188	0.089444559	0.584785288	0.135891825	1.64171E-05	0.00686233	0.1596959	0.094230443	0.225161358		41007.00353	6401781.471	6.41E-01	49483.91895	7389500.822	0.669651715	47039.64583	6840831.076	0.687630572	51454.91654	6185079.573	8.32E-01	35970.51358	4712113.285	0.763362666	37457.36363	3884179.998	0.964357049	30819.63142	4248324.269	0.725453837	32170.99933	4190083.013	7.68E-01	27381.75867	3369325.325	0.812677792	45410.56575	5866073.965	0.774121943	30349.03032	4048443.063	0.749646959	34077.30884	4578553.325	0.744281139	35465.39551	5550856.583
PWY-5189	tetrapyrrole biosynthesis II (from glycine)	0.736508362	0.081452592	0.740426996	0.384047056	0.952354063	398.0839982	-0.003918634	-0.13513349	0.127296223		40968.75406	6401781.471	0.639958647	49481.7879	7389500.822	0.669622876	47046.74504	6840831.076	0.687734349	51895.18429	6185079.573	0.839038264	35954.00557	4712113.285	0.763012334	35021.30352	3884179.998	0.901639562	30653.75299	4248324.269	0.721549276	31808.37865	4190083.013	0.759134808	26161.65509	3369325.325	0.776465689	46198.12354	5866073.965	0.78754758	30232.26041	4048443.063	0.746762643	33848.88171	4578553.325	0.739292071	35129.95677	5550856.583
PWY-5198	factor 420 biosynthesis	0.002577315	0.00277974	0.001044002	0.001212727	0.063201203	26.41810303	0.001533313	-9.49155E-05	0.003161541		28.47187948	6401781.471	0.000444749	54.91252343	7389500.822	0.000743115	15.10805283	6840831.076	2.21E-04	380.3148321	6185079.573	6.15E-03	27.93285121	4712113.285	5.93E-04	34.45380375	3884179.998	0.000887029	328.3789145	4248324.269	0.00772961	126.791601	4190083.013	0.003025993	21.71192158	3369325.325	0.0006444	96.05665086	5866073.965	0.001637495	47.11493308	4048443.063	0.001163779	156.6139875	4578553.325	0.0034206	518.3356107	5550856.583
PWY-5265	peptidoglycan biosynthesis II (staphylococci)	0.025394764	0.025181307	0.082534969	0.077838099	0.000178322	0.074538494	-0.057140206	-0.085556533	-0.028723878		11.89365067	6401781.471	0.000185787	11.86238899	7389500.822	0.00016053	80.62418962	6840831.076	0.001178573	35.43356427	6185079.573	0.000572888	0	4712113.285	0	1108.37722	3884179.998	0.028535681	1876.500333	4248324.269	0.044170365	1466.723576	4190083.013	0.035004642	765.1203711	3369325.325	0.022708415	1056.93932	5866073.965	0.018017831	1198.772149	4048443.063	0.029610696	2398.535468	4578553.325	0.052386317	5369.736746	5550856.583
PWY-5266	p-cymene degradation	0.002140745	0.005767669	0.002763507	0.016167512	0.837044972	349.8847982	-0.000622762	-0.006666159	0.005420636		243.4284509	6401781.471	0.003802511	140.7307796	7389500.822	0.001904469	217.2484811	6840831.076	0.003175762	0	6185079.573	0	0	4712113.285	0	0	3884179.998	0	0	4248324.269	0	0	4190083.013	0	0	3369325.325	0	1362.597425	5866073.965	0.023228439	0	4048443.063	0	0	4578553.325	0	0	5550856.583
PWY-5273	p-cumate degradation	0.002140745	0.005767669	0.002763507	0.016167512	0.837044972	349.8847982	-0.000622762	-0.006666159	0.005420636		243.4284509	6401781.471	3.80E-03	140.7307796	7389500.822	1.90E-03	217.2484811	6840831.076	3.18E-03	0	6185079.573	0	0	4712113.285	0	0	3884179.998	0	0	4248324.269	0.00E+00	0	4190083.013	0	0	3369325.325	0	1362.597425	5866073.965	0.023228439	0	4048443.063	0	0	4578553.325	0	0	5550856.583
PWY-5304	superpathway of sulfur oxidation (Acidianus ambivalens)	0.060535198	0.127301754	0.021857851	0.02325351	0.277004111	115.7877186	0.038677346	-0.034568687	0.111923379		1706.17	6401781.471	2.67E-02	50.82	7389500.822	6.88E-04	7070.5	6840831.076	1.03E-01	150.22	6185079.573	0.002428748	23792.66	4712113.285	0.504925467	197	3884179.998	0.005071856	377.61	4248324.269	8.89E-03	490.25	4190083.013	0.011700246	315.38	3369325.325	0.009360331	434.44	5866073.965	0.007405975	482.22	4048443.063	0.011911246	579.34	4578553.325	0.012653342	1194.33	5550856.583
PWY-5345	superpathway of L-methionine biosynthesis (by sulfhydrylation)	0.25999336	0.133036721	0.41942548	0.196694549	0.001853996	0.774970509	-0.159432121	-0.255718285	-0.063145956		27760.29887	6401781.471	0.433633966	41295.76519	7389500.822	5.59E-01	25304.25176	6840831.076	0.369900257	7547.280497	6185079.573	1.22E-01	698.885133	4712113.285	0.014831671	4562.587486	3884179.998	1.17E-01	12039.05826	4248324.269	0.283383694	8994.175624	4190083.013	2.15E-01	7315.733079	3369325.325	0.217127537	12551.16736	5866073.965	0.213961969	9893.119452	4048443.063	0.244368497	10860.2422	4578553.325	2.37E-01	20552.92208	5550856.583
PWY-5347	superpathway of L-methionine biosynthesis (transsulfuration)	0.149859855	0.10239108	0.292120274	0.137554562	0.000291652	0.121910491	-0.142260418	-0.213726751	-0.070794085		1519.954424	6401781.471	0.023742679	2020.824261	7389500.822	0.027347236	2167.594201	6840831.076	0.031686124	3125.042034	6185079.573	0.050525494	589.54468	4712113.285	0.012511259	5408.457646	3884179.998	0.139243229	11541.97778	4248324.269	0.271683069	9067.695759	4190083.013	0.216408499	6317.226509	3369325.325	0.187492329	9174.183365	5866073.965	0.156393926	10034.7358	4048443.063	0.247866541	10901.55426	4578553.325	0.23810041	20127.91111	5550856.583
PWY-5384	sucrose degradation IV (sucrose phosphorylase)	0.048061664	0.068177707	0.086739558	0.050238984	0.066578463	27.82979753	-0.038677894	-0.080264089	0.002908301		3138.496203	6401781.471	4.90E-02	166.7184779	7389500.822	2.26E-03	12323.14309	6840831.076	1.80E-01	2440.567996	6185079.573	0.039458959	104.2324552	4712113.285	0.002212011	511.887824	3884179.998	0.013178787	899.4987158	4248324.269	0.021173024	1062.757764	4190083.013	0.025363645	450.8588811	3369325.325	0.013381281	707.9418768	5866073.965	0.01206841	860.7080567	4048443.063	0.021260224	1285.759324	4578553.325	0.028082218	2687.162429	5550856.583
PWY-5392	reductive TCA cycle II	0.000513928	0.000438172	4.02478E-05	7.565E-05	0.001207951	0.504923483	0.00047368	0.000221669	0.000725692		20.94803639	6401781.471	3.27E-04	10.45935439	7389500.822	0.000141543	6.987545955	6840831.076	1.02E-04	13.97093885	6185079.573	0.000225881	0	4712113.285	0	13.97489597	3884179.998	0.00035979	27.96581492	4248324.269	0.000658279	66.2450431	4190083.013	0.001580996	31.42768468	3369325.325	0.000932759	59.34497376	5866073.965	0.001011664	6.997374194	4048443.063	0.000172841	17.48473493	4578553.325	0.000381883	62.88650802	5550856.583
PWY-5415	catechol degradation I (meta-cleavage pathway)	0.026822599	0.018401891	0.112939835	0.077104573	4.27043E-08	1.78504E-05	-0.086117236	-0.112825696	-0.059408776		280.44918	6401781.471	0.004380799	167.2972964	7389500.822	0.002263986	259.5647603	6840831.076	0.003794345	1244.195833	6185079.573	0.020116084	110.713803	4712113.285	0.002349557	733.4026124	3884179.998	0.018881787	2205.811875	4248324.269	0.051921928	1714.992058	4190083.013	0.040929787	1101.648141	3369325.325	0.032696402	1658.385661	5866073.965	0.028270794	1827.863447	4048443.063	0.045149788	1987.403947	4578553.325	0.04340681	3430.046029	5550856.583
PWY-5417	catechol degradation III (ortho-cleavage pathway)	0.073722861	0.119827977	0.147424266	0.111565369	0.056191175	23.48791129	-0.073701405	-0.149514583	0.002111772		18932.19436	6401781.471	0.295733218	32458.88491	7389500.822	0.439256801	6074.187387	6840831.076	0.088793121	1424.118891	6185079.573	0.02302507	50.16189519	4712113.285	0.001064531	362.8541566	3884179.998	0.009341847	1455.249391	4248324.269	0.034254668	1224.726038	4190083.013	0.029229159	685.5065718	3369325.325	0.020345514	1038.762062	5866073.965	0.017707961	1159.753548	4048443.063	0.028646903	1496.723284	4578553.325	0.032689873	2946.91541	5550856.583
PWY-5419	catechol degradation to 2-oxopent-4-enoate II	0.009006654	0.007304418	0.01940966	0.047406317	0.191307908	79.96670572	-0.010403006	-0.026201718	0.005395705		78.43696146	6401781.471	0.001225236	104.6110388	7389500.822	0.001415671	121.0039752	6840831.076	0.001768849	210.9444992	6185079.573	0.003410538	42.32225549	4712113.285	0.000898159	520.8506164	3884179.998	0.013409539	696.6672994	4248324.269	0.016398638	477.0890458	4190083.013	0.011386148	363.6257302	3369325.325	0.010792242	423.3003365	5866073.965	0.007216076	678.5421332	4048443.063	0.01676057	461.1815494	4578553.325	0.010072648	1562.596799	5550856.583
PWY-5420	catechol degradation II (meta-cleavage pathway)	0.012118482	0.009408642	0.023781831	0.052162435	0.187863308	78.52686288	-0.011663349	-0.029228552	0.005901854		113.573889	6401781.471	0.001774098	119.4420559	7389500.822	0.001616375	155.9565968	6840831.076	0.00227979	325.4143282	6185079.573	0.00526128	57.6404434	4712113.285	0.00122324	580.554478	3884179.998	0.014946642	966.1888949	4248324.269	0.022742824	679.5492607	4190083.013	0.016218038	497.9141557	3369325.325	0.014777859	606.5530176	5866073.965	0.010340017	911.5812382	4048443.063	0.022516835	678.7539264	4578553.325	0.014824637	1986.406404	5550856.583
PWY-5430	meta cleavage pathway of aromatic compounds	0.007334986	0.005970758	0.015156482	0.01968706	0.031261794	13.06743006	-0.007821497	-0.014911532	-0.000731461		73.42097763	6401781.471	0.001146884	122.0151851	7389500.822	0.001651197	103.7532402	6840831.076	0.001516676	192.2054112	6185079.573	0.003107566	18.36737647	4712113.285	0.000389791	349.1584264	3884179.998	0.008989244	606.6795414	4248324.269	0.014280443	341.4775979	4190083.013	0.008149662	302.3471032	3369325.325	0.008973521	393.2938171	5866073.965	0.006704549	717.3830459	4048443.063	0.017719974	344.7452264	4578553.325	0.007529567	1147.924013	5550856.583
PWY-5431	aromatic compounds degradation via &beta;-ketoadipate	0.073722861	0.119827977	0.147424266	0.111565369	0.056191175	23.48791129	-0.073701405	-0.149514583	0.002111772		18932.19436	6401781.471	0.295733218	32458.88491	7389500.822	0.439256801	6074.187387	6840831.076	0.088793121	1424.118891	6185079.573	0.02302507	50.16189519	4712113.285	0.001064531	362.8541566	3884179.998	0.009341847	1455.249391	4248324.269	0.034254668	1224.726038	4190083.013	0.029229159	685.5065718	3369325.325	0.020345514	1038.762062	5866073.965	0.017707961	1159.753548	4048443.063	0.028646903	1496.723284	4578553.325	0.032689873	2946.91541	5550856.583
PWY-5484	glycolysis II (from fructose 6-phosphate)	0.290558692	0.105852975	0.35096087	0.120742359	0.088879475	37.15162059	-0.060402178	-0.130599311	0.009794954		21479.89247	6401781.471	0.335529923	3092.474389	7389500.822	0.041849571	20433.0379	6840831.076	0.298692333	8046.490451	6185079.573	0.130095181	23329.43217	4712113.285	0.495094892	8637.191883	3884179.998	0.222368476	14112.1562	4248324.269	0.33218171	11946.44314	4190083.013	0.285112326	10935.07849	3369325.325	0.324548016	17431.05466	5866073.965	0.297150271	12235.02858	4048443.063	0.302215652	13803.85064	4578553.325	0.30148935	23537.16232	5550856.583
PWY-5499	vitamin B6 degradation	6.95263E-05	6.91685E-05	2.70008E-05	5.53157E-05	0.050649923	21.17166766	4.25255E-05	-1.3201E-07	8.51829E-05		0	6401781.471	0	3	7389500.822	4.05981E-05	1.363636364	6840831.076	1.99338E-05	2.5	6185079.573	4.04199E-05	1	4712113.285	2.12219E-05	5	3884179.998	0.000128727	0	4248324.269	0	2	4190083.013	4.77318E-05	1.285714286	3369325.325	3.81594E-05	7	5866073.965	0.00011933	7	4048443.063	0.000172906	1	4578553.325	2.1841E-05	2	5550856.583
PWY-5505	L-glutamate and L-glutamine biosynthesis	2.36E-01	0.167401464	0.14267987	0.073683798	0.062073659	25.94678941	9.28E-02	-5.27E-03	0.190913599		33018.78662	6401781.471	0.515774972	49767.81188	7389500.822	0.673493556	18176.36348	6840831.076	0.265704025	6862.729225	6185079.573	0.110956199	345.7867453	4712113.285	0.007338252	2981.489594	3884179.998	0.07675982	10928.56948	4248324.269	0.25724424	7143.222666	4190083.013	0.170479264	7801.082533	3369325.325	0.231532481	15783.08135	5866073.965	0.269056978	7776.536181	4048443.063	1.92E-01	8038.809677	4578553.325	1.76E-01	19281.90546	5550856.583
PWY-5507	adenosylcobalamin biosynthesis I (early cobalt insertion)	0.004336846	0.004092992	0.004314232	0.005039724	0.986836612	412.4977039	2.26142E-05	-0.002752891	0.002798119		6.384684387	6401781.471	9.97329E-05	15.12067537	7389500.822	0.000204624	45.20294889	6840831.076	0.000660782	78.31507489	6185079.573	0.001266193	7.037641126	4712113.285	0.000149352	98.04960288	3884179.998	0.002524332	459.2736206	4248324.269	0.010810701	253.8289637	4190083.013	0.00605785	169.1454933	3369325.325	0.005020159	261.6975903	5866073.965	0.004461205	143.387245	4048443.063	0.003541787	402.9211692	4578553.325	0.008800185	808.9858442	5550856.583
PWY-5509	adenosylcobalamin biosynthesis from cobyrinate a,c-diamide I	0.084451541	0.066322877	0.085482777	0.094337757	0.964932744	403.3418869	-0.001031236	-0.048307169	0.046244696		10586.91515	6401781.471	0.165374516	4390.78541	7389500.822	0.059419242	13659.85674	6840831.076	0.199681246	2150.628287	6185079.573	0.034771231	161.6222954	4712113.285	0.003429932	1968.202336	3884179.998	0.050672274	3172.601078	4248324.269	0.074678882	2243.681845	4190083.013	0.053547432	1877.54436	3369325.325	0.055724639	2203.27132	5866073.965	0.037559556	2959.950084	4048443.063	0.073113294	2505.710742	4578553.325	0.054727128	6623.563084	5550856.583
PWY-5519	D-arabinose degradation III	4.67179E-05	6.16176E-05	1.17546E-05	2.80168E-05	0.057159096	23.892502	3.49634E-05	-1.19706E-06	7.11238E-05		0	6401781.471	0	0	7389500.822	0	0	6840831.076	0	0	6185079.573	0	0	4712113.285	0	0	3884179.998	0	3.675313808	4248324.269	8.65121E-05	0	4190083.013	0	1.850899743	3369325.325	5.49338E-05	11.72685888	5866073.965	0.00019991	0	4048443.063	0	6.215139442	4578553.325	0.000135745	7.046979866	5550856.583
PWY-5529	superpathway of bacteriochlorophyll a biosynthesis	0.002450637	0.002001613	0.00262896	0.005844917	0.869247267	363.3453576	-0.000178323	-0.002340663	0.001984017		38.20005027	6401781.471	0.00059671	157.4149759	7389500.822	0.002130252	27.93107564	6840831.076	0.000408299	491.5015852	6185079.573	0.007946569	36.35784339	4712113.285	0.000771583	51.76000793	3884179.998	0.001332585	129.2445384	4248324.269	0.003042247	132.7053427	4190083.013	0.003167129	50.41427258	3369325.325	0.001496272	255.2193563	5866073.965	0.004350769	86.41503272	4048443.063	0.002134525	66.45252028	4578553.325	0.001451387	297.0859405	5550856.583
PWY-5531	chlorophyllide a biosynthesis II (anaerobic)	0.00358939	0.004279397	0.003484934	0.005349802	0.942202438	393.8406191	0.000104456	-0.002811283	0.003020195		50.14023289	6401781.471	0.000783223	187.9230878	7389500.822	0.002543109	90.22122281	6840831.076	0.001318863	1138.225707	6185079.573	0.018402766	36.17159738	4712113.285	0.00076763	44.01320128	3884179.998	0.00113314	142.1825045	4248324.269	0.00334679	159.5726699	4190083.013	0.003808341	62.37954155	3369325.325	0.001851396	254.5091873	5866073.965	0.004338663	109.0922458	4048443.063	0.002694672	114.8262347	4578553.325	0.002507915	397.1298473	5550856.583
PWY-5647	2-nitrobenzoate degradation I	0.00426501	0.003525083	0.015694306	0.048428825	0.151234924	63.21619821	-0.011429296	-0.027215949	0.004357356		27.86884508	6401781.471	0.00043533	44.2507036	7389500.822	0.000598832	49.9115353	6840831.076	0.000729612	89.58820659	6185079.573	0.001448457	20.39221368	4712113.285	0.000432762	308.5368214	3884179.998	0.007943422	289.2432034	4248324.269	0.006808407	233.2905859	4190083.013	0.005567684	146.1045507	3369325.325	0.004336315	185.1896976	5866073.965	0.003156962	345.6401222	4048443.063	0.008537606	231.6958465	4578553.325	0.00506046	725.7716541	5550856.583
PWY-5651	L-tryptophan degradation to 2-amino-3-carboxymuconate semialdehyde	0.010795634	0.008875642	0.032708572	0.087514885	0.130783789	54.66762377	-0.021912938	-0.050612906	0.006787031		277.6122802	6401781.471	0.004336485	100.9740408	7389500.822	0.001366453	104.3011363	6840831.076	0.001524685	149.8473983	6185079.573	0.002422724	137.3639888	4712113.285	0.002915125	698.3860316	3884179.998	0.01798027	774.3887628	4248324.269	0.018228099	640.4060953	4190083.013	0.015283852	363.0239503	3369325.325	0.010774381	405.696683	5866073.965	0.006915983	729.4717235	4048443.063	0.018018574	584.2958297	4578553.325	0.012761582	1962.685144	5550856.583
PWY-5654	2-amino-3-carboxymuconate semialdehyde degradation to 2-oxopentenoate	0.004070902	0.003280059	0.014664189	0.045140104	0.153477836	64.15373546	-0.010593287	-0.025307571	0.004120997		28.74844715	6401781.471	0.000449069	53.33667246	7389500.822	0.00072179	49.2664819	6840831.076	7.20E-04	93.40577542	6185079.573	1.51E-03	20.1705115	4712113.285	0.000428057	291.1754605	3884179.998	0.007496446	271.136285	4248324.269	0.006382194	217.4284144	4190083.013	0.005189119	139.5116183	3369325.325	0.00414064	182.6709122	5866073.965	0.003114023	337.9659739	4048443.063	0.008348048	221.0470487	4578553.325	0.00482788	672.2743101	5550856.583
PWY-5655	L-tryptophan degradation IX	0.006852073	0.005587869	0.006755023	0.007940309	0.960816932	401.6214775	9.70501E-05	-0.003884552	0.004078652		59.76614377	6401781.471	0.000933586	72.23801449	7389500.822	0.000977576	78.28674337	6840831.076	0.001144404	150.8561491	6185079.573	0.002439033	40.45827057	4712113.285	0.000858601	361.3788728	3884179.998	0.009303865	500.840405	4248324.269	0.011789128	413.8078228	4190083.013	0.009875886	249.2155654	3369325.325	0.007396601	318.2659734	5866073.965	0.005425536	448.9491696	4048443.063	0.011089428	416.3141027	4578553.325	0.0090927	1239.301179	5550856.583
PWY-5656	mannosylglycerate biosynthesis I	3.34394E-05	4.28704E-05	2.14311E-05	5.63706E-05	0.41639133	174.0515761	1.20083E-05	-1.76917E-05	4.17083E-05		1.999177793	6401781.471	3.12285E-05	0	7389500.822	0	0.999948617	6840831.076	1.46174E-05	0.889009667	6185079.573	1.43735E-05	2.672826289	4712113.285	5.67225E-05	0	3884179.998	0	0	4248324.269	0	0.923071376	4190083.013	2.20299E-05	2.769175622	3369325.325	8.21878E-05	2.699965811	5866073.965	4.60268E-05	0	4048443.063	0	7.680580077	4578553.325	0.000167751	1.958202524	5550856.583
PWY-5659	GDP-mannose biosynthesis	0.714405777	0.098942402	0.351682419	0.178844466	5.55112E-12	2.32037E-09	0.362723358	0.284177989	0.441268727		38255.96759	6401781.471	0.597583153	41084.77571	7389500.822	0.555988513	48906.35931	6840831.076	0.714918389	51793.44727	6185079.573	0.837393386	39907.96498	4712113.285	0.846922868	32823.11868	3884179.998	0.845046282	28489.25609	4248324.269	0.670599848	27857.91749	4190083.013	0.664853594	24012.17691	3369325.325	0.712670182	38264.71644	5866073.965	0.652305386	28967.07657	4048443.063	0.715511522	32698.3987	4578553.325	0.714164418	31018.7251	5550856.583
PWY-5667	CDP-diacylglycerol biosynthesis I	0.953410945	0.087613126	0.876892749	0.404287155	0.271936002	113.6692489	0.076518196	-0.061928474	0.214964865		53088.15765	6401781.471	0.829271632	64670.76546	7389500.822	0.875170962	61857.32945	6840831.076	0.904237055	68483.97962	6185079.573	1.107244924	44254.62788	4712113.285	0.939167316	42995.43689	3884179.998	1.106937292	38952.3206	4248324.269	0.91688671	42321.05365	4190083.013	1.010029002	32296.00639	3369325.325	0.958530366	59054.26248	5866073.965	1.006708453	38745.86725	4048443.063	0.957056	43780.96053	4578553.325	0.956218207	44796.49581	5550856.583
PWY-5676	acetyl-CoA fermentation to butanoate II	0.011341607	0.009774023	0.059222223	0.097291911	0.004203234	1.756951671	-0.047880617	-0.079779474	-0.015981759		115.6956496	6401781.471	0.001807241	190.3013015	7389500.822	0.002575293	102.127167	6840831.076	0.001492906	192.2246701	6185079.573	0.003107877	51.60766845	4712113.285	0.001095213	1259.160384	3884179.998	0.032417663	714.2741185	4248324.269	0.016813079	434.9334789	4190083.013	0.010380068	440.8333362	3369325.325	0.013083727	582.009535	5866073.965	0.009921619	1025.306346	4048443.063	0.025325942	407.5186115	4578553.325	0.008900598	1559.16562	5550856.583
PWY-5677	succinate fermentation to butanoate	5.4346E-05	0.000157118	0.001737761	0.002946545	0.00099957	0.417820211	-0.001683415	-0.002641069	-0.000725762		1.135351344	6401781.471	1.77349E-05	0	7389500.822	0	2.146824126	6840831.076	3.13825E-05	0.488778173	6185079.573	7.90254E-06	0	4712113.285	0	0	3884179.998	0	0	4248324.269	0	0	4190083.013	0	0	3369325.325	0	0	5866073.965	0	2.939946077	4048443.063	7.26192E-05	0	4578553.325	0	35.35098271	5550856.583
PWY-5686	UMP biosynthesis	0.782123828	0.110760281	0.6746408	0.229790119	0.027270602	11.39911145	0.107483028	0.012572508	2.02E-01		47133.74302	6401781.471	0.736259793	57822.26231	7389500.822	0.782492129	52111.5531	6840831.076	7.62E-01	56682.06715	6185079.573	9.16E-01	44027.68347	4712113.285	0.934351124	35226.64063	3884179.998	0.90692606	32828.1197	4248324.269	0.772731026	29549.83492	4190083.013	7.05E-01	27867.29487	3369325.325	0.82708828	44733.90304	5866073.965	0.762586754	32443.9292	4048443.063	8.01E-01	36679.06162	4578553.325	0.801105917	38299.69532	5550856.583
PWY-5695	urate biosynthesis/inosine 5'-phosphate degradation	0.423734442	0.097658748	0.43954625	0.182686596	0.688604188	287.8365504	-0.015811808	-0.094749831	0.063126216		24019.90854	6401781.471	0.37520663	27446.18392	7389500.822	0.371421353	34696.65965	6840831.076	0.50719948	16756.91048	6185079.573	0.270924736	17947.16685	4712113.285	0.380872992	16959.20224	3884179.998	0.436622459	19345.76081	4248324.269	0.455373921	14414.12295	4190083.013	0.344005666	22004.7128	3369325.325	0.653089586	27859.41898	5866073.965	0.474924441	14788.56295	4048443.063	0.365290131	15869.43846	4578553.325	0.34660377	31968.58688	5550856.583
PWY-5705	allantoin degradation to glyoxylate III	0.032573704	0.045961288	0.044965571	0.028228321	0.356355093	148.9564288	-0.012391868	-0.039898389	0.015114653		1971.568561	6401781.471	0.030797186	334.9778672	7389500.822	0.00453316	7204.249776	6840831.076	0.105312493	391.4361146	6185079.573	0.006328716	122.5124855	4712113.285	0.002599948	262.4087305	3884179.998	0.006755833	1020.741128	4248324.269	0.024026912	781.6151068	4190083.013	0.018653929	538.9513192	3369325.325	0.015995823	846.0347323	5866073.965	0.014422504	810.8717891	4048443.063	0.020029225	932.4170509	4578553.325	0.020364884	1514.261407	5550856.583
PWY-5741	ethylmalonyl-CoA pathway	0.003745852	0.002425155	0.004772635	0.007120109	0.437168209	182.7363112	-0.001026783	-0.003657415	0.00160385		74.76361403	6401781.471	0.001167856	139.7873167	7389500.822	0.001891702	60.36476755	6840831.076	0.000882419	101.4019038	6185079.573	0.00163946	23.59202864	4712113.285	0.000500668	71.32617998	3884179.998	0.001836325	240.6442086	4248324.269	0.00566445	214.2575304	4190083.013	0.005113444	167.9516248	3369325.325	0.004984726	342.365669	5866073.965	0.005836368	230.9499272	4048443.063	0.00570466	254.5335071	4578553.325	0.005559256	512.0367346	5550856.583
PWY-5743	3-hydroxypropanoate cycle	6.32262E-06	2.36571E-05	6.31931E-05	0.000256958	0.179383615	74.98235107	-5.68705E-05	-0.000140955	2.72138E-05		0	6401781.471	0	0	7389500.822	0	0	6840831.076	0	0	6185079.573	0	0	4712113.285	0	0	3884179.998	0	0	4248324.269	0	0	4190083.013	0	0	3369325.325	0	0	5866073.965	0	0	4048443.063	0	0	4578553.325	0	0	5550856.583
PWY-5744	glyoxylate assimilation	6.32664E-06	2.36721E-05	6.1526E-05	0.000248748	0.178571577	74.64291901	-5.51993E-05	-1.37E-04	2.62552E-05		0	6401781.471	0	0	7389500.822	0	0	6840831.076	0	0	6185079.573	0	0	4712113.285	0	0	3884179.998	0	0	4248324.269	0	0	4190083.013	0	0	3369325.325	0	0	5866073.965	0	0	4048443.063	0	0	4578553.325	0	0	5550856.583
PWY-5747	2-methylcitrate cycle II	0.092537395	0.121067945	0.27885249	0.208150882	0.000241103	0.100781074	-0.186315094	-0.280038257	-0.092591931		21378.89485	6401781.471	0.333952275	29452.30695	7389500.822	0.398569642	12394.48951	6840831.076	0.181183973	1801.732012	6185079.573	0.029130296	227.5686037	4712113.285	0.004829438	436.9777096	3884179.998	0.011250192	1403.248056	4248324.269	0.033030625	1139.654281	4190083.013	0.027198847	692.2289755	3369325.325	0.020545032	946.2958095	5866073.965	0.016131672	1275.61376	4048443.063	0.031508749	1638.797723	4578553.325	0.035792915	3204.716924	5550856.583
PWY-5823	superpathway of CDP-glucose-derived O-antigen building blocks biosynthesis	0	0	0.000313484	0.001550006	0.214077452	89.48437495	-0.000313484	-0.000815515	0.000188547		0	6401781.471	0	0	7389500.822	0	0	6840831.076	0	0	6185079.573	0	0	4712113.285	0	0	3884179.998	0	0	4248324.269	0	0	4190083.013	0	0	3369325.325	0	0	5866073.965	0	0	4048443.063	0	0	4578553.325	0	0	5550856.583
PWY-5837	1,4-dihydroxy-2-naphthoate biosynthesis I	0.056901526	0.048465455	0.071049621	0.068925103	0.411377169	171.9556564	-0.014148095	-0.048692641	2.04E-02		1885.008911	6401781.471	2.94E-02	125.1109288	7389500.822	1.69E-03	7348.542501	6840831.076	0.10742178	944.3402334	6185079.573	1.53E-02	92.20931783	4712113.285	0.001956857	1707.341719	3884179.998	0.043956298	3011.031219	4248324.269	0.070875739	2210.000065	4190083.013	5.27E-02	1588.712775	3369325.325	0.047152252	1686.004646	5866073.965	0.028741619	2707.963454	4048443.063	0.066889009	2485.40168	4578553.325	0.054283559	5784.581301	5550856.583
PWY-5838	superpathway of menaquinol-8 biosynthesis I	0.094836633	0.070398726	1.18E-01	9.46E-02	0.352621519	147.3957949	-0.022777709	-0.071927229	0.026371811		3009.689584	6401781.471	0.047013313	302.245831	7389500.822	0.004090206	10781.815	6840831.076	0.157609724	1683.919392	6185079.573	0.027225509	191.3527928	4712113.285	0.00406087	2855.737304	3884179.998	0.07352227	5425.127958	4248324.269	0.127700421	4243.918342	4190083.013	0.101284827	2852.4516	3369325.325	0.08465943	3264.381525	5866073.965	0.055648489	4795.177419	4048443.063	0.118444976	4755.891768	4578553.325	0.103873242	9831.682165	5550856.583
PWY-5840	superpathway of menaquinol-7 biosynthesis	0.078946059	0.054518917	1.14E-01	9.26E-02	0.103161173	43.12137012	-0.034634241	-7.66E-02	0.007320918		1856.675953	6401781.471	0.029002489	291.5356697	7389500.822	3.95E-03	3750.79167	6840831.076	0.054829474	1540.228654	6185079.573	0.024902326	182.711912	4712113.285	0.003877494	2772.455981	3884179.998	0.071378154	5273.066303	4248324.269	0.124121088	4106.499908	4190083.013	0.098005216	2761.355263	3369325.325	0.081955733	3150.607018	5866073.965	0.053708955	4667.891305	4048443.063	0.1153009	4607.822695	4578553.325	0.100639271	9641.40767	5550856.583
PWY-5845	superpathway of menaquinol-9 biosynthesis	0.02680204	0.023054077	0.073295052	0.084566293	0.002937527	1.22788621	-0.046493012	-0.076363895	-0.01662213		325.3444423	6401781.471	0.005082092	176.8353597	7389500.822	0.002393062	203.8434002	6840831.076	0.002979805	1481.265033	6185079.573	0.023949005	126.7609661	4712113.285	0.002690109	957.0731237	3884179.998	0.024640288	1733.223246	4248324.269	0.04079781	1759.508602	4190083.013	0.041992213	907.2511563	3369325.325	0.02692679	1096.37387	5866073.965	0.018690079	1160.980113	4048443.063	0.0286772	1879.057659	4578553.325	0.041040423	5412.610244	5550856.583
PWY-5850	superpathway of menaquinol-6 biosynthesis I	0.026045667	0.023319858	0.073295052	0.084566293	0.00258311	1.079739978	-0.047249385	-0.077177466	-0.017321303		325.3444423	6401781.471	0.005082092	176.8353597	7389500.822	0.002393062	203.8434002	6840831.076	0.002979805	779.5315897	6185079.573	0.012603421	126.7609661	4712113.285	0.002690109	957.0731237	3884179.998	0.024640288	1733.223246	4248324.269	0.04079781	1759.508602	4190083.013	0.041992213	907.2511563	3369325.325	0.02692679	1096.37387	5866073.965	0.018690079	1160.980113	4048443.063	0.0286772	1879.057659	4578553.325	0.041040423	5412.610244	5550856.583
PWY-5855	ubiquinol-7 biosynthesis (prokaryotic)	6.96E-01	1.11E-01	7.46E-01	4.75E-01	0.539966434	225.7059693	-5.03E-02	-2.14E-01	1.14E-01		40661.11733	6401781.471	0.63515316	49208.27171	7389500.822	0.665921459	46457.51698	6840831.076	0.67912095	50228.54845	6185079.573	0.812092195	37713.13686	4712113.285	0.800344444	34383.6732	3884179.998	0.885223476	24631.53079	4248324.269	5.80E-01	30940.08315	4190083.013	0.738412176	22369.59978	3369325.325	0.66391926	40431.45649	5866073.965	0.689242187	25402.21899	4048443.063	0.627456496	29334.93067	4578553.325	0.640703047	24156.73033	5550856.583
PWY-5856	ubiquinol-9 biosynthesis (prokaryotic)	0.695636134	0.110651875	0.745975387	0.47466131	0.539966434	225.7059693	-0.050339252	-0.214268679	0.113590174		40661.11733	6401781.471	0.63515316	49208.27171	7389500.822	0.665921459	46457.51698	6840831.076	0.67912095	50228.54845	6185079.573	0.812092195	37713.13686	4712113.285	0.800344444	34383.6732	3884179.998	0.885223476	24631.53079	4248324.269	0.579794037	30940.08315	4190083.013	0.738412176	22369.59978	3369325.325	0.66391926	40431.45649	5866073.965	0.689242187	25402.21899	4048443.063	0.627456496	29334.93067	4578553.325	0.640703047	24156.73033	5550856.583
PWY-5857	ubiquinol-10 biosynthesis (prokaryotic)	0.695636134	0.110651875	0.745975387	0.47466131	0.539966434	225.7059693	-0.050339252	-0.214268679	0.113590174		40661.11733	6401781.471	0.63515316	49208.27171	7389500.822	0.665921459	46457.51698	6840831.076	0.67912095	50228.54845	6185079.573	0.812092195	37713.13686	4712113.285	0.800344444	34383.6732	3884179.998	0.885223476	24631.53079	4248324.269	0.579794037	30940.08315	4190083.013	0.738412176	22369.59978	3369325.325	0.66391926	40431.45649	5866073.965	0.689242187	25402.21899	4048443.063	0.627456496	29334.93067	4578553.325	0.640703047	24156.73033	5550856.583
PWY-5860	superpathway of demethylmenaquinol-6 biosynthesis I	0.017781794	0.016360885	0.05332222	0.067046805	0.003519255	1.471048414	-0.035540426	-0.058833347	-0.012247504		217.4721241	6401781.471	0.003397056	118.0306686	7389500.822	0.001597275	136.0927137	6840831.076	0.001989418	522.2922245	6185079.573	0.00844439	84.60676686	4712113.285	0.001795516	643.7080316	3884179.998	0.016572559	1178.423533	4248324.269	0.02773855	1193.385408	4190083.013	0.028481188	612.101176	3369325.325	0.018166877	736.785371	5866073.965	0.01256011	784.3046552	4048443.063	0.019372995	1276.848735	4578553.325	0.027887602	3811.75148	5550856.583
PWY-5861	superpathway of demethylmenaquinol-8 biosynthesis	0.06777858	0.052907049	0.086768247	0.075431864	0.314165725	131.3212732	-0.018989668	-0.0567366	0.018757265		2056.840993	6401781.471	0.032129197	201.9078082	7389500.822	0.002732361	7784.213586	6840831.076	0.113790466	1134.837445	6185079.573	0.018347985	127.7953012	4712113.285	0.002712059	1955.113069	3884179.998	0.050335285	3851.443233	4248324.269	0.090657939	2950.823399	4190083.013	0.070423984	1975.369687	3369325.325	0.058628049	2229.127369	5866073.965	0.038000328	3380.46563	4048443.063	0.083500387	3329.959881	4578553.325	0.072729521	7257.738497	5550856.583
PWY-5862	superpathway of demethylmenaquinol-9 biosynthesis	0.018293417	0.016179886	0.05332222	0.067046805	0.00393356	1.644228016	-0.035028802	-0.058287092	-0.011770513		217.4721241	6401781.471	0.003397056	118.0306686	7389500.822	0.001597275	136.0927137	6840831.076	0.001989418	996.9568472	6185079.573	0.016118739	84.60676686	4712113.285	0.001795516	643.7080316	3884179.998	0.016572559	1178.423533	4248324.269	0.02773855	1193.385408	4190083.013	0.028481188	612.101176	3369325.325	0.018166877	736.785371	5866073.965	0.01256011	784.3046552	4048443.063	0.019372995	1276.848735	4578553.325	0.027887602	3811.75148	5550856.583
PWY-5863	superpathway of phylloquinol biosynthesis	0.06050186	0.049694351	0.0760338	0.06994518	0.377481591	157.7873049	-0.01553194	-0.050813181	0.019749302		1926.78805	6401781.471	0.030097685	139.621941	7389500.822	0.001889464	7429.417792	6840831.076	0.108604024	1039.095453	6185079.573	0.016800034	101.0108815	4712113.285	0.002143643	1817.951276	3884179.998	0.046803992	3291.083258	4248324.269	0.077467798	2415.20268	4190083.013	0.057640927	1745.384946	3369325.325	0.051802209	1880.657514	5866073.965	0.032059901	2944.279238	4048443.063	0.072726211	2720.498806	4578553.325	0.059418306	6319.797903	5550856.583
PWY-5896	superpathway of menaquinol-10 biosynthesis	0.026045667	0.023319858	0.073295052	0.084566293	0.00258311	1.079739978	-0.047249385	-0.077177466	-0.017321303		325.3444423	6401781.471	0.005082092	176.8353597	7389500.822	0.002393062	203.8434002	6840831.076	0.002979805	779.5315897	6185079.573	0.012603421	126.7609661	4712113.285	0.002690109	957.0731237	3884179.998	0.024640288	1733.223246	4248324.269	0.04079781	1759.508602	4190083.013	0.041992213	907.2511563	3369325.325	0.02692679	1096.37387	5866073.965	0.018690079	1160.980113	4048443.063	0.0286772	1879.057659	4578553.325	0.041040423	5412.610244	5550856.583
PWY-5897	superpathway of menaquinol-11 biosynthesis	8.94E-02	6.73E-02	1.11E-01	9.15E-02	0.348906391	145.8428713	-2.20E-02	-6.92E-02	2.51E-02		2830.152571	6401781.471	0.044208828	274.6682613	7389500.822	0.003717007	10254.0069	6840831.076	0.149894169	1569.494146	6185079.573	0.025375488	176.1600529	4712113.285	0.003738451	2678.397177	3884179.998	0.068956567	5088.879231	4248324.269	0.119785565	3950.461009	4190083.013	0.094281211	2666.605598	3369325.325	0.079143607	3029.526808	5866073.965	0.051644879	4498.70619	4048443.063	0.111121884	4432.676082	4578553.325	0.096813901	9320.312439	5550856.583
PWY-5898	superpathway of menaquinol-12 biosynthesis	0.08938681	0.067316878	0.11143393	0.091541073	0.348906391	145.8428713	-0.022047119	-0.069236624	0.025142386		2830.152571	6401781.471	0.044208828	274.6682613	7389500.822	0.003717007	10254.0069	6840831.076	0.149894169	1569.494146	6185079.573	0.025375488	176.1600529	4712113.285	0.003738451	2678.397177	3884179.998	0.068956567	5088.879231	4248324.269	0.119785565	3950.461009	4190083.013	0.094281211	2666.605598	3369325.325	0.079143607	3029.526808	5866073.965	0.051644879	4498.70619	4048443.063	0.111121884	4432.676082	4578553.325	0.096813901	9320.312439	5550856.583
PWY-5899	superpathway of menaquinol-13 biosynthesis	0.08938681	0.067316878	0.11143393	0.091541073	0.348906391	145.8428713	-0.022047119	-0.069236624	2.51E-02		2830.152571	6401781.471	0.044208828	274.6682613	7389500.822	0.003717007	10254.0069	6840831.076	0.149894169	1569.494146	6185079.573	2.54E-02	176.1600529	4712113.285	0.003738451	2678.397177	3884179.998	0.068956567	5088.879231	4248324.269	0.119785565	3950.461009	4190083.013	0.094281211	2666.605598	3369325.325	0.079143607	3029.526808	5866073.965	0.051644879	4498.70619	4048443.063	0.111121884	4432.676082	4578553.325	0.096813901	9320.312439	5550856.583
PWY-5910	superpathway of geranylgeranyldiphosphate biosynthesis I (via mevalonate)	0.006595669	0.006270553	0.026575706	0.021667378	3.66168E-06	0.001530582	-0.019980037	-0.027713599	-0.012246474		50.03352976	6401781.471	0.000781556	32.64024044	7389500.822	0.000441711	53.97995558	6840831.076	0.000789085	67.91671604	6185079.573	0.001098073	25.4382858	4712113.285	0.000539849	425.6392233	3884179.998	0.010958278	317.9456928	4248324.269	0.007484026	525.7720552	4190083.013	0.01254801	379.9253261	3369325.325	0.011276006	255.0858286	5866073.965	0.004348493	191.125215	4048443.063	0.004720956	443.6924252	4578553.325	0.009690669	1350.968612	5550856.583
PWY-5913	TCA cycle VI (obligate autotrophs)	0.827833184	0.223294746	0.546569826	0.20670621	0.000411291	0.17191948	0.281263359	0.140144091	0.422382626		46589.94653	6401781.471	0.727765337	63703.10091	7389500.822	0.862075835	65144.55779	6840831.076	0.95229011	72047.16623	6185079.573	1.164854314	20061.41582	4712113.285	0.425741373	13297.90919	3884179.998	0.342360786	38816.51965	4248324.269	0.913690133	36604.41048	4190083.013	0.873596307	22046.26042	3369325.325	0.654322699	57277.69017	5866073.965	0.976422911	39262.39778	4048443.063	0.969814745	44935.09699	4578553.325	0.981425656	39575.04239	5550856.583
PWY-5918	superpathay of heme biosynthesis from glutamate	0.719209754	0.08593385	0.551692975	0.129291871	3.80594E-06	0.001590884	0.167516779	0.104875626	0.230157931		40789.75147	6401781.471	0.637162509	49355.38767	7389500.822	0.667912338	46796.27728	6840831.076	0.684072984	50908.40306	6185079.573	0.823084044	35905.54784	4712113.285	0.761983969	35968.99825	3884179.998	0.926038398	28591.12243	4248324.269	0.672997648	31376.67337	4190083.013	0.748831784	25448.43199	3369325.325	0.755297561	43608.21846	5866073.965	0.74339701	28630.42784	4048443.063	0.707196011	32443.38988	4578553.325	0.70859478	31192.55637	5550856.583
PWY-5920	superpathway of heme biosynthesis from glycine	0.269931619	0.169442995	0.385961661	0.371286789	0.126811116	53.00704658	-0.116030042	-0.266123087	0.034063003		2864.644337	6401781.471	0.044747612	2487.217132	7389500.822	0.033658798	2841.245006	6840831.076	0.041533623	10342.86597	6185079.573	0.167222844	557.7077381	4712113.285	0.011835618	13135.40013	3884179.998	0.338176916	15628.97975	4248324.269	0.367885754	18681.27214	4190083.013	0.445844917	11289.30343	3369325.325	0.335061246	20523.11029	5866073.965	0.34986109	13543.17091	4048443.063	0.334527884	13648.19156	4578553.325	0.298089606	22726.01102	5550856.583
PWY-5941	glycogen degradation II (eukaryotic)	0.009476536	0.008107557	0.005495981	0.009693466	0.146028089	61.03974105	0.003980556	-0.001468538	0.009429649		145.1046842	6401781.471	0.00226663	167.1137003	7389500.822	0.002261502	125.6780227	6840831.076	0.001837175	223.225532	6185079.573	0.003609097	61.78819552	4712113.285	0.001311263	260.3122773	3884179.998	0.006701859	726.9356349	4248324.269	0.017111115	542.6822595	4190083.013	0.012951587	460.1891772	3369325.325	0.0136582	577.5135331	5866073.965	0.009844975	523.0099596	4048443.063	0.012918793	676.4844421	4578553.325	0.01477507	1820.538962	5550856.583
PWY-5971	palmitate biosynthesis II (bacteria and plants)	0.064410486	0.047133549	0.1088372	0.095210125	0.029310018	12.25158757	-0.044426715	-0.084189492	-0.004663937		2593.786244	6401781.471	0.040516632	1197.482092	7389500.822	0.016205182	1284.174924	6840831.076	0.018772206	2599.547258	6185079.573	0.042029326	1075.946221	4712113.285	0.022833624	1545.262373	3884179.998	0.03978349	2939.710447	4248324.269	0.069196941	3036.661911	4190083.013	0.072472595	1865.242363	3369325.325	0.055359521	2805.549778	5866073.965	0.047826703	2256.338828	4048443.063	0.055733495	4232.448344	4578553.325	0.092440735	10729.79448	5550856.583
PWY-5973	cis-vaccenate biosynthesis	0.846486617	0.133900823	0.878247245	0.40798917	0.671571591	280.7169248	-0.031760628	-0.18118853	0.117667275		50221.37193	6401781.471	0.78449057	45532.20482	7389500.822	0.616174298	51107.96032	6840831.076	0.747101628	54593.03305	6185079.573	0.882656923	51066.53703	4712113.285	1.083728976	44704.29186	3884179.998	1.150932549	32202.06504	4248324.269	0.757994517	37031.20974	4190083.013	0.883782246	30341.61558	3369325.325	0.900524961	49469.77339	5866073.965	0.843319973	31804.145	4048443.063	0.785589534	35835.18562	4578553.325	0.782674855	38681.30851	5550856.583
PWY-5989	stearate biosynthesis II (bacteria and plants)	0.260232294	0.305632561	0.490360287	0.278848192	0.021304727	8.905375741	-0.230127993	-0.422756291	-0.037499694		48374.42054	6401781.471	0.755639985	52073.2702	7389500.822	0.704692664	28572.54454	6840831.076	0.417676511	4944.56538	6185079.573	0.07994344	46058.76287	4712113.285	0.97745449	1229.241272	3884179.998	0.031647382	2468.534976	4248324.269	0.058106087	2507.690013	4190083.013	0.059848218	1600.740496	3369325.325	0.047509229	2405.271691	5866073.965	0.041003092	1973.637255	4048443.063	0.048750525	3636.390909	4578553.325	0.079422268	8677.459616	5550856.583
PWY-6071	superpathway of phenylethylamine degradation	0.005882087	0.003915482	0.050636133	0.039010067	1.30754E-08	5.46551E-06	-0.044754046	-0.057543902	-3.20E-02		75.80180306	6401781.471	0.001184074	108.3384007	7389500.822	0.001466113	122.8737891	6840831.076	0.001796182	815.8908619	6185079.573	0.013191275	30.68887475	4712113.285	0.000651276	323.0848122	3884179.998	0.008317967	185.2050324	4248324.269	0.004359484	285.8515235	4190083.013	0.006822097	178.3130502	3369325.325	0.005292248	234.4102951	5866073.965	0.003996034	304.3410427	4048443.063	0.007517484	323.3908166	4578553.325	0.007063166	799.4117675	5550856.583
PWY-6107	chlorosalicylate degradation	1.85E-03	1.61E-03	7.29E-03	5.99E-03	4.058E-06	0.001696243	-5.43E-03	-7.55E-03	-3.32E-03		11.90482988	6401781.471	0.000185961	10.32899023	7389500.822	0.000139779	10.29209097	6840831.076	0.000150451	20.49896043	6185079.573	0.000331426	5.889563777	4712113.285	0.000124988	39.18174847	3884179.998	1.01E-03	171.2950613	4248324.269	0.004032062	116.6309341	4190083.013	0.002783499	55.10155149	3369325.325	0.001635388	133.2229739	5866073.965	0.002271076	118.3619876	4048443.063	0.002923642	195.1131122	4578553.325	0.004261458	288.8356122	5550856.583
PWY-6121	5-aminoimidazole ribonucleotide biosynthesis I	0.803131634	0.10891668	0.568088117	0.171019368	7.69156E-07	0.000321507	0.235043517	0.154193187	0.315893847		46650.58446	6401781.471	0.728712541	55601.55779	7389500.822	0.75243997	52024.12449	6840831.076	0.760494214	58568.76273	6185079.573	0.946936285	41332.28639	4712113.285	0.877149675	34308.13343	3884179.998	0.88327867	35245.79744	4248324.269	0.82964	31474.97392	4190083.013	0.751177813	28825.2836	3369325.325	0.855520937	47973.15363	5866073.965	0.817806832	34618.5667	4048443.063	0.855108153	38992.00672	4578553.325	0.851622859	41666.40983	5550856.583
PWY-6122	5-aminoimidazole ribonucleotide biosynthesis II	0.74448219	0.103121834	0.537813853	0.157341243	2.53048E-06	0.00105774	0.206668337	0.131056878	0.282279796		42865.46915	6401781.471	0.669586573	50152.62018	7389500.822	0.678701057	47365.63749	6840831.076	0.692395953	53222.61374	6185079.573	0.860500065	39974.76803	4712113.285	0.848340556	33302.19878	3884179.998	0.85738042	32483.63054	4248324.269	0.764622201	28864.12978	4190083.013	0.688867731	27277.23505	3369325.325	0.80957558	44107.83145	5866073.965	0.751914001	31742.92405	4048443.063	0.784077325	35695.19303	4578553.325	0.779617283	39120.845	5550856.583
PWY-6123	inosine-5'-phosphate biosynthesis I	0.704880345	0.091192234	0.529347666	0.135347919	4.42266E-06	0.001848673	0.175532679	0.109428592	0.241636765		40917.69893	6401781.471	0.639161132	49498.2065	7389500.822	0.669845064	46874.13469	6840831.076	0.685211112	51537.72186	6185079.573	0.833258833	35930.01637	4712113.285	0.762503238	32686.86807	3884179.998	0.841538448	29682.59492	4248324.269	0.698689484	27795.36607	4190083.013	0.663360749	25355.56586	3369325.325	0.752541337	41500.81959	5866073.965	0.707471809	29414.15709	4048443.063	0.726554792	33247.8248	4578553.325	0.726164411	34204.66113	5550856.583
PWY-6125	superpathway of guanosine nucleotides de novo biosynthesis II	8.08E-01	7.21E-02	6.50E-01	1.29E-01	1.28124E-06	0.000535559	1.58E-01	1.01E-01	2.15E-01		47396.61263	6401781.471	0.740365988	56655.82218	7389500.822	0.766707029	52265.64747	6840831.076	0.764024822	55998.2649	6185079.573	0.905376628	41248.05635	4712113.285	0.875362154	37345.70848	3884179.998	0.961482437	33112.11441	4248324.269	0.77941589	34115.51354	4190083.013	0.814196603	28070.77922	3369325.325	0.8331276	48283.8546	5866073.965	0.823103406	32617.83967	4048443.063	0.805688487	36770.64918	4578553.325	0.803106278	38761.50114	5550856.583
PWY-6126	superpathway of adenosine nucleotides de novo biosynthesis II	0.847493501	0.092464563	0.753086266	0.285504909	0.074975927	31.33993769	0.094407235	-0.009847371	1.99E-01		48400.6206	6401781.471	0.756049247	57772.44567	7389500.822	7.82E-01	55084.06911	6840831.076	0.805224811	60351.71138	6185079.573	9.76E-01	43357.35824	4712113.285	0.920125549	39937.64648	3884179.998	1.03E+00	35048.16345	4248324.269	0.824987954	35322.97045	4190083.013	8.43E-01	29930.81751	3369325.325	0.888332667	50821.98032	5866073.965	8.66E-01	34655.05242	4048443.063	0.856009381	39007.4369	4578553.325	8.52E-01	40490.25139	5550856.583
PWY-6141	archaetidylserine and archaetidylethanolamine biosynthesis	0.000407486	0.00053112	0.000141383	0.000254617	0.090026498	37.63107623	0.000266103	-4.64123E-05	5.79E-04		0	6401781.471	0	1.166175604	7389500.822	1.58E-05	0	6840831.076	0	10.39372734	6185079.573	1.68E-04	0	4712113.285	0	9.296533233	3884179.998	2.39E-04	75.61436236	4248324.269	0.001779863	20.60878915	4190083.013	4.92E-04	5.314927991	3369325.325	0.000157745	18.03717999	5866073.965	3.07E-04	6.981532292	4048443.063	0.00017245	32.1861834	4578553.325	7.03E-04	86.41066456	5550856.583
PWY-6147	6-hydroxymethyl-dihydropterin diphosphate biosynthesis I	0.732996667	0.063984022	0.662603718	0.237552666	0.097597034	40.79556026	0.070392949	-0.013351211	1.54E-01		44573.09217	6401781.471	0.696260758	54645.64688	7389500.822	7.40E-01	50601.37492	6840831.076	0.739696308	52178.47744	6185079.573	8.44E-01	35946.23582	4712113.285	0.762847445	33135.77556	3884179.998	8.53E-01	29867.47721	4248324.269	0.703041372	28515.4428	4190083.013	6.81E-01	25468.79966	3369325.325	0.755902064	42063.63185	5866073.965	7.17E-01	29603.66898	4048443.063	0.731235898	33565.193	4578553.325	7.33E-01	34670.23091	5550856.583
PWY-6148	tetrahydromethanopterin biosynthesis	0.000889847	0.000973769	0.000531699	0.000997131	0.25174899	105.2310778	0.000358148	-0.000270383	0.000986678		0	6401781.471	0	4.289618402	7389500.822	5.80502E-05	0	6840831.076	0	29.11201156	6185079.573	0.000470681	0	4712113.285	0	27.44693806	3884179.998	0.000706634	91.96806085	4248324.269	0.002164808	49.20840476	4190083.013	0.001174402	17.1174525	3369325.325	0.000508038	51.00123324	5866073.965	0.000869427	22.89379944	4048443.063	0.000565496	85.78121577	4578553.325	0.001873544	204.3928101	5550856.583
PWY-6151	S-adenosyl-L-methionine cycle I	0.204545826	0.118482925	0.307133894	0.12026383	0.010455742	4.370500183	-0.102588068	-0.178912137	-0.026263999		24454.46171	6401781.471	0.381994634	35664.51249	7389500.822	0.482637642	19743.36043	6840831.076	0.288610553	5024.021502	6185079.573	0.081228082	580.6804209	4712113.285	0.012323142	3573.866788	3884179.998	0.092010844	8384.392026	4248324.269	0.197357628	6416.062993	4190083.013	0.153124961	5184.340269	3369325.325	0.153868795	10629.93651	5866073.965	0.181210407	7437.654306	4048443.063	0.183716411	8220.212322	4578553.325	0.179537328	13907.20107	5550856.583
PWY-6163	chorismate biosynthesis from 3-dehydroquinate	0.779480754	0.107191739	0.526289523	0.163596521	1.13284E-07	4.73527E-05	0.253191231	0.1745864	0.331796062		47454.66483	6401781.471	0.741272801	56743.96918	7389500.822	7.68E-01	52309.03682	6840831.076	0.764659092	55346.16888	6185079.573	8.95E-01	42988.31894	4712113.285	0.912293834	33356.30794	3884179.998	0.858773485	33314.35169	4248324.269	0.784176291	29880.83081	4190083.013	7.13E-01	27591.67581	3369325.325	0.818908035	46030.65694	5866073.965	0.784692747	32886.65383	4048443.063	0.812328427	37088.60123	4578553.325	8.10E-01	38280.87597	5550856.583
PWY-6165	chorismate biosynthesis II (archaea)	6.30586E-06	1.20722E-05	0.000225418	0.000454994	0.004622522	1.932214072	-0.000219112	-0.000366606	-7.16177E-05		1.390218447	6401781.471	2.17161E-05	0	7389500.822	0	0.373331668	6840831.076	5.4574E-06	0	6185079.573	0	0	4712113.285	0	0	3884179.998	0	0	4248324.269	0	0	4190083.013	0	0	3369325.325	0	0	5866073.965	0	0	4048443.063	0	0	4578553.325	0	1.987435509	5550856.583
PWY-6167	flavin biosynthesis II (archaea)	0.001170239	0.001525338	0.000409905	0.000735405	0.091635247	38.30353342	0.000760334	-0.000137459	0.001658126		0	6401781.471	0	3.333191521	7389500.822	4.51071E-05	0	6840831.076	0	29.98787372	6185079.573	0.000484842	1.829210501	4712113.285	3.88193E-05	26.65113963	3884179.998	0.000686146	217.5760833	4248324.269	0.005121457	59.90598161	4190083.013	0.001429709	14.99377626	3369325.325	0.000445008	50.30614102	5866073.965	0.000857578	19.99048122	4048443.063	0.000493782	93.1501008	4578553.325	0.002034488	247.4313209	5550856.583
PWY-6174	mevalonate pathway II (archaea)	0.000975984	0.001138291	0.000546683	0.000898262	0.216251909	90.39329779	0.000429301	-0.000271362	1.13E-03		1.118239173	6401781.471	1.74676E-05	4.029412033	7389500.822	5.45E-05	0	6840831.076	0	26.32759012	6185079.573	4.26E-04	1.59217299	4712113.285	3.37889E-05	26.75236539	3884179.998	6.89E-04	145.38542	4248324.269	0.003422183	57.67789452	4190083.013	1.38E-03	15.2960635	3369325.325	0.00045398	42.80739393	5866073.965	7.30E-04	18.05068499	4048443.063	0.000445867	87.90215771	4578553.325	1.92E-03	206.5493929	5550856.583
PWY-6182	superpathway of salicylate degradation	0.018702614	0.010162981	0.124211243	0.101826426	1.22125E-07	5.10484E-05	-0.105508629	-0.138888944	-7.21E-02		1647.142909	6401781.471	0.025729446	728.5306371	7389500.822	9.86E-03	568.2282153	6840831.076	0.008306421	1070.251748	6185079.573	1.73E-02	54.26849148	4712113.285	0.001151681	311.0745115	3884179.998	8.01E-03	1325.949604	4248324.269	0.03121112	1000.360849	4190083.013	2.39E-02	636.0448939	3369325.325	0.018877515	976.4633143	5866073.965	1.66E-02	926.8974116	4048443.063	0.022895157	1184.327435	4578553.325	2.59E-02	2383.517688	5550856.583
PWY-6185	4-methylcatechol degradation (ortho cleavage)	0.003901523	0.003651039	0.122409956	0.106356291	2.44863E-08	1.02353E-05	-0.118508433	-0.15300547	-0.084011396		51.4838269	6401781.471	0.000804211	78.65912378	7389500.822	0.001064471	122.113218	6840831.076	0.001785064	973.0965159	6185079.573	0.015732967	24.93608921	4712113.285	0.000529191	198.5743466	3884179.998	0.005112388	89.67439156	4248324.269	0.002110818	153.8324229	4190083.013	0.003671345	90.98756709	3369325.325	0.002700468	115.8663127	5866073.965	0.001975194	165.9891706	4048443.063	0.004100074	180.4245194	4578553.325	0.003940645	432.6361312	5550856.583
PWY-621	sucrose degradation III (sucrose invertase)	0.548023304	0.19616114	1.77E-01	1.74E-01	2.55865E-06	0.001069517	0.37071628	0.247650152	0.493782408		20166.73648	6401781.471	0.315017571	27074.46362	7389500.822	0.366390968	42606.00009	6840831.076	0.622819064	52885.19921	6185079.573	0.855044767	15556.39087	4712113.285	0.330136182	10502.34918	3884179.998	0.270387809	28375.39449	4248324.269	0.667919695	26111.12671	4190083.013	0.623164902	15405.60249	3369325.325	0.457231078	38983.51262	5866073.965	0.664558832	29905.53837	4048443.063	0.73869233	33094.74191	4578553.325	0.722820934	27017.24444	5550856.583
PWY-6210	2-aminophenol degradation	0.002591122	0.002234639	0.001720877	0.002010149	0.21258208	88.85930963	0.000870245	-0.000534509	0.002274999		21.953243	6401781.471	0.000342924	37.40270604	7389500.822	5.06E-04	36.8073813	6840831.076	5.38E-04	66.16206802	6185079.573	0.001069704	5.667844164	4712113.285	0.000120282	145.7672956	3884179.998	0.003752846	222.7745036	4248324.269	0.005243821	132.5664943	4190083.013	0.003163815	109.7508385	3369325.325	0.003257354	141.5483353	5866073.965	0.002412999	176.1977493	4048443.063	0.004352235	102.7798054	4578553.325	0.00224481	483.2510627	5550856.583
PWY-6263	superpathway of menaquinol-8 biosynthesis II	0.016217875	0.013851933	0.042600811	0.071375665	0.033147426	13.85562424	-0.026382935	-0.050562843	-0.002203027		67.38461682	6401781.471	0.001052592	81.25013508	7389500.822	0.001099535	125.8651129	6840831.076	0.00183991	307.3520475	6185079.573	0.00496925	42.55071686	4712113.285	0.000903007	1075.06924	3884179.998	0.027678152	1069.502322	4248324.269	0.025174687	927.0146563	4190083.013	0.022124016	673.40775	3369325.325	0.019986427	703.6219157	5866073.965	0.011994767	1136.719899	4048443.063	0.028077952	845.3569807	4578553.325	0.018463408	2978.27571	5550856.583
PWY-6269	adenosylcobalamin salvage from cobinamide II	0.085407892	0.067933378	0.085903585	0.094730383	0.983405328	411.0634272	-0.000495693	-0.048557705	0.047566318		11245.37151	6401781.471	0.175660034	4851.570488	7389500.822	0.065654915	13867.70625	6840831.076	0.202719613	2126.977107	6185079.573	0.03438884	160.5974021	4712113.285	0.003408182	1962.156264	3884179.998	0.050516615	3127.663576	4248324.269	0.073621112	2219.318092	4190083.013	0.05296597	1843.360714	3369325.325	0.054710084	2152.979214	5866073.965	0.036702217	2929.667213	4048443.063	0.072365281	2479.240903	4578553.325	0.054149001	6539.420743	5550856.583
PWY-6277	superpathway of 5-aminoimidazole ribonucleotide biosynthesis	0.74448219	0.103121834	0.537813853	0.157341243	2.53048E-06	0.00105774	0.206668337	0.131056878	0.282279796		42865.46915	6401781.471	0.669586573	50152.62018	7389500.822	0.678701057	47365.63749	6840831.076	0.692395953	53222.61374	6185079.573	0.860500065	39974.76803	4712113.285	0.848340556	33302.19878	3884179.998	0.85738042	32483.63054	4248324.269	0.764622201	28864.12978	4190083.013	0.688867731	27277.23505	3369325.325	0.80957558	44107.83145	5866073.965	0.751914001	31742.92405	4048443.063	0.784077325	35695.19303	4578553.325	0.779617283	39120.845	5550856.583
PWY-6282	palmitoleate biosynthesis I (from (5Z)-dodec-5-enoate)	0.259311765	0.306722421	0.473595681	0.265281537	0.029970853	12.52781665	-0.214283916	-0.40577981	-0.022788021		47846.86404	6401781.471	0.747399208	51210.9882	7389500.822	0.693023648	27720.50006	6840831.076	0.405221233	4913.061778	6185079.573	0.079434092	47024.42864	4712113.285	0.997947753	1230.016931	3884179.998	0.031667351	2453.739541	4248324.269	0.057757821	2498.011572	4190083.013	0.059617233	1597.035415	3369325.325	0.047399264	2396.93642	5866073.965	0.040860999	1964.251104	4048443.063	0.048518679	3608.487955	4578553.325	0.078812841	8534.972777	5550856.583
PWY-6317	galactose degradation I (Leloir pathway)	0.582507461	0.221716203	0.196281763	0.194596728	8.08836E-06	0.003380932	0.386225698	0.247454385	0.524997011		19963.08407	6401781.471	0.311836387	27048.4394	7389500.822	0.36603879	42259.79236	6840831.076	0.617758163	56281.95337	6185079.573	0.909963287	15291.92918	4712113.285	0.324523802	9895.636179	3884179.998	0.254767703	30909.04725	4248324.269	0.727558569	28492.43912	4190083.013	0.679997008	16598.59095	3369325.325	0.492638417	44373.88183	5866073.965	0.756449409	31575.18372	4048443.063	0.779933995	35638.36014	4578553.325	0.778375998	31644.54452	5550856.583
PWY-6338	superpathway of vanillin and vanillate degradation	0.00275546	0.002234542	0.000963525	0.001123673	0.010734862	4.487172125	0.001791935	0.000473623	0.003110246		29.43213629	6401781.471	0.000459749	34.85583622	7389500.822	0.000471694	71.8717104	6840831.076	0.001050628	61.92761149	6185079.573	0.001001242	9.619641792	4712113.285	0.000204147	92.99365338	3884179.998	0.002394164	215.917507	4248324.269	0.005082416	131.6759605	4190083.013	0.003142562	87.3037094	3369325.325	0.002591133	187.4174705	5866073.965	0.003194939	138.6981089	4048443.063	0.003425962	228.479871	4578553.325	0.00499022	501.3341827	5550856.583
PWY-6339	syringate degradation	0.001505635	0.003144476	0.003080593	0.004495147	0.163423431	68.3109942	-0.001574957	-0.003820706	0.000670792		0	6401781.471	0	0	7389500.822	0	0	6840831.076	0	0	6185079.573	0	0	4712113.285	0	0	3884179.998	0	0	4248324.269	0	0	4190083.013	0	0	3369325.325	0	420.2099518	5866073.965	0.007163393	0	4048443.063	0	465.6502606	4578553.325	0.010170249	0	5550856.583
PWY-6349	CDP-archaeol biosynthesis	0.000448367	0.000576147	0.000162343	0.0002899	0.09363468	39.13929623	0.000286024	-5.38966E-05	0.000625945		0	6401781.471	0	1.332211377	7389500.822	1.80284E-05	0	6840831.076	0	11.75952495	6185079.573	0.000190127	0	4712113.285	0	10.5828825	3884179.998	0.000272461	82.12317837	4248324.269	0.001933072	22.73783855	4190083.013	0.000542658	5.947065051	3369325.325	0.000176506	20.80581548	5866073.965	0.00035468	7.957899169	4048443.063	0.000196567	35.15000627	4578553.325	0.00076771	94.00059755	5550856.583
PWY-6350	archaetidylinositol biosynthesis	0.000424577	0.000548048	1.51E-04	2.72E-04	0.09220029	38.53972134	0.00027313	-4.99436E-05	0.000596205		0	6401781.471	0	1.249210958	7389500.822	1.69052E-05	0	6840831.076	0	11.08006462	6185079.573	0.000179142	0	4712113.285	0	9.940973349	3884179.998	0.000255935	78.15614468	4248324.269	0.001839693	21.60071942	4190083.013	0.00051552	5.58769784	3369325.325	0.00016584	19.31093885	5866073.965	0.000329197	7.470358855	4048443.063	0.000184524	33.44207046	4578553.325	0.000730407	89.17991745	5550856.583
PWY-6353	purine nucleotides degradation II (aerobic)	0.214422594	0.105330841	0.236086259	0.101182946	0.511184622	213.6751719	-0.021663665	-0.088719275	0.045391944		15369.34329	6401781.471	0.240079162	6707.869673	7389500.822	9.08E-02	27187.08087	6840831.076	0.397423655	13065.58232	6185079.573	0.211243561	2468.265958	4712113.285	0.052381295	4354.588721	3884179.998	0.112110889	9509.327481	4248324.269	2.24E-01	8411.854382	4190083.013	0.20075627	6300.494133	3369325.325	0.186995719	11768.29092	5866073.965	0.200616136	7277.781669	4048443.063	0.179767421	10767.62055	4578553.325	0.23517517	17023.72519	5550856.583
PWY-6383	mono-trans, poly-cis decaprenyl phosphate biosynthesis	0.084638746	0.063695112	0.083829886	0.069530149	0.968575232	404.8644472	0.00080886	-0.040943194	0.042560914		488.1422108	6401781.471	0.0076251	552.0913077	7389500.822	0.007471294	888.3307793	6840831.076	0.012985714	2164.324906	6185079.573	0.034992677	203.2785985	4712113.285	0.004313958	1767.475183	3884179.998	0.045504461	6455.489705	4248324.269	0.151953789	5195.732374	4190083.013	0.124000703	4525.796543	3369325.325	0.134323525	10207.05173	5866073.965	0.174001415	4848.286756	4048443.063	0.119756822	4954.633613	4578553.325	0.108213955	11189.0498	5550856.583
PWY-6385	peptidoglycan biosynthesis III (mycobacteria)	0.738980561	0.072942182	0.615768209	0.120397595	5.66539E-05	0.023681344	0.123212352	0.06783221	0.178592494		40902.65273	6401781.471	0.638926101	49166.01427	7389500.822	0.665349601	46904.17662	6840831.076	0.685650268	51073.99334	6185079.573	0.825761298	35931.28397	4712113.285	0.762530139	35598.30295	3884179.998	0.916494678	29960.48744	4248324.269	0.705230711	32711.46973	4190083.013	0.780687868	25609.43686	3369325.325	0.76007611	44929.62427	5866073.965	0.765923248	29691.83934	4048443.063	0.733413781	33471.18153	4578553.325	0.731042737	34781.11675	5550856.583
PWY-6386	UDP-N-acetylmuramoyl-pentapeptide biosynthesis II (lysine-containing)	0.740051196	0.072886689	0.615363865	0.121356553	4.96562E-05	0.020756283	0.124687331	0.069123838	0.180250825		40910.27166	6401781.471	0.639045113	49200.80526	7389500.822	0.665820418	46919.40923	6840831.076	0.68587294	51060.67819	6185079.573	0.825546019	35934.58993	4712113.285	0.762600297	35665.75819	3884179.998	0.918231344	30075.78815	4248324.269	0.707944739	32717.13363	4190083.013	0.780823042	25689.37312	3369325.325	0.762448581	44958.28931	5866073.965	0.766411907	29844.45989	4048443.063	0.737183639	33567.56039	4578553.325	0.733147744	35042.54152	5550856.583
PWY-6387	UDP-N-acetylmuramoyl-pentapeptide biosynthesis I (meso-diaminopimelate containing)	0.756661584	0.081637097	0.798929102	0.392645937	0.528434841	220.8857636	-0.042267519	-0.176148151	0.091613113		40975.5178	6401781.471	0.640064301	49196.22977	7389500.822	0.665758499	46920.88484	6840831.076	0.685894511	51702.77555	6185079.573	0.835927411	35943.9374	4712113.285	0.762798669	36641.60711	3884179.998	0.943355023	30087.58994	4248324.269	0.708222538	34725.65055	4190083.013	0.828758057	25725.56388	3369325.325	0.763522706	46205.38364	5866073.965	0.787671344	29802.4096	4048443.063	0.736144961	33605.03186	4578553.325	0.733966156	35086.46084	5550856.583
PWY-6396	superpathway of 2,3-butanediol biosynthesis	0.027896453	0.042203075	0.027713126	0.018699167	0.98766027	412.8419928	0.000183328	-0.024554011	0.024920667		7296.858036	6401781.471	0.113981679	11032.1371	7389500.822	0.149294754	2939.018467	6840831.076	0.042962886	575.0334517	6185079.573	0.009297107	44.75079509	4712113.285	0.000949697	209.610149	3884179.998	0.00539651	436.7345092	4248324.269	0.010280159	417.8628351	4190083.013	0.009972662	270.6842295	3369325.325	0.008033781	644.7579716	5866073.965	0.010991303	345.6341607	4048443.063	0.008537459	548.4261519	4578553.325	0.011978154	1032.560674	5550856.583
PWY-6397	mycolyl-arabinogalactan-peptidoglycan complex biosynthesis	0.015696621	0.013506336	0.017996617	0.025812386	0.67706678	283.0139142	-0.002299995	-0.013344474	0.008744484		29.78450087	6401781.471	0.000465253	34.47300932	7389500.822	0.000466513	34.65132288	6840831.076	0.000506537	74.91299187	6185079.573	0.001211189	19.08441448	4712113.285	0.000405008	248.483179	3884179.998	0.006397314	1498.24101	4248324.269	0.035266635	1285.681981	4190083.013	0.030683926	683.444458	3369325.325	0.020284312	972.6899161	5866073.965	0.016581617	1135.212974	4048443.063	0.02804073	1500.162732	4578553.325	0.032764994	2014.070801	5550856.583
PWY-6404	superpathway of mycolyl-arabinogalactan-peptidoglycan complex biosynthesis	0.018310949	0.014685993	0.000453333	0.001124101	0.0004534	0.189521292	0.017857616	0.009433801	0.026281432		96.64724822	6401781.471	1.51E-03	110.6969261	7389500.822	1.50E-03	101.957468	6840831.076	0.001490425	239.5447778	6185079.573	3.87E-03	62.33627853	4712113.285	1.32E-03	470.5667333	3884179.998	1.21E-02	1068.85036	4248324.269	0.02515934	1370.071302	4190083.013	3.27E-02	988.4947156	3369325.325	0.029338061	1947.273645	5866073.965	0.033195518	948.4955853	4048443.063	0.023428651	2005.88873	4578553.325	0.043810536	2252.326008	5550856.583
PWY-6467	Kdo transfer to lipid IVA III (Chlamydia)	0.66447456	0.113032472	0.672048366	0.428404455	0.919918294	384.5258467	-0.007573805	-0.158104914	0.142957303		40436.83	6401781.471	0.631649646	48580.9	7389500.822	0.657431418	46009.59	6840831.076	0.672573105	49154.4	6185079.573	0.794725426	35725.87	4712113.285	0.758170864	33692.54	3884179.998	0.867429934	22842.12	4248324.269	0.537673646	29718.6	4190083.013	0.709260411	21093.28	3369325.325	0.626038686	37752.41	5866073.965	0.643572008	24001.88	4048443.063	0.592866928	27835.59	4578553.325	0.607956008	21250.04	5550856.583
PWY-6470	peptidoglycan biosynthesis V (&beta;-lactam resistance)	0.05437326	0.045385158	0.088911115	0.084569489	0.063833075	26.68222547	-0.034537855	-0.071146429	0.002070719		194.2825367	6401781.471	0.00303482	150.3346505	7389500.822	0.002034436	309.5053739	6840831.076	0.004524383	409.5092073	6185079.573	0.006620921	120.9812411	4712113.285	0.002567452	2162.704077	3884179.998	0.055679811	4044.182359	4248324.269	0.095194766	4010.187994	4190083.013	0.095706648	2077.117301	3369325.325	0.06164787	2899.703451	5866073.965	0.049431757	3189.312601	4048443.063	0.078778744	4620.283613	4578553.325	0.10091143	9021.27825	5550856.583
PWY-6471	peptidoglycan biosynthesis IV (Enterococcus faecium)	0.091627806	0.070472505	0.203492648	0.133925329	0.000292737	0.122363953	-0.111864842	-0.169315033	-0.05441465		515.9785678	6401781.471	8.06E-03	418.0558548	7389500.822	0.00565743	830.7057526	6840831.076	1.21E-02	1132.07852	6185079.573	1.83E-02	239.8322645	4712113.285	0.005089696	3351.395431	3884179.998	0.086283216	6699.141579	4248324.269	0.157689036	6518.716936	4190083.013	0.155574888	3771.445709	3369325.325	0.111934745	5160.376595	5866073.965	0.087969852	6027.290434	4048443.063	0.14887922	7684.750013	4578553.325	1.68E-01	13440.51548	5550856.583
PWY-6478	GDP-D-glycero-&alpha;-D-manno-heptose biosynthesis	0.001857894	0.001359833	0.00137861	0.002396979	0.36956799	154.4794197	0.000479284	-0.000586492	0.001545059		41.2232678	6401781.471	0.000643934	87.05545447	7389500.822	0.001178097	27.94661877	6840831.076	0.000408527	66.43121211	6185079.573	0.001074056	17.99321491	4712113.285	0.00038185	44.95579374	3884179.998	0.001157408	112.7659367	4248324.269	0.002654363	82.16900319	4190083.013	0.001961035	99.49688408	3369325.325	0.002953021	134.9640964	5866073.965	0.002300757	64.56303391	4048443.063	0.001594762	54.53859051	4578553.325	0.001191175	238.2076188	5550856.583
PWY-6486	D-galacturonate degradation II	0.000319736	0.000374378	0.000217808	0.000464216	0.419872388	175.5066581	0.000101928	-0.000152496	0.000356353		0	6401781.471	0	0	7389500.822	0	0	6840831.076	0.00E+00	0	6185079.573	0.00E+00	0	4712113.285	0	15.39954924	3884179.998	0.000396468	34.91343702	4248324.269	0.000821817	0	4190083.013	0	17.34874776	3369325.325	0.000514903	40.24175777	5866073.965	0.000686008	48.45900439	4048443.063	0.001196979	11.88301762	4578553.325	0.000259537	41.2234815	5550856.583
PWY-6505	L-tryptophan degradation XII (Geobacillus)	0.00588969	0.005010594	0.017450547	0.050086289	0.162631682	67.98004287	-0.011560857	-0.027980853	0.004859139		46.0543757	6401781.471	0.000719399	63.60346239	7389500.822	0.000860727	74.53815876	6840831.076	1.09E-03	134.5537742	6185079.573	2.18E-03	14.38867498	4712113.285	0.000305355	393.1284344	3884179.998	0.010121272	466.3153621	4248324.269	0.010976454	299.604389	4190083.013	0.007150321	230.7389934	3369325.325	0.006848225	295.8438346	5866073.965	0.005043302	505.7025505	4048443.063	0.012491285	246.0503837	4578553.325	0.005373977	1008.924232	5550856.583
PWY-6507	4-deoxy-L-threo-hex-4-enopyranuronate degradation	0.017071587	0.014055962	0.057211582	0.051627773	5.20396E-05	0.021752536	-0.040139995	-0.058372216	-0.021907775		267.9770944	6401781.471	0.004185977	226.795509	7389500.822	0.003069159	360.8457681	6840831.076	0.005274882	406.2162126	6185079.573	0.00656768	133.1671924	4712113.285	0.002826061	550.4947969	3884179.998	0.014172742	1148.566641	4248324.269	0.027035757	1027.097861	4190083.013	0.02451259	594.4093524	3369325.325	0.017641792	961.2722809	5866073.965	0.016386979	828.5878499	4048443.063	0.020466827	1273.045189	4578553.325	0.027804529	3320.666092	5550856.583
PWY-6519	8-amino-7-oxononanoate biosynthesis I	0.292029749	0.285942607	0.415008169	0.211270062	0.156914645	65.59032147	-0.122978421	-0.297452196	0.051495355		46444.25042	6401781.471	0.725489469	52269.70578	7389500.822	7.07E-01	34736.25018	6840831.076	5.08E-01	8325.83023	6185079.573	1.35E-01	44408.60249	4712113.285	9.42E-01	2199.089972	3884179.998	0.056616582	4181.696319	4248324.269	0.098431665	4252.391135	4190083.013	0.101487038	2790.855596	3369325.325	0.082831289	4177.485305	5866073.965	0.071214331	3401.723811	4048443.063	0.084025482	6037.122592	4578553.325	0.131856553	12319.00003	5550856.583
PWY-6545	pyrimidine deoxyribonucleotides de novo biosynthesis III	0.273072212	0.207091987	0.491992962	0.604787585	0.054955065	22.97121704	-0.21892075	-0.442658032	0.004816532		1844.817413	6401781.471	0.028817251	2799.508514	7389500.822	0.037884948	2136.13832	6840831.076	0.031226298	16157.76683	6185079.573	0.261237817	445.5200463	4712113.285	0.009454782	15927.10092	3884179.998	0.410050536	11931.66432	4248324.269	0.280855781	23833.09771	4190083.013	0.568797745	9638.262351	3369325.325	0.286059119	29340.29038	5866073.965	0.500169117	8637.163986	4048443.063	0.213345324	9277.578745	4578553.325	0.202631226	17392.90979	5550856.583
PWY-6562	norspermidine biosynthesis	0.007414275	0.005727868	0.063070736	0.041118218	2.22708E-10	9.30921E-08	-0.055656461	-0.069289082	-0.042023839		73.72725142	6401781.471	0.001151668	80.19239894	7389500.822	0.001085221	146.9057963	6840831.076	0.002147485	427.1003376	6185079.573	6.91E-03	31.33837291	4712113.285	0.00066506	197.4623624	3884179.998	0.005083759	493.5465978	4248324.269	0.011617442	359.7176334	4190083.013	0.008584976	239.1805234	3369325.325	0.007098766	424.2283831	5866073.965	0.007231896	400.6749794	4048443.063	0.009897014	614.7606767	4578553.325	0.013426963	1322.946177	5550856.583
PWY-6572	chondroitin sulfate degradation I (bacterial)	0	0	0.000512017	0.001465467	0.035204198	14.7153546	-0.000512017	-0.000986667	-3.73671E-05		0	6401781.471	0	0	7389500.822	0	0	6840831.076	0	0	6185079.573	0	0	4712113.285	0	0	3884179.998	0	0	4248324.269	0	0	4190083.013	0	0	3369325.325	0	0	5866073.965	0	0	4048443.063	0	0	4578553.325	0	0	5550856.583
PWY-6581	spirilloxanthin and 2,2'-diketo-spirilloxanthin biosynthesis	0.000125569	0.000156264	0.000164238	0.000428054	0.631954381	264.1569314	-3.86689E-05	-0.00019966	0.000122322		0	6401781.471	0	0	7389500.822	0	1.871801005	6840831.076	2.73622E-05	1.94211288	6185079.573	3.14E-05	0	4712113.285	0	6.671513549	3884179.998	0.000171761	0	4248324.269	0	11.86911855	4190083.013	0.000283267	1.931034483	3369325.325	5.73122E-05	19.64710734	5866073.965	0.000334928	21.23872991	4048443.063	0.000524615	1.955743734	4578553.325	4.27153E-05	16.83885891	5550856.583
PWY-6588	pyruvate fermentation to acetone	0.060836217	0.051105615	0.046243992	0.082867033	0.447998116	187.2632123	0.014592225	-0.023892453	0.053076903		331.6913065	6401781.471	0.005181234	343.2198972	7389500.822	0.004644697	816.4364204	6840831.076	0.011934755	2289.849502	6185079.573	0.037022151	95.91139878	4712113.285	0.002035422	1372.646852	3884179.998	0.035339424	4793.114717	4248324.269	0.112823655	2372.036095	4190083.013	0.056610718	3889.040742	3369325.325	0.115424911	9311.291298	5866073.965	0.158731229	2815.946695	4048443.063	0.069556287	2780.707937	4578553.325	0.060733331	8158.942	5550856.583
PWY-6590	superpathway of Clostridium acetobutylicum acidogenic fermentation	0.038031037	0.033548255	0.040861614	0.048178108	0.812247182	339.5193221	-0.002830577	-0.026832798	0.021171644		64.89254227	6401781.471	0.001013664	71.4258884	7389500.822	0.000966586	166.8332932	6840831.076	0.002438787	198.1723913	6185079.573	0.003204039	59.1748256	4712113.285	0.001255802	1401.839662	3884179.998	0.036091007	3412.164456	4248324.269	0.080317891	2233.420921	4190083.013	0.053302546	1998.159018	3369325.325	0.059304425	2161.095	5866073.965	0.036840569	2896.290305	4048443.063	0.071540843	2585.761674	4578553.325	0.056475517	6347.369598	5550856.583
PWY-6608	guanosine nucleotides degradation III	0.1867825	0.113809994	0.269282169	0.134715893	0.034973156	14.61877931	-0.082499669	-0.158767001	-0.006232337		19875.04372	6401781.471	0.31046114	24689.52263	7389500.822	0.334116244	21929.71495	6840831.076	0.320570918	9650.314027	6185079.573	0.156025705	1415.904738	4712113.285	0.03004819	2732.504222	3884179.998	0.070349578	6433.919739	4248324.269	0.15144606	5866.64417	4190083.013	0.1400126	4007.169415	3369325.325	0.118930914	7731.537692	5866073.965	0.13180089	4840.665657	4048443.063	0.119568574	7780.787054	4578553.325	0.169939859	12284.42634	5550856.583
PWY-6609	adenine and adenosine salvage III	5.99E-01	0.157754887	3.00E-01	1.89E-01	2.9552E-06	0.001235272	2.99E-01	1.93E-01	0.404895477		25320.41121	6401781.471	0.39552133	30092.22919	7389500.822	4.07E-01	44299.77879	6840831.076	0.647578902	48058.50966	6185079.573	0.777007136	19077.26238	4712113.285	0.404855767	12928.88258	3884179.998	0.332860027	30702.21673	4248324.269	0.722690049	26843.40152	4190083.013	0.640641282	19574.3198	3369325.325	0.580956658	42815.15274	5866073.965	0.729877478	30252.99683	4048443.063	0.74727485	33251.32525	4578553.325	0.726240864	35570.73009	5550856.583
PWY-6612	superpathway of tetrahydrofolate biosynthesis	7.20E-01	0.056846196	5.84E-01	1.25E-01	1.58899E-06	0.000664197	1.37E-01	8.62E-02	0.18717543		41428.9265	6401781.471	0.64714684	50142.42509	7389500.822	6.79E-01	47438.80648	6840831.076	0.693465545	51192.80294	6185079.573	0.827682204	35928.78297	4712113.285	0.762477063	27136.45237	3884179.998	0.698640444	29955.74757	4248324.269	0.705119141	28922.59824	4190083.013	0.690263132	23741.07384	3369325.325	0.704623969	41151.66396	5866073.965	0.701519691	29759.89642	4048443.063	0.735094849	33708.40418	4578553.325	0.736223907	34315.48387	5550856.583
PWY-6628	superpathway of L-phenylalanine biosynthesis	2.47E-01	0.214746554	4.36E-01	1.88E-01	0.008029991	3.356536397	-1.89E-01	-3.23E-01	-0.054410444		39420.55871	6401781.471	0.615774826	51975.67651	7389500.822	7.03E-01	40043.83216	6840831.076	0.58536502	13827.20031	6185079.573	0.223557355	989.9044048	4712113.285	0.021007653	2931.98989	3884179.998	0.075485428	5293.788086	4248324.269	0.124608852	5342.060356	4190083.013	0.127492948	3310.784793	3369325.325	0.098262544	5710.312294	5866073.965	0.097344703	4295.817248	4048443.063	0.106110354	8331.561186	4578553.325	0.181969295	13768.0615	5550856.583
PWY-6629	superpathway of L-tryptophan biosynthesis	2.16596E-05	4.56077E-05	0.003591621	0.010853211	0.046708828	19.52429004	-0.003569962	-0.007085281	-5.46426E-05		2.999826842	6401781.471	4.68593E-05	0	7389500.822	0	11.99753785	6840831.076	1.75E-04	0	6185079.573	0	0	4712113.285	0	0	3884179.998	0	0	4248324.269	0	0	4190083.013	0	0	3369325.325	0	0	5866073.965	0	0	4048443.063	0	0	4578553.325	0	2.999786945	5550856.583
PWY-6630	superpathway of L-tyrosine biosynthesis	0.228733021	0.185736938	0.342960124	0.132692653	0.047564532	19.8819744	-0.114227103	-0.227098574	-0.001355632		33916.86092	6401781.471	0.529803478	44596.51507	7389500.822	0.603511876	37612.8565	6840831.076	0.549828757	13626.97857	6185079.573	0.220320182	983.9212358	4712113.285	0.020880679	2927.151169	3884179.998	0.075360853	5252.355731	4248324.269	0.123633588	5294.436663	4190083.013	0.126356367	3297.281963	3369325.325	0.097861787	5674.940997	5866073.965	0.096741723	4267.529141	4048443.063	0.105411613	8235.997359	4578553.325	0.179882089	13552.63345	5550856.583
PWY-6641	superpathway of sulfolactate degradation	0.001901395	0.001593753	0.000855278	0.000954415	0.033035459	13.80882177	0.001046117	9.43403E-05	0.001997895		26.54428052	6401781.471	0.000414639	19.79753199	7389500.822	0.000267914	53.31570675	6840831.076	0.000779375	54.90601542	6185079.573	0.000887717	6.773885203	4712113.285	0.000143755	43.4996211	3884179.998	0.001119918	201.7765864	4248324.269	0.004749557	92.38690364	4190083.013	0.002204894	57.32376772	3369325.325	0.001701343	130.6188676	5866073.965	0.002226683	141.4558131	4048443.063	0.003494079	122.4307562	4578553.325	0.002674005	315.578497	5550856.583
PWY-6654	phosphopantothenate biosynthesis III	0.000700772	0.000913536	0.000241666	0.00043719	0.089099373	37.2435381	0.000459106	-7.83776E-05	0.000996589		0	6401781.471	0	1.99994365	7389500.822	2.70647E-05	0	6840831.076	0.00E+00	17.97073472	6185079.573	0.00029055	0.999242316	4712113.285	2.12058E-05	15.98021069	3884179.998	0.000411418	130.143258	4248324.269	0.003063402	35.91836333	4190083.013	0.000857223	8.992709866	3369325.325	0.000266899	29.93582277	5866073.965	0.000510321	11.99203216	4048443.063	0.000296213	55.83310692	4578553.325	0.001219449	148.3951444	5550856.583
PWY-6690	cinnamate and 3-hydroxycinnamate degradation to 2-oxopent-4-enoate	0.0022027	0.001726653	0.084471727	0.086681742	6.55725E-07	0.000274093	-0.082269027	-0.110357888	-0.054180165		31.41314226	6401781.471	0.000490694	42.99515368	7389500.822	0.000581841	25.85190795	6840831.076	0.000377906	85.15507714	6185079.573	0.001376782	14.39841181	4712113.285	0.000305562	45.76581467	3884179.998	0.001178262	110.8278867	4248324.269	0.002608744	130.4013549	4190083.013	0.003112143	108.4590954	3369325.325	0.003219015	351.5097481	5866073.965	0.005992249	95.38310917	4048443.063	0.002356044	201.3274929	4578553.325	0.004397186	266.0526808	5550856.583
PWY-6700	queuosine biosynthesis	0.677772837	0.10534704	0.635276667	0.302770389	0.451818209	188.8600114	0.04249617	-0.069956844	0.154949184		37946.59306	6401781.471	0.592750522	48904.57409	7389500.822	0.661811606	46450.4245	6840831.076	0.679017271	49109.84882	6185079.573	0.794005125	42780.07476	4712113.285	0.907874496	32040.12067	3884179.998	0.824887639	26372.06338	4248324.269	0.620763899	27242.65137	4190083.013	0.650169729	16690.90295	3369325.325	0.495378194	38466.11899	5866073.965	0.655738731	27003.12897	4048443.063	0.667000339	30503.60157	4578553.325	0.666227942	28357.38734	5550856.583
PWY-6703	preQ0 biosynthesis	0.276131972	0.220412273	0.593201432	0.320046279	0.000253786	0.106082717	-0.31706946	-0.475447678	-0.158691242		26509.43162	6401781.471	0.414094604	31201.02868	7389500.822	0.422234593	8195.444679	6840831.076	0.119801886	3581.609241	6185079.573	0.057907246	26115.87956	4712113.285	0.554228602	30368.1264	3884179.998	0.781841377	3516.446016	4248324.269	0.082772543	12288.64877	4190083.013	0.293279363	12924.52437	3369325.325	0.383593839	8888.352982	5866073.965	0.151521325	3250.933233	4048443.063	0.080300826	3468.665851	4578553.325	0.075758992	8233.730195	5550856.583
PWY-6708	ubiquinol-8 biosynthesis (prokaryotic)	0.695636134	0.110651875	0.745975387	0.47466131	0.539966434	225.7059693	-0.050339252	-0.214268679	0.113590174		40661.11733	6401781.471	0.63515316	49208.27171	7389500.822	6.66E-01	46457.51698	6840831.076	0.67912095	50228.54845	6185079.573	0.812092195	37713.13686	4712113.285	0.800344444	34383.6732	3884179.998	0.885223476	24631.53079	4248324.269	0.579794037	30940.08315	4190083.013	0.738412176	22369.59978	3369325.325	0.66391926	40431.45649	5866073.965	0.689242187	25402.21899	4048443.063	0.627456496	29334.93067	4578553.325	0.640703047	24156.73033	5550856.583
PWY-6713	L-rhamnose degradation II	4.4001E-06	9.16819E-06	0.000221249	0.000253807	4.37309E-06	0.001827953	-0.000216849	-0.000299185	-0.000134513		0.612879513	6401781.471	9.57358E-06	0	7389500.822	0	2.400389541	6840831.076	3.50892E-05	0	6185079.573	0	0	4712113.285	0	0	3884179.998	0	0	4248324.269	0	0	4190083.013	0	0	3369325.325	0	0	5866073.965	0	0	4048443.063	0	0	4578553.325	0	0.624491933	5550856.583
PWY-6728	methylaspartate cycle	0.001482748	0.000804508	0.004906274	0.012415194	0.094642463	39.56054943	-0.003423526	-0.007465207	0.000618156		65.44664368	6401781.471	0.001022319	60.17983397	7389500.822	0.000814396	56.56508358	6840831.076	0.000826874	40.78228003	6185079.573	0.000659365	26.87343222	4712113.285	0.000570305	37.55956447	3884179.998	0.000966988	146.7959448	4248324.269	0.003455385	116.3670372	4190083.013	0.002777201	55.83439491	3369325.325	0.001657139	71.68275832	5866073.965	0.001221989	63.83025584	4048443.063	0.001576662	64.33962121	4578553.325	0.001405239	87.1718858	5550856.583
PWY-6731	starch degradation III	0.001056882	0.000665411	0.000761519	0.001358093	0.298304359	124.6912219	0.000295363	-0.000269368	0.000860094		7.492498738	6401781.471	1.17E-04	91.62522645	7389500.822	1.24E-03	16.24018627	6840831.076	2.37E-04	43.43099406	6185079.573	7.02E-04	13.05985215	4712113.285	2.77E-04	28.11174322	3884179.998	7.24E-04	71.36998858	4248324.269	1.68E-03	62.22392086	4190083.013	1.49E-03	28.40806692	3369325.325	8.43E-04	75.75516585	5866073.965	0.001291412	44.06395466	4048443.063	0.001088417	62.48428697	4578553.325	0.001364717	158.4796873	5550856.583
PWY-6737	starch degradation V	5.22E-01	1.69E-01	2.15E-01	1.65E-01	4.74747E-06	0.001984444	3.06E-01	1.98E-01	4.14E-01		20028.11003	6401781.471	0.312852135	26471.00243	7389500.822	0.358224501	39356.10239	6840831.076	0.575311712	48275.74176	6185079.573	0.780519332	15483.21337	4712113.285	0.328583216	10524.13398	3884179.998	0.270948668	26610.08005	4248324.269	6.26E-01	24307.0082	4190083.013	0.580108034	16009.41016	3369325.325	0.475151807	37630.72966	5866073.965	0.641497702	27148.32341	4048443.063	0.670586766	30530.79914	4578553.325	6.67E-01	28146.18334	5550856.583
PWY-6749	CMP-legionaminate biosynthesis I	0.001401898	0.001417727	0.011264171	0.041031524	0.141989581	59.3516447	-0.009862273	-0.023171241	0.003446695		1.999959287	6401781.471	3.12407E-05	7.999446627	7389500.822	0.000108254	1.999970118	6840831.076	2.92E-05	16.33802057	6185079.573	2.64E-04	5.999561349	4712113.285	1.27E-04	71.92628161	3884179.998	0.001851775	101.8635582	4248324.269	0.002397735	105.8363677	4190083.013	2.53E-03	65.92857173	3369325.325	0.001956729	61.96401675	5866073.965	0.001056312	49.96709348	4048443.063	0.00123423	99.88319758	4578553.325	0.002181545	310.8401862	5550856.583
PWY-6876	isopropanol biosynthesis	0.060285081	0.05142121	0.0394747	0.080109484	0.275172162	115.0219636	0.020810381	-0.017230096	0.058850858		331.6913065	6401781.471	0.005181234	343.2198972	7389500.822	0.004644697	816.4364204	6840831.076	0.011934755	2289.849502	6185079.573	0.037022151	95.91139878	4712113.285	0.002035422	1051.540215	3884179.998	0.027072386	4793.114717	4248324.269	0.112823655	2372.036095	4190083.013	0.056610718	3889.040742	3369325.325	0.115424911	9311.291298	5866073.965	0.158731229	2815.946695	4048443.063	0.069556287	2780.707937	4578553.325	0.060733331	8158.942	5550856.583
PWY-6891	thiazole biosynthesis II (Bacillus)	0.526597939	0.169913959	1.26E-01	1.92E-01	6.34703E-08	2.65306E-05	0.400608228	0.288204624	0.513011833		23173.72274	6401781.471	0.361988656	32704.7941	7389500.822	4.43E-01	41862.80131	6840831.076	6.12E-01	49533.89009	6185079.573	8.01E-01	12881.20476	4712113.285	0.273363648	10638.01074	3884179.998	0.273880478	26242.45636	4248324.269	0.617713119	24350.31041	4190083.013	0.58114148	15634.64693	3369325.325	4.64E-01	37555.10661	5866073.965	0.640208542	27085.1892	4048443.063	0.669027297	30492.91505	4578553.325	0.665994538	24496.43742	5550856.583
PWY-6892	thiazole biosynthesis I (E. coli)	0.568343727	0.173182953	0.11832442	0.194402406	9.96134E-09	4.16384E-06	0.450019307	0.335668457	0.564370157		25773.63799	6401781.471	0.402601028	36225.94216	7389500.822	4.90E-01	44780.72834	6840831.076	0.654609474	52274.40074	6185079.573	8.45E-01	13938.89298	4712113.285	0.295809802	12172.15993	3884179.998	0.313377854	28094.02036	4248324.269	0.661296516	26173.07869	4190083.013	6.25E-01	17273.81648	3369325.325	0.512678795	40198.35851	5866073.965	0.685268525	28858.20151	4048443.063	0.712822215	32429.21811	4578553.325	0.708285255	26840.55401	5550856.583
PWY-6895	superpathway of thiamin diphosphate biosynthesis II	0.340423839	0.122519892	0.150881076	0.112753582	3.91138E-05	0.016349569	0.189542763	0.112198106	0.26688742		29814.73939	6401781.471	0.465725666	36704.1479	7389500.822	0.49670673	22847.55126	6840831.076	0.333987947	13435.5242	6185079.573	0.217224759	21718.13862	4712113.285	0.46090018	21244.93365	3884179.998	0.546960585	11549.94249	4248324.269	0.271870549	9325.670883	4190083.013	0.222565301	17870.25619	3369325.325	0.530380847	15477.20873	5866073.965	0.263842714	9042.405465	4048443.063	0.223355135	10553.95208	4578553.325	0.230508445	19650.38302	5550856.583
PWY-6897	thiamin salvage II	0.373196604	0.194013247	0.42852821	0.17155264	0.355798903	148.7239413	-0.055331606	-0.176921074	0.066257862		36421.31021	6401781.471	0.568924609	37253.52801	7389500.822	0.504141334	21798.64992	6840831.076	0.318654995	12404.32092	6185079.573	0.200552325	36965.22925	4712113.285	0.784472423	28106.69244	3884179.998	0.72361972	10837.30638	4248324.269	0.255096026	8704.924761	4190083.013	0.207750652	18209.45826	3369325.325	0.540448206	14471.52247	5866073.965	0.246698602	8397.808496	4048443.063	0.207433039	9820.987512	4578553.325	0.214499795	19080.67675	5550856.583
PWY-6901	superpathway of glucose and xylose degradation	0.082474861	0.056053142	0.148377255	0.074011166	0.001575004	0.658351626	-0.065902393	-0.104790529	-0.027014258		1258.223514	6401781.471	0.019654272	875.820548	7389500.822	0.011852229	1319.155256	6840831.076	0.019283553	2431.2152	6185079.573	0.039307743	473.7701323	4712113.285	0.010054303	2393.232522	3884179.998	0.061614872	6058.253025	4248324.269	0.142603357	5358.168541	4190083.013	0.127877384	3282.560348	3369325.325	0.097424856	5005.090346	5866073.965	0.08532266	4631.587772	4048443.063	0.114404172	6056.365882	4578553.325	0.132276845	11844.19864	5550856.583
PWY-6906	chitin derivatives degradation	0.000893873	0.000707611	0.000284369	0.000414878	0.007177248	3.000089519	0.000609505	0.000187647	0.001031362		16.45395798	6401781.471	0.000257022	13.90645308	7389500.822	0.000188192	9.551841195	6840831.076	0.00013963	29.36267616	6185079.573	0.000474734	11.34656114	4712113.285	0.000240796	15.97447387	3884179.998	0.00041127	9.816389601	4248324.269	0.000231065	75.87474841	4190083.013	0.001810817	36.05159729	3369325.325	0.001069995	90.65203683	5866073.965	0.001545361	73.2129502	4048443.063	0.001808422	72.19097159	4578553.325	0.00157672	129.2419758	5550856.583
PWY-6944	androstenedione degradation	0.001030743	0.001139078	0.001619764	0.001767758	0.164568628	68.7896864	-0.00058902	-0.001430289	0.000252249		26.19611996	6401781.471	0.0004092	12.68795471	7389500.822	1.72E-04	7.237508328	6840831.076	0.000105799	133.5714956	6185079.573	2.16E-03	12.32729633	4712113.285	0.000261609	16.17328959	3884179.998	0.000416389	33.03760031	4248324.269	0.000777662	0	4190083.013	0.00E+00	0	3369325.325	0	107.3146121	5866073.965	0.001829411	46.86402813	4048443.063	0.001157582	80.81696389	4578553.325	0.00176512	223.473997	5550856.583
PWY-6948	sitosterol degradation to androstenedione	0.001331888	0.001069865	2.03344E-05	5.24292E-05	0.000422632	0.176660078	0.001311553	0.000698122	0.001924985		16.44064586	6401781.471	0.000256814	18.14647608	7389500.822	0.000245571	12.65668781	6840831.076	0.000185017	43.67581451	6185079.573	0.000706148	10.66587569	4712113.285	0.00022635	37.20277728	3884179.998	0.000957803	56.2848387	4248324.269	0.001324872	82.27695389	4190083.013	0.001963612	73.57392421	3369325.325	0.00218364	198.2004676	5866073.965	0.003378758	53.18127894	4048443.063	0.001313623	154.9336856	4578553.325	0.0033839	137.7273573	5550856.583
PWY-6957	mandelate degradation to acetyl-CoA	0.001315509	0.001058772	0.000409559	0.000833759	0.008776319	3.668501256	0.00090595	0.000254427	0.001557472		34.28933411	6401781.471	0.000535622	41.91703402	7389500.822	0.000567251	38.74635141	6840831.076	0.000566398	80.4135044	6185079.573	0.001300121	14.3457875	4712113.285	0.000304445	14.89881203	3884179.998	0.000383577	103.8832596	4248324.269	0.002445276	0	4190083.013	0	64.85859508	3369325.325	0.001924973	72.3806792	5866073.965	0.001233886	29.9875603	4048443.063	0.000740718	102.8413966	4578553.325	0.002246155	233.9809893	5550856.583
PWY-6969	TCA cycle V (2-oxoglutarate:ferredoxin oxidoreductase)	0.79590594	0.095925839	0.780293733	0.171673212	0.679919489	284.2063462	0.015612207	-0.060149951	0.091374365		51972.51046	6401781.471	0.811844495	63740.19648	7389500.822	0.862577839	52156.21309	6840831.076	0.762425099	32799.8989	6185079.573	0.530306822	47170.09602	4712113.285	1.001039091	28952.46987	3884179.998	0.745394649	34466.02665	4248324.269	0.811285214	33382.81884	4190083.013	0.796710202	27312.05643	3369325.325	0.810609062	50931.15777	5866073.965	0.868232451	32180.78077	4048443.063	0.794892759	34284.49316	4578553.325	0.748806243	41502.56191	5550856.583
PWY-6992	1,5-anhydrofructose degradation	0.000710149	0.000455814	0.000252471	0.000298342	0.002489521	1.040619815	0.000457678	0.000183276	0.000732081		31.82385647	6401781.471	0.000497109	36.76291272	7389500.822	0.000497502	19.14963381	6840831.076	0.000279931	43.18553985	6185079.573	0.000698221	9.528791375	4712113.285	0.000202219	0	3884179.998	0	63.43326412	4248324.269	0.001493136	63.2552053	4190083.013	0.001509641	29.12192259	3369325.325	0.000864325	62.22220141	5866073.965	0.001060713	4.975609135	4048443.063	0.000122902	57.68357417	4578553.325	0.001259865	47.8533931	5550856.583
PWY-7003	glycerol degradation to butanol	0.012485308	0.011008445	0.027051777	0.031658903	0.016142561	6.747590654	-0.014566469	-0.026323119	-0.002809819		80.61345939	6401781.471	0.001259235	81.95316793	7389500.822	0.001109049	120.4539594	6840831.076	0.001760809	201.7089228	6185079.573	0.003261218	29.44362808	4712113.285	0.00062485	472.5662224	3884179.998	0.012166435	1035.330623	4248324.269	0.02437033	673.6552872	4190083.013	0.016077373	528.1704091	3369325.325	0.015675851	635.0731838	5866073.965	0.010826205	907.4437646	4048443.063	0.022414636	716.0354126	4578553.325	0.015638901	2346.889449	5550856.583
PWY-7007	methyl ketone biosynthesis	0.051962846	0.039891894	0.076716277	0.074706892	0.129328069	54.05913292	-0.02475343	-0.057017354	0.007510493		449.6993762	6401781.471	0.007024597	494.5456723	7389500.822	0.006692545	526.1218384	6840831.076	0.007690905	902.3528255	6185079.573	0.014589187	163.4101686	4712113.285	0.003467874	1027.034066	3884179.998	0.026441464	4341.528077	4248324.269	0.102193896	3692.278467	4190083.013	0.088119459	2175.067352	3369325.325	0.064554982	3091.885791	5866073.965	0.052707924	3673.812758	4048443.063	0.090746312	4347.795691	4578553.325	0.094960032	7188.242707	5550856.583
PWY-7013	L-1,2-propanediol degradation	0.003458763	0.002508627	0.001945828	0.004113511	0.115228135	48.16536051	0.001512935	-0.00038589	0.003411759		81.96334154	6401781.471	0.001280321	123.9419612	7389500.822	0.001677271	81.95167657	6840831.076	0.001197978	317.0681997	6185079.573	0.00512634	71.95703919	4712113.285	0.001527065	101.6396406	3884179.998	0.002616759	227.3896653	4248324.269	0.005352455	227.2925021	4190083.013	0.005424535	109.7307456	3369325.325	0.003256757	631.9309185	5866073.965	0.010772638	99.87694492	4048443.063	0.002467046	233.4012398	4578553.325	0.005097707	189.6780426	5550856.583
PWY-7024	superpathway of the 3-hydroxypropanoate cycle	9.0971E-06	3.40382E-05	8.53669E-05	0.000341514	0.176341515	73.71075307	-7.62698E-05	-0.00018822	3.56803E-05		0	6401781.471	0	0	7389500.822	0	0	6840831.076	0	0	6185079.573	0	0	4712113.285	0	0	3884179.998	0	0	4248324.269	0	0	4190083.013	0	0	3369325.325	0	0	5866073.965	0	0	4048443.063	0	0	4578553.325	0	0	5550856.583
PWY-7046	4-coumarate degradation (anaerobic)	3.44894E-05	3.66367E-05	1.939E-05	4.12886E-05	0.211878391	88.56516755	1.50995E-05	-9.11697E-06	3.93159E-05		2.399975977	6401781.471	3.74892E-05	4.36356563	7389500.822	5.90509E-05	5.68398143	6840831.076	8.3089E-05	3.333128739	6185079.573	5.38898E-05	1.599986806	4712113.285	3.39548E-05	5.031031565	3884179.998	0.000129526	0	4248324.269	0	1.916145393	4190083.013	4.57305E-05	1.774286839	3369325.325	5.266E-05	0	5866073.965	0	0	4048443.063	0	0	4578553.325	0	0	5550856.583
PWY-7084	nitrifier denitrification	1.41535E-05	2.53271E-05	1.55541E-06	9.71356E-06	0.089098042	37.24298167	1.25981E-05	-2.16397E-06	2.73601E-05		4.361258106	6401781.471	6.81257E-05	2.305936565	7389500.822	3.12056E-05	0	6840831.076	0	4.591955587	6185079.573	7.42425E-05	0	4712113.285	0	0	3884179.998	0	0	4248324.269	0	0	4190083.013	0	0	3369325.325	0	0	5866073.965	0	0	4048443.063	0	0	4578553.325	0	0	5550856.583
PWY-7090	UDP-2,3-diacetamido-2,3-dideoxy-&alpha;-D-mannuronate biosynthesis	0.002112335	0.001412565	0.001069132	0.003509955	0.129388786	54.08451246	0.001043202	-0.000315174	0.002401578		21.71603668	6401781.471	3.39E-04	23.70338293	7389500.822	3.21E-04	128.3970492	6840831.076	1.88E-03	54.36887144	6185079.573	0.000879033	16.32127564	4712113.285	0.000346368	86.72715269	3884179.998	0.00223283	87.68652921	4248324.269	2.06E-03	174.5509655	4190083.013	0.004165812	75.03975035	3369325.325	0.002227145	66.33186466	5866073.965	0.001130771	73.36262842	4048443.063	0.00181212	187.6024595	4578553.325	0.004097418	277.898897	5550856.583
PWY-7094	fatty acid salvage	0.521866809	0.206712288	0.536142381	0.239184643	0.833347137	348.3391033	-0.014275572	-0.151902763	0.12335162		47704.36246	6401781.471	7.45E-01	61190.63143	7389500.822	8.28E-01	26700.76162	6840831.076	3.90E-01	16284.86703	6185079.573	2.63E-01	2280.441204	4712113.285	4.84E-02	10951.07866	3884179.998	0.281940555	29072.06162	4248324.269	0.684318328	25577.60711	4190083.013	0.61043199	20316.25813	3369325.325	0.602977041	37185.34963	5866073.965	0.63390523	23586.17226	4048443.063	5.83E-01	27514.56507	4578553.325	0.600944515	40512.64299	5550856.583
PWY-7097	vanillin and vanillate degradation I	0.00275546	0.002234542	0.000963525	0.001123673	0.010734862	4.487172125	0.001791935	0.000473623	0.003110246		29.43213629	6401781.471	0.000459749	34.85583622	7389500.822	0.000471694	71.8717104	6840831.076	0.001050628	61.92761149	6185079.573	0.001001242	9.619641792	4712113.285	0.000204147	92.99365338	3884179.998	0.002394164	215.917507	4248324.269	0.005082416	131.6759605	4190083.013	0.003142562	87.3037094	3369325.325	0.002591133	187.4174705	5866073.965	0.003194939	138.6981089	4048443.063	0.003425962	228.479871	4578553.325	0.00499022	501.3341827	5550856.583
PWY-7098	vanillin and vanillate degradation II	0.002998563	0.00240566	0.001075218	0.00125112	0.011031825	4.611302973	0.001923346	0.000501203	0.003345488		32.94443876	6401781.471	0.000514614	39.08790271	7389500.822	0.000528965	79.67197651	6840831.076	0.001164653	69.13610982	6185079.573	0.001117789	10.65652022	4712113.285	0.000226152	100.4117106	3884179.998	0.002585146	234.0356379	4248324.269	0.005508893	144.7737618	4190083.013	0.003455153	95.26357696	3369325.325	0.002827378	201.7789824	5866073.965	0.003439762	150.546286	4048443.063	0.003718622	248.9981247	4578553.325	0.005438358	539.8711057	5550856.583
PWY-7111	pyruvate fermentation to isobutanol (engineered)	0.808455828	0.20328701	0.794832675	0.266613227	0.844942101	353.1857982	0.013623154	-0.127086592	0.154332899		55006.90756	6401781.471	0.859243756	78062.21478	7389500.822	1.056393614	61627.40952	6840831.076	0.900876061	58768.69351	6185079.573	0.950168754	21001.98113	4712113.285	0.445701957	12774.35815	3884179.998	0.328881724	39546.30729	4248324.269	0.93086838	34656.09117	4190083.013	0.827097961	21090.95576	3369325.325	0.625969704	50910.8625	5866073.965	0.867886474	38515.03944	4048443.063	0.951354356	43745.44976	4578553.325	0.955442618	47920.26638	5550856.583
PWY-7159	chlorophyllide a biosynthesis III (aerobic, light independent)	0.00358939	0.004279397	0.003484934	0.005349802	0.942202438	393.8406191	0.000104456	-0.002811283	0.003020195		50.14023289	6401781.471	0.000783223	187.9230878	7389500.822	0.002543109	90.22122281	6840831.076	0.001318863	1138.225707	6185079.573	0.018402766	36.17159738	4712113.285	0.00076763	44.01320128	3884179.998	0.00113314	142.1825045	4248324.269	0.00334679	159.5726699	4190083.013	0.003808341	62.37954155	3369325.325	0.001851396	254.5091873	5866073.965	0.004338663	109.0922458	4048443.063	0.002694672	114.8262347	4578553.325	0.002507915	397.1298473	5550856.583
PWY-7184	pyrimidine deoxyribonucleotides de novo biosynthesis I	0.810069538	0.084484706	0.650318031	0.134444627	8.37427E-06	0.003500447	0.159751508	0.096665899	0.222837116		45894.23293	6401781.471	0.716897838	55504.23926	7389500.822	0.751122987	52626.04579	6840831.076	0.769293164	56676.27264	6185079.573	0.916338617	40385.21011	4712113.285	0.857050917	39340.98763	3884179.998	1.012851816	32349.29863	4248324.269	0.761460204	35549.05201	4190083.013	0.848409254	27847.43889	3369325.325	0.826498963	48039.36919	5866073.965	0.81893562	32414.09391	4048443.063	0.800655793	36756.28049	4578553.325	0.802792452	36030.47912	5550856.583
PWY-7185	UTP and CTP dephosphorylation I	0	0	0	0	1	418	0	0	0	degenerate case: variance of both groups is zero	0	6401781.471	0	0	7389500.822	0.00E+00	0	6840831.076	0.00E+00	0	6185079.573	0.00E+00	0	4712113.285	0.00E+00	0	3884179.998	0	0	4248324.269	0	0	4190083.013	0	0	3369325.325	0.00E+00	0	5866073.965	0	0	4048443.063	0	0	4578553.325	0	0	5550856.583
PWY-7187	pyrimidine deoxyribonucleotides de novo biosynthesis II	0.083785569	0.060190521	0.342731641	0.133542778	4.28909E-13	1.79284E-10	-0.258946072	-0.312679155	-0.205212989		841.6745729	6401781.471	0.013147506	596.4366133	7389500.822	0.008071406	1177.24758	6840831.076	0.017209131	1650.901817	6185079.573	0.026691683	462.8634639	4712113.285	0.009822842	4657.881638	3884179.998	0.119919304	5292.891576	4248324.269	0.124587749	4857.882502	4190083.013	0.11593762	3231.641538	3369325.325	0.09591361	4391.698044	5866073.965	0.074866053	5677.599439	4048443.063	0.140241553	6142.133717	4578553.325	0.134150097	12443.06267	5550856.583
PWY-7196	superpathway of pyrimidine ribonucleosides salvage	0.70716463	0.126229845	0.393303441	0.192135688	3.82983E-08	1.60087E-05	0.313861188	0.221400134	0.406322243		35962.8739	6401781.471	0.561763535	38887.19817	7389500.822	0.526249325	46178.29594	6840831.076	0.675039267	54016.23646	6185079.573	0.87333131	42574.75784	4712113.285	0.903517281	20698.11221	3884179.998	0.532882416	31313.61988	4248324.269	0.73708168	33178.57952	4190083.013	0.791835852	22643.54548	3369325.325	0.672049841	47080.83678	5866073.965	0.802595348	31171.67015	4048443.063	0.769966865	35017.55408	4578553.325	0.764816998	35470.79027	5550856.583
PWY-7197	pyrimidine deoxyribonucleotide phosphorylation	0.749555697	0.082246614	0.777085934	0.396375236	0.683767472	285.8148033	-0.027530238	-0.162655212	0.107594736		40905.60611	6401781.471	0.638972234	49501.73001	7389500.822	0.669892747	46873.75184	6840831.076	0.685205516	51534.10452	6185079.573	0.833200348	35921.59844	4712113.285	0.762324593	36280.6758	3884179.998	0.93406268	29591.74086	4248324.269	0.696550898	34282.27907	4190083.013	0.818176608	25420.88833	3369325.325	0.754480078	45830.53104	5866073.965	0.781281165	29366.86455	4048443.063	0.725386626	33076.16139	4578553.325	0.722415118	33688.68568	5550856.583
PWY-7198	pyrimidine deoxyribonucleotides de novo biosynthesis IV	0	0	0	0	1	418	0	0	0	degenerate case: variance of both groups is zero	0	6401781.471	0	0	7389500.822	0	0	6840831.076	0	0	6185079.573	0	0	4712113.285	0	0	3884179.998	0	0	4248324.269	0	0	4190083.013	0	0	3369325.325	0	0	5866073.965	0	0	4048443.063	0	0	4578553.325	0	0	5550856.583
PWY-7199	pyrimidine deoxyribonucleosides salvage	0.562800663	0.147832106	0.223991242	0.173051827	1.07963E-07	4.51287E-05	0.338809421	0.240060174	0.437558668		25799.51997	6401781.471	0.403005321	23833.46262	7389500.822	0.322531429	39955.12178	6840831.076	0.584068242	46948.81001	6185079.573	0.759065578	21619.72672	4712113.285	0.458811693	14289.55471	3884179.998	0.367891156	28257.59306	4248324.269	0.665146803	25426.95421	4190083.013	0.606836527	18794.35164	3369325.325	0.557807568	38933.6625	5866073.965	0.663709028	28387.64189	4048443.063	0.701198991	31740.89099	4578553.325	0.69325153	30986.22941	5550856.583
PWY-7200	superpathway of pyrimidine deoxyribonucleoside salvage	0.641422171	0.104804545	0.326008598	0.169678069	6.08382E-10	2.54304E-07	0.315413573	0.236546505	0.394280641		32466.15863	6401781.471	0.507142563	33851.81488	7389500.822	0.458106924	42988.56209	6840831.076	0.628411396	49456.56728	6185079.573	0.799610849	25210.86355	4712113.285	0.535022442	24828.09295	3884179.998	0.639210669	28941.01905	4248324.269	0.681233758	29780.06871	4190083.013	0.710727416	22942.05521	3369325.325	0.68090947	42540.84554	5866073.965	0.725201315	28884.87436	4048443.063	0.713481057	32414.21965	4578553.325	0.707957675	32372.73918	5550856.583
PWY-7208	superpathway of pyrimidine nucleobases salvage	0.873646359	0.085494315	0.912648121	0.442563323	0.602925311	252.0227799	-0.039001762	-0.18886838	0.110864856		46785.38106	6401781.471	0.730818152	56567.0451	7389500.822	0.765505634	53812.70323	6840831.076	0.786639849	58900.95099	6185079.573	0.952307085	41116.52497	4712113.285	0.872570808	41500.6522	3884179.998	1.068453373	35849.38761	4248324.269	0.843847723	39205.05462	4190083.013	0.935662957	29055.40419	3369325.325	0.862350809	53325.54342	5866073.965	0.909049967	35183.1191	4048443.063	0.869053079	39543.20714	4578553.325	0.863661605	42631.9057	5550856.583
PWY-7210	pyrimidine deoxyribonucleotides biosynthesis from CTP	0.000478223	0.000442848	0.004874581	0.007451756	0.000719282	0.30066001	-0.004396358	-0.006820267	-0.001972449		4.999572271	6401781.471	7.80966E-05	29.98728622	7389500.822	0.000405809	129.7486459	6840831.076	0.00189668	0	6185079.573	0	4.99951296	4712113.285	0.000106099	9.998081577	3884179.998	0.000257405	24.98547169	4248324.269	0.000588125	14.99543894	4190083.013	0.000357879	14.99391742	3369325.325	0.000445012	24.99066414	5866073.965	0.00042602	39.96242018	4048443.063	0.000987106	24.98688851	4578553.325	0.000545738	24.98731458	5550856.583
PWY-7211	superpathway of pyrimidine deoxyribonucleotides de novo biosynthesis	0.808307254	0.088005015	0.642279133	0.128810387	5.79737E-06	0.002423301	0.166028121	0.102591203	0.229465039		46800.90908	6401781.471	0.73106071	56875.0013	7389500.822	0.769673117	53009.28507	6840831.076	0.774895396	57456.55417	6185079.573	0.928954163	41980.05684	4712113.285	0.890896596	38274.08959	3884179.998	0.985384035	32862.2521	4248324.269	0.773534458	33862.65856	4190083.013	0.808161997	28192.85053	3369325.325	0.83675062	47791.86293	5866073.965	0.814716337	32736.97691	4048443.063	0.808631279	37075.58049	4578553.325	0.80976627	37178.13543	5550856.583
PWY-7219	adenosine ribonucleotides de novo biosynthesis	0.826094705	0.093429547	0.731027687	0.277208888	0.067508005	28.21834626	0.095067018	-0.007092945	0.197226981		47904.64232	6401781.471	0.748301743	56596.6875	7389500.822	0.765906776	54144.11468	6840831.076	0.791484457	59050.46525	6185079.573	0.954724423	43544.40952	4712113.285	0.924095133	38718.33608	3884179.998	0.996821365	34147.79214	4248324.269	0.80379439	33944.59561	4190083.013	0.810117497	29029.78147	3369325.325	0.861590338	48747.26806	5866073.965	0.831003297	33819.60342	4048443.063	0.835373078	38208.52131	4578553.325	0.834510785	39489.65796	5550856.583
PWY-722	nicotinate degradation I	0.000684193	0.000549159	0.000848401	0.001630804	0.58588358	244.8993363	-0.000164208	-0.000765084	0.000436668		13.83459853	6401781.471	2.16E-04	12.70832525	7389500.822	1.72E-04	15.82834381	6840831.076	2.31E-04	15.0398443	6185079.573	0.000243163	12.2917159	4712113.285	0.000260854	23.44875653	3884179.998	6.04E-04	51.98326925	4248324.269	0.001223618	19.73044875	4190083.013	0.000470884	25.94193	3369325.325	7.70E-04	102.6509335	5866073.965	0.001749909	59.33941237	4048443.063	0.001465734	32.4520749	4578553.325	0.000708784	92.62250506	5550856.583
PWY-7220	adenosine deoxyribonucleotides de novo biosynthesis II	0.910924764	0.098337967	0.939491864	0.474604929	0.723990265	302.6279308	-0.0285671	-0.19033758	0.133203379		49081.06954	6401781.471	0.766678303	59421.47914	7389500.822	0.804133873	56391.17335	6840831.076	0.824332201	62183.14343	6185079.573	1.005373378	43111.00361	4712113.285	0.914897436	43917.17671	3884179.998	1.130667907	36360.9742	4248324.269	0.855889803	41599.21755	4190083.013	0.992801752	31273.59743	3369325.325	0.928185747	56694.49055	5866073.965	0.966481004	35868.01376	4048443.063	0.885970562	40155.72748	4578553.325	0.877039637	41983.76187	5550856.583
PWY-7221	guanosine ribonucleotides de novo biosynthesis	0.766330867	0.057425809	0.698038871	0.236404846	0.100904959	42.17827274	0.068291996	-0.01378777	0.150371762		46212.50662	6401781.471	0.72186948	54864.72157	7389500.822	0.742468577	49552.9744	6840831.076	0.724370677	52120.52598	6185079.573	0.842681575	39956.64135	4712113.285	0.847955873	34627.43456	3884179.998	0.891499224	31078.52322	4248324.269	0.731547812	32058.21343	4190083.013	0.765097334	26112.15854	3369325.325	0.774996654	44693.2685	5866073.965	0.76189405	30595.43534	4048443.063	0.755733374	34665.46804	4578553.325	0.757127101	36979.90318	5550856.583
PWY-7222	guanosine deoxyribonucleotides de novo biosynthesis II	0.910924764	0.098337967	0.939491864	0.474604929	0.723990265	302.6279308	-0.0285671	-0.19033758	0.133203379		49081.06954	6401781.471	0.766678303	59421.47914	7389500.822	0.804133873	56391.17335	6840831.076	0.824332201	62183.14343	6185079.573	1.005373378	43111.00361	4712113.285	0.914897436	43917.17671	3884179.998	1.130667907	36360.9742	4248324.269	0.855889803	41599.21755	4190083.013	0.992801752	31273.59743	3369325.325	0.928185747	56694.49055	5866073.965	0.966481004	35868.01376	4048443.063	0.885970562	40155.72748	4578553.325	0.877039637	41983.76187	5550856.583
PWY-7228	superpathway of guanosine nucleotides de novo biosynthesis I	0.834279745	0.066111413	0.768889707	0.267858584	0.164917771	68.93562846	0.065390038	-0.027812185	0.158592261		48686.5256	6401781.471	0.760515269	58059.05424	7389500.822	0.785696567	53291.12296	6840831.076	0.779015333	56824.08957	6185079.573	0.918728513	42294.84252	4712113.285	0.897576946	38399.86207	3884179.998	0.988622105	33790.40209	4248324.269	0.795381895	35777.91391	4190083.013	0.853871243	28573.05833	3369325.325	0.848035009	49760.57858	5866073.965	0.848277381	33245.51163	4048443.063	0.82119252	37477.88243	4578553.325	0.818552931	39787.60231	5550856.583
PWY-7229	superpathway of adenosine nucleotides de novo biosynthesis I	0.868176215	0.099659111	0.763732499	0.289430233	0.056007892	23.41129894	0.104443716	-0.002775409	0.211662842		49927.70952	6401781.471	0.779903371	59432.40513	7389500.822	0.804281731	56744.88149	6840831.076	0.829502744	62129.86329	6185079.573	1.004511948	44908.41385	4712113.285	0.953041897	40623.42381	3884179.998	1.045868725	36169.11603	4248324.269	0.851373712	35506.573	4190083.013	0.847395455	30849.74878	3369325.325	0.915606117	51769.2465	5866073.965	0.882519498	35744.12532	4048443.063	0.882910412	40220.36516	4578553.325	0.878451386	41931.56293	5550856.583
PWY-7234	inosine-5'-phosphate biosynthesis III	0.668393205	0.101228848	0.511600949	0.142903369	9.07156E-05	0.037919107	0.156792255	0.084842632	0.228741879		38273.76671	6401781.471	0.597861187	49482.25369	7389500.822	0.669629179	46866.37945	6840831.076	0.685097745	51514.77171	6185079.573	0.832887776	35925.37362	4712113.285	0.76240471	18156.76998	3884179.998	0.467454392	29656.34133	4248324.269	0.698071509	27639.27977	4190083.013	0.659635613	21151.04857	3369325.325	0.62775323	41484.08267	5866073.965	0.707186492	29396.85704	4048443.063	0.726127466	33219.23803	4578553.325	0.725540049	34204.66113	5550856.583
PWY-7237	myo-, chiro- and scillo-inositol degradation	2.02E-02	2.67E-02	9.15E-02	1.05E-01	0.00029142	0.121813701	-7.13E-02	-1.08E-01	-3.46E-02		7440.07	6401781.471	0.116218744	274.47	7389500.822	0.003714324	346.96	6840831.076	0.005071898	389.67	6185079.573	0.006300161	121.17	4712113.285	2.57E-03	329.89	3884179.998	0.00849317	755.75	4248324.269	0.017789367	821.23	4190083.013	0.019599373	520.36	3369325.325	0.015444041	1260.88	5866073.965	2.15E-02	633.32	4048443.063	0.015643545	984.7	4578553.325	0.021506793	1613.97	5550856.583
PWY-7242	D-fructuronate degradation	0.47060254	0.167972541	0.144351257	0.152737547	1.69892E-06	0.00071015	0.326251283	0.220450662	0.432051905		17500.94707	6401781.471	0.273376202	21378.61155	7389500.822	0.289310632	35947.54825	6840831.076	0.525485103	45963.1701	6185079.573	0.74312981	14443.55842	4712113.285	0.306519762	8926.838592	3884179.998	0.229825564	23824.21373	4248324.269	0.560790849	22721.09903	4190083.013	0.542258923	13403.13996	3369325.325	0.397798926	33490.31891	5866073.965	5.71E-01	25017.0916	4048443.063	0.617943521	28752.23955	4578553.325	0.627976514	23440.29135	5550856.583
PWY-7254	TCA cycle VII (acetate-producers)	0.269795009	0.166621788	0.375873659	0.165701063	0.051550634	21.54816499	-0.10607865	-0.212928862	0.000771563		33247.26344	6401781.471	0.519343929	47817.9091	7389500.822	0.64710608	26484.64362	6840831.076	0.387155352	6453.805526	6185079.573	0.104344745	410.9511456	4712113.285	0.008721164	6206.166857	3884179.998	0.159780619	11125.63095	4248324.269	0.26188281	9183.875403	4190083.013	0.219181228	5887.894806	3369325.325	0.174749964	7675.50832	5866073.965	0.130845747	10055.71486	4048443.063	0.248384742	10765.51534	4578553.325	0.23512919	20161.33984	5550856.583
PWY-7255	ergothioneine biosynthesis I (bacteria)	0.028296109	0.021942895	0.018017772	0.02764371	0.171807713	71.81562401	0.010278337	-0.004709112	0.025265786		159.6819867	6401781.471	0.002494337	263.9255391	7389500.822	0.003571629	265.255547	6840831.076	0.003877534	462.4344534	6185079.573	0.007476613	101.2147583	4712113.285	0.00214797	472.0835666	3884179.998	0.012154008	2514.081072	4248324.269	0.059178182	2181.345097	4190083.013	0.052059711	1249.927427	3369325.325	0.037097262	1896.755666	5866073.965	0.032334329	2157.910653	4048443.063	0.053302235	2611.906757	4578553.325	0.057046551	3173.391908	5550856.583
PWY-7286	7-(3-amino-3-carboxypropyl)-wyosine biosynthesis	0.000467303	0.000611558	0.000160344	0.000290698	0.08935364	37.34982166	0.000306959	-5.27274E-05	0.000666645		0	6401781.471	0	1.333324352	7389500.822	1.80435E-05	0	6840831.076	0	11.99930147	6185079.573	0.000194004	0	4712113.285	0	10.66588414	3884179.998	0.000274598	87.26915119	4248324.269	0.002054202	23.99581358	4190083.013	0.000572681	5.999646868	3369325.325	0.000178067	19.99782174	5866073.965	0.000340906	7.99945591	4048443.063	0.000197593	37.3228527	4578553.325	0.000815167	98.81646658	5550856.583
PWY-7295	L-arabinose degradation IV	0.001451872	0.00136049	0.001422162	0.003008161	0.960932453	401.6697655	2.97097E-05	-0.001182219	0.001241638		41.44306171	6401781.471	0.000647368	27.52471136	7389500.822	0.000372484	57.04986437	6840831.076	0.000833961	27.80633829	6185079.573	0.000449571	7.899394964	4712113.285	0.00016764	56.45173747	3884179.998	0.001453376	61.63601627	4248324.269	0.001450831	40.31091027	4190083.013	0.000962055	32.14408318	3369325.325	0.000954021	73.63262592	5866073.965	0.001255228	83.21932054	4048443.063	0.002055588	101.5480601	4578553.325	0.002217907	119.2823367	5550856.583
PWY-7315	dTDP-N-acetylthomosamine biosynthesis	0.004379585	0.004994335	0.055234813	0.072965488	9.8818E-05	0.041305907	-0.050855228	-0.07462262	-0.027087837		824.5945868	6401781.471	0.012880705	869.1097971	7389500.822	0.011761414	216.403748	6840831.076	0.003163413	1061.03793	6185079.573	0.017154798	27.98859228	4712113.285	0.000593971	27.31063549	3884179.998	0.000703125	105.4456621	4248324.269	0.002482053	83.60376802	4190083.013	0.001995277	33.95796261	3369325.325	0.001007856	75.78736662	5866073.965	0.001291961	26.35640551	4048443.063	0.000651026	143.9961911	4578553.325	0.003145015	182.4042892	5550856.583
PWY-7323	superpathway of GDP-mannose-derived O-antigen building blocks biosynthesis	0.287485271	0.174405406	0.152839225	0.108220504	0.014410073	6.023410352	0.134646046	0.030175403	0.239116689		13450.93348	6401781.471	0.21011235	19648.42728	7389500.822	0.265896544	7574.85558	6840831.076	0.110730049	10221.17192	6185079.573	0.165255302	998.940684	4712113.285	0.02119942	29292.91728	3884179.998	0.754159624	13561.26059	4248324.269	0.319214347	11782.13584	4190083.013	0.281190989	19080.42184	3369325.325	0.566297997	18169.11677	5866073.965	0.309732146	11220.02186	4048443.063	0.277144119	13143.51425	4578553.325	0.287066969	21222.13109	5550856.583
PWY-7328	superpathway of UDP-glucose-derived O-antigen building blocks biosynthesis	0.084415529	0.050337472	0.118264899	0.060921275	0.050672155	21.18096081	-0.033849371	-0.067804423	0.000105682		13745.98884	6401781.471	2.15E-01	1241.712875	7389500.822	1.68E-02	7050.825675	6840831.076	0.103069724	3119.248228	6185079.573	0.05043182	459.6438731	4712113.285	0.009754517	2646.756613	3884179.998	0.068141966	3970.620493	4248324.269	0.093463216	3531.124087	4190083.013	0.084273368	4569.156568	3369325.325	0.13561043	2876.415048	5866073.965	0.049034756	3846.737062	4048443.063	0.09501769	3526.872514	4578553.325	0.077030281	7533.193702	5550856.583
PWY-7332	superpathway of UDP-N-acetylglucosamine-derived O-antigen building blocks biosynthesis	0.005155529	0.003445801	0.003763265	0.009773248	0.446641398	186.6961045	0.001392264	-0.002249856	0.005034384		55.92886974	6401781.471	0.000873645	48.95618785	7389500.822	0.00066251	48.95993091	6840831.076	0.000715702	155.1608067	6185079.573	0.002508631	3.49962096	4712113.285	7.42686E-05	211.1512938	3884179.998	0.005436187	257.8651916	4248324.269	0.00606981	291.4336849	4190083.013	0.00695532	196.1096483	3369325.325	0.005820443	378.2007534	5866073.965	0.006447255	402.917956	4048443.063	0.009952418	229.6770004	4578553.325	0.005016366	616.0037859	5550856.583
PWY-7347	sucrose biosynthesis III	0.008129922	0.00682141	0.010780719	0.014592247	0.375410868	156.9217427	-0.002650797	-0.008604562	0.003302968		38.46937561	6401781.471	0.000600917	36.97866946	7389500.822	0.000500422	58.98339803	6840831.076	0.000862226	66.09073192	6185079.573	0.001068551	35.37847082	4712113.285	0.000750798	320.6722074	3884179.998	0.008255853	594.0821462	4248324.269	0.013983917	634.3235013	4190083.013	0.015138686	302.0029095	3369325.325	0.008963305	486.5983383	5866073.965	0.008295128	406.6370649	4048443.063	0.010044283	757.9962584	4578553.325	0.016555366	1345.235873	5550856.583
PWY-7371	1,4-dihydroxy-6-naphthoate biosynthesis II	0.046187531	0.040332763	0.033370895	0.078960235	0.444334151	185.7316752	0.012816636	-0.020607549	0.046240821		76.88112007	6401781.471	0.001200933	237.0942204	7389500.822	0.003208528	609.8239793	6840831.076	0.008914472	1703.937941	6185079.573	0.027549168	56.90871544	4712113.285	0.001207711	1052.537618	3884179.998	0.027098065	3437.661384	4248324.269	0.080918055	1766.005523	4190083.013	0.042147268	3043.937103	3369325.325	0.09034263	7392.842828	5866073.965	0.126027099	2304.451947	4048443.063	0.056921931	1758.062438	4578553.325	0.038397771	6398.589853	5550856.583
PWY-7373	superpathway of demethylmenaquinol-6 biosynthesis II	0.009958923	0.00864327	0.011589763	0.021936021	0.699641782	292.450265	-0.00163084	-0.010064612	0.006802931		37.34514551	6401781.471	0.000583356	50.85371204	7389500.822	0.000688189	81.6558292	6840831.076	0.001193654	203.3472698	6185079.573	0.003287707	24.34107971	4712113.285	0.000516564	584.513631	3884179.998	0.015048572	682.0968264	4248324.269	0.016055668	560.9260679	4190083.013	0.013386992	437.2480312	3369325.325	0.012977317	469.2328455	5866073.965	0.007999095	696.7567099	4048443.063	0.017210486	515.2376994	4578553.325	0.011253286	1883.295006	5550856.583
PWY-7374	1,4-dihydroxy-6-naphthoate biosynthesis I	0.010548346	0.009183066	0.028934499	0.078932376	0.160713142	67.17809343	-0.018386153	-0.044372825	0.00760052		37.63625068	6401781.471	0.000587903	66.60089021	7389500.822	0.000901291	92.8112959	6840831.076	0.001356725	233.6455089	6185079.573	0.003777567	22.76528925	4712113.285	0.000483123	532.1906166	3884179.998	0.013701492	751.6752029	4248324.269	0.017693452	571.9288078	4190083.013	0.013649582	502.1722979	3369325.325	0.014904239	607.1912886	5866073.965	0.010350897	718.1488059	4048443.063	0.017738889	531.8636513	4578553.325	0.011616413	2009.87324	5550856.583
PWY-7376	cob(II)yrinate a,c-diamide biosynthesis II (late cobalt incorporation)	0.032918314	0.022375554	0.032536906	0.026221251	0.958732462	400.750169	0.000381408	-0.014569717	0.015332534		480.938903	6401781.471	0.007512579	322.253095	7389500.822	0.004360959	312.8779698	6840831.076	0.004573684	1500.748366	6185079.573	0.024264011	126.6770611	4712113.285	0.002688328	970.8602344	3884179.998	0.024995243	2754.283103	4248324.269	0.064832224	1950.338947	4190083.013	0.046546547	1429.83059	3369325.325	0.042436703	1843.091848	5866073.965	0.031419513	2299.386748	4048443.063	0.056796816	2270.62964	4578553.325	0.049592731	4293.874353	5550856.583
PWY-7377	cob(II)yrinate a,c-diamide biosynthesis I (early cobalt insertion)	4.86E-03	3.83E-03	8.32E-03	2.69E-02	0.439678289	183.7855247	-3.46E-03	-1.24E-02	5.48E-03		56.92997711	6401781.471	0.000889283	80.96036077	7389500.822	0.001095613	38.3992969	6840831.076	0.000561325	326.071566	6185079.573	0.005271906	43.55125311	4712113.285	0.00092424	130.7163189	3884179.998	0.003365352	509.3032186	4248324.269	0.011988332	270.5139303	4190083.013	0.006456052	153.8052993	3369325.325	0.004564869	266.4569463	5866073.965	0.004542339	149.8328434	4048443.063	0.003700999	389.7214218	4578553.325	0.00851189	772.7091304	5550856.583
PWY-7385	1,3-propanediol biosynthesis (engineered)	2.59152E-06	9.69657E-06	7.61159E-07	4.75343E-06	0.507390893	212.0893933	1.83036E-06	-3.88207E-06	7.54279E-06		0	6401781.471	0	0	7389500.822	0	2.659220015	6840831.076	3.88728E-05	0	6185079.573	0	0	4712113.285	0	0	3884179.998	0	0	4248324.269	0	0	4190083.013	0	0	3369325.325	0	0	5866073.965	0	0	4048443.063	0	0	4578553.325	0	0	5550856.583
PWY-7391	isoprene biosynthesis II (engineered)	0.003023197	0.002596571	0.013668838	0.013248361	1.87426E-05	0.007834402	-0.010645641	-0.01513771	-0.006153572		19.33933983	6401781.471	0.000302093	17.10693474	7389500.822	0.000231503	32.55012526	6840831.076	0.000475821	41.71312293	6185079.573	0.000674415	10.76202249	4712113.285	0.000228391	193.5495453	3884179.998	0.004983022	199.8098933	4248324.269	0.004703264	271.7324531	4190083.013	0.006485133	190.6927892	3369325.325	0.005659673	129.5127575	5866073.965	0.002207827	71.95353916	4048443.063	0.001777314	226.2491128	4578553.325	0.004941498	483.2228167	5550856.583
PWY-7392	taxadiene biosynthesis (engineered)	0.260436246	0.143007232	0.328822409	0.107517692	0.118484482	49.5265133	-0.068386163	-0.155838076	0.019065749		9449.467612	6401781.471	0.147606844	2030.796529	7389500.822	0.027482188	4015.976991	6840831.076	0.058705981	7872.323373	6185079.573	0.127279258	1656.821485	4712113.285	0.035160901	7776.953419	3884179.998	0.200221242	16741.16103	4248324.269	0.394065047	16912.91477	4190083.013	0.40364152	10402.79018	3369325.325	0.308749948	23991.13015	5866073.965	0.408981037	14562.30973	4048443.063	0.359701483	14912.87304	4578553.325	0.325711463	25004.26649	5550856.583
PWY-7398	coumarins biosynthesis (engineered)	0.000136772	0.000203	0.000133198	0.000270047	0.959228537	400.9575287	3.57403E-06	-0.000137627	0.000144775		0	6401781.471	0	4.154117808	7389500.822	5.62165E-05	1.909192408	6840831.076	2.79088E-05	4.178210408	6185079.573	6.75531E-05	1.851571495	4712113.285	3.92939E-05	3.173946882	3884179.998	8.17147E-05	0	4248324.269	0	8.585893086	4190083.013	0.00020491	3.396891521	3369325.325	0.000100818	5.529953917	5866073.965	9.42701E-05	4.343771301	4048443.063	0.000107295	16.13318822	4578553.325	0.000352364	45.79881005	5550856.583
PWY-7400	L-arginine biosynthesis IV (archaebacteria)	0.146784153	0.074842174	0.397125048	0.180722148	3.20931E-09	1.34149E-06	-0.250340895	-0.320930208	-0.179751583		16957.51408	6401781.471	0.264887425	2288.369159	7389500.822	0.030967845	11156.67977	6840831.076	0.163089538	5061.833145	6185079.573	0.081839418	867.4129438	4712113.285	0.018408151	3244.660633	3884179.998	0.08353528	8011.067257	4248324.269	0.188570051	5611.77546	4190083.013	0.133929935	5086.909824	3369325.325	0.150977105	8863.515769	5866073.965	0.15109792	6433.130712	4048443.063	0.158903821	6739.074134	4578553.325	0.147187849	16025.84205	5550856.583
PWY-7431	aromatic biogenic amine degradation (bacteria)	0.039336252	0.028271539	0.050496498	0.074943402	0.434806673	181.7491892	-0.011160245	-0.039605331	0.01728484		378.8448998	6401781.471	0.005917804	346.4682772	7389500.822	0.004688656	415.2528806	6840831.076	0.006070211	1389.46574	6185079.573	0.0224648	172.2360695	4712113.285	0.003655177	1056.655509	3884179.998	0.027204082	3203.549306	4248324.269	0.075407363	2488.993915	4190083.013	0.059402019	1753.523647	3369325.325	0.052043762	3003.713472	5866073.965	0.051204835	2094.878802	4048443.063	0.051745295	2949.922087	4578553.325	0.06442913	5671.424286	5550856.583
PWY-7446	sulfoglycolysis	0.000650962	0.000526876	0.001878755	0.00775521	0.331807669	138.6956057	-0.001227793	-0.003753722	0.001298135		18.94723296	6401781.471	0.000295968	9.895287958	7389500.822	0.00013391	4.341361998	6840831.076	6.34625E-05	22.6159879	6185079.573	0.000365654	2.634730539	4712113.285	5.5914E-05	21.03945767	3884179.998	0.000541671	36.22717837	4248324.269	0.00085274	36.60008622	4190083.013	0.000873493	36.17236895	3369325.325	0.001073579	44.03110369	5866073.965	0.000750606	35.19348269	4048443.063	0.000869309	36.37741656	4578553.325	0.000794518	124.2076051	5550856.583
PWY-7456	mannan degradation	0.000563135	0.000639303	0.005718769	0.013825575	0.025488044	10.65400223	-0.005155635	-0.009645233	-0.000666037		5.769263113	6401781.471	9.01197E-05	0	7389500.822	0	11.06828662	6840831.076	0.000161797	26.62730621	6185079.573	0.000430509	0	4712113.285	0	0	3884179.998	0	28.88391505	4248324.269	0.00067989	0	4190083.013	0	28.14031125	3369325.325	0.000835191	22.62166724	5866073.965	0.000385636	28.26964916	4048443.063	0.000698284	85.82794873	4578553.325	0.001874565	119.1237664	5550856.583
PWY-7527	L-methionine salvage cycle III	0.020693058	0.016794411	0.021971001	0.02060829	0.820118243	342.8094256	-0.001277943	-0.012654374	0.010098487		67.21763005	6401781.471	0.001049983	63.98898011	7389500.822	0.000865945	203.69056	6840831.076	0.00297757	215.2585794	6185079.573	0.003480288	51.29978381	4712113.285	0.001088679	815.3801378	3884179.998	0.020992337	1759.836504	4248324.269	0.041424251	1237.737299	4190083.013	0.029539684	932.1847354	3369325.325	0.027666807	1219.393905	5866073.965	0.020787223	1455.689997	4048443.063	0.035956786	1399.701288	4578553.325	0.03057082	3328.805323	5550856.583
PWY-7539	6-hydroxymethyl-dihydropterin diphosphate biosynthesis III (Chlamydia)	0.744241503	0.068900981	0.688122831	0.239903999	0.193574363	80.91408382	0.056118672	-0.029389307	0.141626651		48762.13529	6401781.471	0.761696342	60339.35888	7389500.822	0.816555277	54826.17954	6840831.076	0.801454954	52386.65076	6185079.573	0.846984265	35968.4475	4712113.285	0.763318819	32295.97141	3884179.998	0.831474634	30141.82959	4248324.269	0.709499268	27229.78158	4190083.013	0.64986258	25550.52611	3369325.325	0.758327666	41154.96063	5866073.965	0.70157589	29819.91201	4048443.063	0.736577285	33910.3546	4578553.325	0.740634698	35257.22187	5550856.583
PWY-7560	methylerythritol phosphate pathway II	0.59892885	0.171362063	0.549180758	0.134560298	0.337105919	140.910274	0.049748092	-0.055658535	0.155154719		33907.76706	6401781.471	0.529661426	49414.84139	7389500.822	0.668716908	46864.24917	6840831.076	0.685066604	51505.99961	6185079.573	0.832745949	12618.3224	4712113.285	0.267784784	9542.369901	3884179.998	0.245672701	29578.91959	4248324.269	0.696249102	26305.78578	4190083.013	0.627810612	15869.08781	3369325.325	0.470987105	40678.72993	5866073.965	0.693457501	29380.07814	4048443.063	0.725713013	33086.40267	4578553.325	0.722638797	33634.90642	5550856.583
PWY-7616	methanol oxidation to carbon dioxide	0.030529628	0.023348114	0.046649274	0.04609102	0.10194817	42.61433503	-0.016119645	-0.035559334	0.003320043		210.1119484	6401781.471	0.003282086	302.4010902	7389500.822	0.004092307	341.6012595	6840831.076	0.004993564	798.5945136	6185079.573	0.012911629	92.4147383	4712113.285	0.001961216	669.0334415	3884179.998	0.017224574	2492.015163	4248324.269	0.058658779	2031.400416	4190083.013	0.04848115	1216.488872	3369325.325	0.036104821	1833.516302	5866073.965	0.031256277	2123.329383	4048443.063	0.052448049	2507.055857	4578553.325	0.054756507	4472.251731	5550856.583
PWY-7644	heparin degradation	0	0	6.97686E-05	0.000180265	0.020424754	8.537547325	-6.97686E-05	-0.000128155	-1.13825E-05		0	6401781.471	0	0	7389500.822	0	0	6840831.076	0	0	6185079.573	0	0	4712113.285	0	0	3884179.998	0	0	4248324.269	0	0	4190083.013	0	0	3369325.325	0	0	5866073.965	0	0	4048443.063	0	0	4578553.325	0	0	5550856.583
PWY-7663	gondoate biosynthesis (anaerobic)	0.885284531	0.134316408	0.923640806	0.402477256	0.605281176	253.0075314	-0.038356275	-0.186335634	0.109623084		51482.12617	6401781.471	0.804184373	58925.72017	7389500.822	0.797424908	54191.29062	6840831.076	0.79217408	55085.7263	6185079.573	0.890622758	53324.61251	4712113.285	1.131649629	47680.49321	3884179.998	1.227556221	32968.9198	4248324.269	0.776045276	37799.57989	4190083.013	0.902120072	32115.58798	3369325.325	0.953175633	50392.40826	5866073.965	0.859048293	32526.79542	4048443.063	0.803439616	36580.75034	4578553.325	0.798958705	39772.37505	5550856.583
PWY-7664	oleate biosynthesis IV (anaerobic)	0.269937856	0.304574368	0.484000383	0.260280844	0.028823186	12.04809157	-0.214062527	-0.403837716	-0.024287338		47901.57456	6401781.471	0.748253822	51769.91102	7389500.822	0.700587391	29851.67297	6840831.076	0.436374947	5646.272078	6185079.573	0.091288592	46515.60618	4712113.285	0.987149573	1429.704702	3884179.998	0.036808405	2825.399322	4248324.269	0.066506207	2881.119031	4190083.013	0.068760428	1848.893579	3369325.325	0.054874297	2773.530508	5866073.965	0.047280865	2267.496781	4048443.063	0.056009106	4138.11672	4578553.325	0.090380442	9585.368968	5550856.583
PWY-841	superpathway of purine nucleotides de novo biosynthesis I	0.802451585	0.087803131	0.615205691	0.140122119	1.04927E-06	0.000438594	0.187245895	0.121599495	0.252892295		46529.98911	6401781.471	0.726828764	55658.58588	7389500.822	0.753211715	52242.86017	6840831.076	0.763691715	57208.39736	6185079.573	0.924941978	41074.77308	4712113.285	0.871684754	36733.66084	3884179.998	0.945724988	33643.77175	4248324.269	0.791930409	32930.14392	4190083.013	0.785906719	28382.99546	3369325.325	0.842394032	47961.72064	5866073.965	0.817611931	33186.15234	4048443.063	0.819726295	37408.1685	4578553.325	0.817030312	39225.14759	5550856.583
PWY-922	mevalonate pathway I	0.004663703	0.004453396	0.019209201	0.015883422	3.79592E-06	0.001586693	-0.014545498	-0.020182665	-0.00890833		35.10903613	6401781.471	0.000548426	22.95211009	7389500.822	0.000310604	37.81999835	6840831.076	0.000552857	47.6468017	6185079.573	0.000770351	17.95942063	4712113.285	0.000381133	302.6107378	3884179.998	0.007790853	223.7606366	4248324.269	0.005267033	372.23905	4190083.013	0.008883811	268.5293207	3369325.325	0.007969825	179.24226	5866073.965	0.003055574	134.2901725	4048443.063	0.003317082	313.0878819	4578553.325	0.00683814	959.7050475	5550856.583
PWY0-1061	superpathway of L-alanine biosynthesis	0.237956361	0.17009271	0.53865488	0.26001906	1.96524E-05	0.008214717	-3.01E-01	-0.425515005	-0.175882034		32461.03906	6401781.471	5.07E-01	45671.13369	7389500.822	0.618054383	25986.75857	6840831.076	3.80E-01	6055.352667	6185079.573	0.097902583	312.5402701	4712113.285	6.63E-03	2397.840355	3884179.998	0.061733502	9457.841399	4248324.269	2.23E-01	8102.775809	4190083.013	0.19337984	4741.111068	3369325.325	1.41E-01	6360.545169	5866073.965	0.108429338	7654.337851	4048443.063	1.89E-01	10085.19248	4578553.325	2.20E-01	14844.0576	5550856.583
PWY0-1241	ADP-L-glycero-&beta;-D-manno-heptose biosynthesis	0.086926618	0.154617925	0.054208604	0.057605016	0.451363205	188.6698198	0.032718013	-0.057316626	0.122752653		2570.089494	6401781.471	0.040146473	103.141456	7389500.822	0.001395784	7180.596482	6840831.076	0.104966727	890.3651615	6185079.573	0.014395371	121.4190825	4712113.285	0.002576744	22707.9739	3884179.998	0.584627229	475.1965688	4248324.269	0.011185506	838.2310971	4190083.013	0.020005119	9727.40262	3369325.325	0.288704761	387.4186303	5866073.965	0.006604394	363.9902584	4048443.063	0.00899087	538.1878775	4578553.325	0.01175454	1218.255148	5550856.583
PWY0-1261	anhydromuropeptides recycling	0.420552932	0.128169879	0.369222479	0.181500558	0.26096596	109.0837714	0.051330453	-0.039875869	0.142536775		21122.04314	6401781.471	0.329940084	16777.94721	7389500.822	0.227051158	17322.17788	6840831.076	0.253217448	15741.56731	6185079.573	0.254508727	24199.71577	4712113.285	0.513563964	23467.38446	3884179.998	0.604178603	20711.04232	4248324.269	0.487510863	16050.35149	4190083.013	0.383055692	19825.82806	3369325.325	0.588421305	20345.25411	5866073.965	0.346829144	20514.12609	4048443.063	0.506716428	17639.40997	4578553.325	0.385261647	31709.81457	5550856.583
PWY0-1277	3-phenylpropanoate and 3-(3-hydroxyphenyl)propanoate degradation	0.00664969	0.004798412	0.100467679	0.086323296	4.24701E-08	1.77525E-05	-0.093817989	-0.121882224	-0.065753754		94.1811833	6401781.471	1.47E-03	91.68555103	7389500.822	1.24E-03	79.193208	6840831.076	0.001157655	279.877142	6185079.573	0.004525037	41.50165823	4712113.285	0.000880744	152.5083981	3884179.998	0.003926399	379.9991861	4248324.269	0.008944684	417.3013761	4190083.013	0.009959263	325.7755451	3369325.325	0.009668866	810.3827279	5866073.965	0.013814738	326.0512579	4048443.063	0.008053744	605.4484168	4578553.325	0.013223575	846.961603	5550856.583
PWY0-1296	purine ribonucleosides degradation	0.555933375	0.175554741	0.220952312	0.200677132	2.45734E-06	0.001027167	0.334981064	0.21849237	0.451469757		21379.17378	6401781.471	0.333956632	23457.29286	7389500.822	0.317440832	42594.70155	6840831.076	0.622653901	47493.75818	6185079.573	0.767876268	17379.23906	4712113.285	0.368820485	9654.57237	3884179.998	0.248561405	29191.15407	4248324.269	0.687121609	25503.21382	4190083.013	0.608656529	16199.82964	3369325.325	0.480803368	42019.76958	5866073.965	0.716318441	29100.7964	4048443.063	0.718814516	31836.23901	4578553.325	0.695334022	31797.97056	5550856.583
PWY0-1297	superpathway of purine deoxyribonucleosides degradation	0.548668536	0.16376468	0.235165932	0.170512189	2.14374E-06	0.000896083	0.313502603	0.207389933	0.419615274		22149.11432	6401781.471	0.345983605	23752.38113	7389500.822	0.321434177	42606.88828	6840831.076	0.622832048	47420.29017	6185079.573	0.766688441	18738.52294	4712113.285	0.397667072	10063.79519	3884179.998	0.259097034	28295.36785	4248324.269	0.666035972	25083.91756	4190083.013	0.598649657	16037.7995	3369325.325	0.475994389	39264.64733	5866073.965	0.669351385	28389.95863	4048443.063	0.701256216	31321.3792	4578553.325	0.68408899	30182.95382	5550856.583
PWY0-1298	superpathway of pyrimidine deoxyribonucleosides degradation	0.288317646	0.10671066	0.15203347	0.112638903	0.000423849	0.17716899	0.136284177	0.066914713	0.205653641		15342.48843	6401781.471	0.239659671	2306.371516	7389500.822	0.031211466	18626.74261	6840831.076	0.272287715	9078.914356	6185079.573	0.146787349	19336.25118	4712113.285	0.410352001	6041.381522	3884179.998	0.155538145	16483.6589	4248324.269	0.388003784	11788.7933	4190083.013	0.281349875	11141.89752	3369325.325	0.330686308	24481.53183	5866073.965	0.417341001	13963.90917	4048443.063	0.344920478	13870.77392	4578553.325	0.302951018	23254.21377	5550856.583
PWY0-1319	CDP-diacylglycerol biosynthesis II	0.953410945	0.087613126	0.876892749	0.404287155	0.271936002	113.6692489	0.076518196	-0.061928474	0.214964865		53088.15765	6401781.471	0.829271632	64670.76546	7389500.822	0.875170962	61857.32945	6840831.076	0.904237055	68483.97962	6185079.573	1.107244924	44254.62788	4712113.285	0.939167316	42995.43689	3884179.998	1.106937292	38952.3206	4248324.269	0.91688671	42321.05365	4190083.013	1.010029002	32296.00639	3369325.325	0.958530366	59054.26248	5866073.965	1.006708453	38745.86725	4048443.063	0.957056	43780.96053	4578553.325	0.956218207	44796.49581	5550856.583
PWY0-1338	polymyxin resistance	0.000151624	0.000162251	0.03548618	0.060407743	0.00076106	0.318122989	-0.035334555	-0.054900176	-0.015768935		8.887353826	6401781.471	0.000138826	2.154059601	7389500.822	2.91503E-05	7.777906923	6840831.076	0.000113698	16.62619618	6185079.573	0.000268811	1.568836713	4712113.285	3.32937E-05	0.332023005	3884179.998	8.54808E-06	1.491610504	4248324.269	3.51106E-05	6.057037603	4190083.013	0.000144557	3.626244107	3369325.325	0.000107625	8.664348692	5866073.965	0.000147703	0.482525879	4048443.063	1.19188E-05	29.38803441	4578553.325	0.000641863	20.39198446	5550856.583
PWY0-1415	superpathway of heme biosynthesis from uroporphyrinogen-III	0.179013717	0.121317512	0.214435541	0.129423446	0.365705957	152.8650902	-0.035421824	-0.114490206	0.043646558		873.0007511	6401781.471	0.013636841	1292.872119	7389500.822	0.017496068	2166.172269	6840831.076	0.031665338	4717.161925	6185079.573	0.076266794	419.9115783	4712113.285	0.008911322	6757.113517	3884179.998	0.173964994	13431.90057	4248324.269	0.316169382	10523.845	4190083.013	0.251160776	9485.620353	3369325.325	0.281528776	17327.8986	5866073.965	0.295391751	11446.56501	4048443.063	0.282739928	11392.86292	4578553.325	0.248831063	20418.57466	5550856.583
PWY0-1479	tRNA processing	0.691946093	0.084015303	0.358201872	0.231165108	3.27447E-10	1.36873E-07	0.33374422	0.246907196	0.420581245		36586.36857	6401781.471	0.571502928	46789.59223	7389500.822	0.633190162	46608.93134	6840831.076	0.681334341	51361.11025	6185079.573	0.830403387	30713.51781	4712113.285	0.651799224	26424.23397	3884179.998	0.680304053	27433.78054	4248324.269	0.645755333	33495.42137	4190083.013	0.79939756	22471.03073	3369325.325	0.666929684	43185.27153	5866073.965	0.736186959	27738.21454	4048443.063	0.685157581	31599.69895	4578553.325	0.690167761	29061.63086	5550856.583
PWY0-1533	methylphosphonate degradation I	0.012974252	0.008551845	0.04412399	0.037218906	1.19272E-05	0.004985569	-0.031149738	-0.043980939	-0.018318537		579.7582561	6401781.471	0.009056202	229.4294159	7389500.822	0.003104803	134.0297126	6840831.076	0.001959261	362.204753	6185079.573	0.005856105	155.775274	4712113.285	0.003305847	373.4855419	3884179.998	0.009615557	777.7179381	4248324.269	0.018306464	830.3988423	4190083.013	0.019818195	450.4429295	3369325.325	0.013368935	923.7849401	5866073.965	0.015747925	530.7577958	4048443.063	0.013110171	1041.812593	4578553.325	0.022754187	1974.689443	5550856.583
PWY0-1586	peptidoglycan maturation (meso-diaminopimelate containing)	0.323365753	0.233098143	0.825875211	0.420451063	1.93909E-06	0.000810538	-5.03E-01	-0.687353035	-0.317665881		28783.817	6401781.471	0.449621986	46246.12266	7389500.822	0.625835544	9988.344768	6840831.076	0.146010692	3754.637623	6185079.573	0.060704759	40931.62163	4712113.285	0.868646808	11335.2198	3884179.998	0.291830446	8686.26052	4248324.269	0.204463218	17808.65403	4190083.013	0.425019122	4417.442744	3369325.325	0.131107635	12921.63646	5866073.965	0.220277421	7937.917296	4048443.063	0.196073334	8137.025482	4578553.325	0.177720448	14535.1989	5550856.583
PWY0-162	superpathway of pyrimidine ribonucleotides de novo biosynthesis	0.81309368	0.097663895	0.715434792	0.244395744	0.042803586	17.8918989	0.097658888	0.003285615	0.192032161		47764.20089	6401781.471	0.746107956	58331.00279	7389500.822	0.789376768	53415.13646	6840831.076	0.780828175	58293.80989	6185079.573	0.942490864	43714.35273	4712113.285	0.927701651	37635.727	3884179.998	0.968949097	33670.98624	4248324.269	0.792571002	32622.17624	4190083.013	0.7785568	28699.66064	3369325.325	0.851792507	47705.8922	5866073.965	0.813250779	33312.35623	4048443.063	0.822843639	37619.79905	4578553.325	0.821652526	38971.07787	5550856.583
PWY0-166	superpathway of pyrimidine deoxyribonucleotides de novo biosynthesis (E. coli)	0.756132115	0.07915494	0.615299658	0.121903855	1.84783E-05	0.007723921	0.140832457	0.08256427	0.199100644		42955.66464	6401781.471	0.670995485	51937.05806	7389500.822	0.702849344	49175.33345	6840831.076	0.718850282	52963.10064	6185079.573	0.856304272	37782.2061	4712113.285	0.801810224	36765.13111	3884179.998	0.946535205	29968.50234	4248324.269	0.705419371	33388.20277	4190083.013	0.796838694	25743.64468	3369325.325	0.764059335	44468.36592	5866073.965	0.758060096	30132.4501	4048443.063	0.744297243	34229.92514	4578553.325	0.747614425	33181.36873	5550856.583
PWY0-321	phenylacetate degradation I (aerobic)	0.006816393	0.005815979	0.146047756	0.118879251	7.96773E-09	3.33051E-06	-0.139231363	-0.177847136	-0.10061559		79.25316114	6401781.471	0.001237986	121.367699	7389500.822	0.001642434	200.435153	6840831.076	0.002929982	1508.560777	6185079.573	0.024390321	46.00234879	4712113.285	0.000976257	389.3955494	3884179.998	0.010025167	163.4050101	4248324.269	0.00384634	278.2776216	4190083.013	0.006641339	171.4528889	3369325.325	0.005088642	218.8547372	5866073.965	0.003730855	305.7287982	4048443.063	0.007551762	323.9282448	4578553.325	0.007074904	795.8081423	5550856.583
PWY0-41	allantoin degradation IV (anaerobic)	0.000916696	0.00074031	0.004408494	0.005231309	0.000205189	0.085768985	-0.003491798	-0.005227508	-0.001756088		6.596083444	6401781.471	0.000103035	16.61807076	7389500.822	0.000224888	5.886562993	6840831.076	8.60504E-05	47.37644181	6185079.573	0.00076598	2.910161582	4712113.285	6.17592E-05	8.834483364	3884179.998	0.000227448	68.21525644	4248324.269	0.001605698	37.67353247	4190083.013	0.000899112	39.65365368	3369325.325	0.001176902	77.53059627	5866073.965	0.001321678	84.61237207	4048443.063	0.002089998	49.11376533	4578553.325	0.001072692	122.4898672	5550856.583
PWY0-42	2-methylcitrate cycle I	0.05268476	0.061566356	0.106143345	0.073336405	0.013034861	5.44857201	-0.053458585	-0.094792087	-0.012125083		12184.785	6401781.471	0.190334285	549.1187822	7389500.822	0.007431067	9697.1954	6840831.076	0.141754639	1302.131227	6185079.573	0.021052781	283.7825215	4712113.285	0.006022404	393.548706	3884179.998	0.010132092	1356.830376	4248324.269	0.031938013	1090.865732	4190083.013	0.026034466	670.1614704	3369325.325	0.019890079	937.2429975	5866073.965	0.015977347	1249.80698	4048443.063	0.030871299	1520.830548	4578553.325	0.033216399	2974.125727	5550856.583
PWY0-781	aspartate superpathway	0.171952628	0.092181089	0.353335567	0.12160162	1.98605E-06	0.000830167	-1.81E-01	-0.245315394	-0.117450483		3480.516661	6401781.471	5.44E-02	4607.173144	7389500.822	6.23E-02	4772.171252	6840831.076	6.98E-02	5791.589431	6185079.573	9.36E-02	1066.761791	4712113.285	0.022638713	6623.786863	3884179.998	0.170532438	9748.865455	4248324.269	2.29E-01	10577.21644	4190083.013	0.252434532	8889.307899	3369325.325	0.263830501	10277.00726	5866073.965	0.17519396	9021.828722	4048443.063	0.222846872	10684.64156	4578553.325	0.233362829	18843.59575	5550856.583
PWY0-845	superpathway of pyridoxal 5'-phosphate biosynthesis and salvage	0.181053941	0.13286386	0.182274068	0.087566332	0.974845992	407.4856248	-0.001220127	-0.081259735	0.07881948		21455.05522	6401781.471	0.335141949	25474.03445	7389500.822	0.344732818	18793.22413	6840831.076	0.274721359	7540.713687	6185079.573	0.121917812	17460.93216	4712113.285	0.370554168	12024.25526	3884179.998	0.30956998	1641.21547	4248324.269	0.038632067	3563.855197	4190083.013	0.085054525	11925.79093	3369325.325	0.353951898	1391.67615	5866073.965	0.023724149	1235.594525	4048443.063	0.03052024	3284.282249	4578553.325	0.071731877	5826.008765	5550856.583
PWY0-862	(5Z)-dodec-5-enoate biosynthesis	0.250533023	0.289923326	0.458787952	0.254929388	0.026424632	11.04549624	-0.208254929	-0.389774656	-0.026735202		45929.54704	6401781.471	0.717449467	49388.5828	7389500.822	0.668361558	27583.21471	6840831.076	0.403214382	4907.144709	6185079.573	0.079338425	43679.81164	4712113.285	0.926968623	1230.534069	3884179.998	0.031680665	2445.949311	4248324.269	0.05757445	2492.839752	4190083.013	0.059493803	1596.812864	3369325.325	0.047392659	2393.801837	5866073.965	0.040807563	1959.730484	4048443.063	0.048407016	3595.447443	4578553.325	0.078528024	8431.981609	5550856.583
PWY1G-0	mycothiol biosynthesis	0.030283184	0.023912402	0.042457483	0.041735687	0.194967509	81.4964189	-0.012174298	-0.030823441	0.006474844		231.1298004	6401781.471	0.003610398	262.7981343	7389500.822	0.003556372	258.2290866	6840831.076	0.00377482	504.5049237	6185079.573	0.008156806	82.14785894	4712113.285	0.001743334	566.9483819	3884179.998	0.014596347	2632.343902	4248324.269	0.061961935	2223.381952	4190083.013	0.053062957	1233.847054	3369325.325	0.036620004	1768.166946	5866073.965	0.030142255	2123.180308	4048443.063	0.052444366	2591.56815	4578553.325	0.056602336	4231.255886	5550856.583
PWY490-3	nitrate reduction VI (assimilatory)	0.044437892	0.039333822	0.022730882	0.042328942	0.094315302	39.42379643	0.02170701	-0.003983859	0.047397879		96.97696795	6401781.471	0.001514843	299.186628	7389500.822	0.004048807	599.7225503	6840831.076	0.008766808	2387.019787	6185079.573	0.038593194	59.96702512	4712113.285	0.001272614	947.2252749	3884179.998	0.02438675	3267.974554	4248324.269	0.076923849	1483.566839	4190083.013	0.035406622	3023.963975	3369325.325	0.089749837	7458.465714	5866073.965	0.127145784	2116.463723	4048443.063	0.052278461	1513.988067	4578553.325	0.033066953	5966.042965	5550856.583
PWY4FS-7	phosphatidylglycerol biosynthesis I (plastidic)	0.873082912	0.079390953	0.837425253	0.394331108	0.594989067	248.7054301	0.035657659	-0.098377425	0.169692742		48907.61371	6401781.471	0.76396881	61280.68297	7389500.822	0.829293946	55846.23813	6840831.076	0.816366279	61477.47433	6185079.573	0.993964162	41076.44637	4712113.285	0.871720264	40514.04735	3884179.998	1.043052777	35271.83779	4248324.269	0.830252955	39451.82368	4190083.013	0.941552317	29171.46767	3369325.325	0.865795519	52163.7717	5866073.965	0.889245039	35157.72226	4048443.063	0.868425756	39804.54789	4578553.325	0.869369538	40056.34339	5550856.583
PWY4FS-8	phosphatidylglycerol biosynthesis II (non-plastidic)	0.873082912	0.079390953	0.837425253	0.394331108	0.594989067	248.7054301	0.035657659	-0.098377425	0.169692742		48907.61371	6401781.471	0.76396881	61280.68297	7389500.822	0.829293946	55846.23813	6840831.076	0.816366279	61477.47433	6185079.573	0.993964162	41076.44637	4712113.285	0.871720264	40514.04735	3884179.998	1.043052777	35271.83779	4248324.269	0.830252955	39451.82368	4190083.013	0.941552317	29171.46767	3369325.325	0.865795519	52163.7717	5866073.965	0.889245039	35157.72226	4048443.063	0.868425756	39804.54789	4578553.325	0.869369538	40056.34339	5550856.583
PWYG-321	mycolate biosynthesis	0.24134121	0.250117221	0.495087001	0.262893196	0.003512779	1.468341539	-2.54E-01	-0.416174184	-0.091317399		48551.50927	6401781.471	7.58E-01	53606.85644	7389500.822	0.725446248	29651.91848	6840831.076	0.433454914	5808.334397	6185079.573	0.093908806	22826.17382	4712113.285	0.484414793	1483.709534	3884179.998	3.82E-02	2930.06606	4248324.269	6.90E-02	2989.723613	4190083.013	0.071352372	1915.6989	3369325.325	0.056857047	2876.437799	5866073.965	4.90E-02	2350.633038	4048443.063	5.81E-02	4284.957764	4578553.325	0.093587591	9950.262015	5550856.583
PYRIDNUCSAL-PWY	NAD salvage pathway I	0.219253388	0.184732954	0.320112005	0.162911419	0.084411549	35.28402768	-0.100858618	-0.21657802	0.014860785		24824.51109	6401781.471	0.387775047	21643.2043	7389500.822	0.29289129	10881.86875	6840831.076	0.159072321	3126.937878	6185079.573	0.050556146	27413.80073	4712113.285	0.581772956	24373.81109	3884179.998	0.627514974	3977.611064	4248324.269	0.093627765	3647.758087	4190083.013	0.087056941	12101.0272	3369325.325	0.359152828	3446.748071	5866073.965	0.058757324	3219.452895	4048443.063	0.079523235	4190.764953	4578553.325	0.09153033	8668.279784	5550856.583
PYRIDNUCSYN-PWY	NAD biosynthesis I (from aspartate)	0.449882565	0.111984841	0.399819999	0.139982113	0.190468461	79.61581653	0.050062566	-0.026235239	0.12636037		28455.52237	6401781.471	0.44449381	34945.56828	7389500.822	0.472908375	28645.23595	6840831.076	0.418739122	20370.07243	6185079.573	0.329342124	29961.13523	4712113.285	0.635832235	28260.93392	3884179.998	0.727590738	18558.76686	4248324.269	0.436849112	15523.32609	4190083.013	0.37047777	19447.00548	3369325.325	0.577178028	23715.51556	5866073.965	0.404282587	16516.86388	4048443.063	0.407980639	18260.06417	4578553.325	0.398817331	26134.77941	5550856.583
PYRIDOXSYN-PWY	pyridoxal 5'-phosphate biosynthesis I	0.191908178	0.185036129	0.344343747	0.207073685	0.016272766	6.802016367	-0.152435569	-0.274513536	-0.030357601		29145.82614	6401781.471	0.455276805	31035.45707	7389500.822	0.419993959	14668.72181	6840831.076	0.214428944	4424.869078	6185079.573	0.071541021	23242.20917	4712113.285	0.493243854	17830.44051	3884179.998	0.459052889	766.2771509	4248324.269	0.018037162	1875.888369	4190083.013	0.044769718	11582.01019	3369325.325	0.343748646	648.9266058	5866073.965	0.011062367	570.8288401	4048443.063	0.01409996	1646.073558	4578553.325	0.035951827	3126.485265	5550856.583
REDCITCYC	TCA cycle VIII (helicobacter)	0.338691054	0.163541645	0.421349266	0.179918601	0.125995433	52.66609114	-0.082658212	-0.190073662	0.024757237		34873.57686	6401781.471	0.544748005	50435.1417	7389500.822	0.68252434	26918.3828	6840831.076	0.393495798	7492.912736	6185079.573	0.121144969	1495.128855	4712113.285	0.031729476	7568.701215	3884179.998	0.194859693	16548.70137	4248324.269	0.389534798	12502.54664	4190083.013	0.298384223	9752.360144	3369325.325	0.289445488	15901.96357	5866073.965	0.271083584	13922.94078	4048443.063	0.343908524	14016.76146	4578553.325	0.306139526	26961.75582	5550856.583
RHAMCAT-PWY	L-rhamnose degradation I	0.00965397	0.007172509	0.039267187	0.030123271	6.67901E-07	0.000279183	-0.029613217	-0.040044547	-0.019181887		138.007187	6401781.471	0.002155762	158.0807583	7389500.822	0.002139262	133.7549547	6840831.076	0.001955244	279.3425488	6185079.573	0.004516394	48.8300891	4712113.285	0.001036267	285.806224	3884179.998	0.007358213	775.2327816	4248324.269	0.018247966	607.4653723	4190083.013	0.014497693	386.6282518	3369325.325	0.011474946	549.8546238	5866073.965	0.009373469	506.2193891	4048443.063	0.012504051	686.0059082	4578553.325	0.014983028	1570.193054	5550856.583
RIBOSYN2-PWY	flavin biosynthesis I (bacteria and plants)	0.712521911	0.098931074	0.608112986	0.236205169	0.027882399	11.65484286	1.04E-01	0.01180105	0.1970168		43708.89489	6401781.471	0.682761433	53819.34052	7389500.822	0.728321734	48123.22662	6840831.076	7.03E-01	51883.39292	6185079.573	0.838847622	39039.78145	4712113.285	0.828498364	32075.5728	3884179.998	8.26E-01	29730.0775	4248324.269	0.699807162	26839.34812	4190083.013	6.41E-01	25349.44928	3369325.325	7.52E-01	40819.56394	5866073.965	0.695858323	29470.16657	4048443.063	7.28E-01	33310.56686	4578553.325	0.727534758	34178.50636	5550856.583
RUMP-PWY	formaldehyde oxidation I	0.00880383	0.007410741	0.02440084	0.025000659	0.000989538	0.413627064	-0.01559701	-0.024560503	-0.006633516		58.87940817	6401781.471	0.000919735	80.04337101	7389500.822	0.001083204	131.2152171	6840831.076	0.001918118	286.4536474	6185079.573	0.004631366	54.98390511	4712113.285	0.001166863	198.3655489	3884179.998	0.005107012	831.093992	4248324.269	0.019562866	443.7879074	4190083.013	0.010591387	321.9452695	3369325.325	0.009555185	612.2789068	5866073.965	0.010437627	621.691472	4048443.063	0.01535631	544.2618796	4578553.325	0.011887202	1538.544293	5550856.583
SALVADEHYPOX-PWY	adenosine nucleotides degradation II	0.176354205	0.105696106	0.282263149	0.142401651	0.006294965	2.631295164	-0.105908944	-0.179756915	-0.032060973		10865.54658	6401781.471	0.169726921	3510.710508	7389500.822	0.047509441	24522.76852	6840831.076	0.358476452	11488.58255	6185079.573	0.185746722	1759.425158	4712113.285	0.037338346	3135.780062	3884179.998	0.0807321	7575.28135	4248324.269	0.178312221	6918.787253	4190083.013	0.165122916	4651.730723	3369325.325	0.138061193	9154.695847	5866073.965	0.156061719	5787.82507	4048443.063	0.142964221	9150.066641	4578553.325	0.199846239	13754.04509	5550856.583
SER-GLYSYN-PWY	superpathway of L-serine and glycine biosynthesis I	0.697934194	0.109314852	0.584980631	0.165336468	0.006807536	2.845550249	0.112953562	0.033094814	0.192812311		42629.88931	6401781.471	0.665906662	54382.33995	7389500.822	0.735940644	49778.56687	6840831.076	0.727668412	50310.76279	6185079.573	0.813421431	18555.28599	4712113.285	0.393778436	33471.68937	3884179.998	0.861744033	30097.32233	4248324.269	0.708451625	29217.48741	4190083.013	0.69730092	24935.04334	3369325.325	0.740060425	40275.55367	5866073.965	0.686584484	29742.63289	4048443.063	0.734668425	34220.29279	4578553.325	0.747404046	35201.03535	5550856.583
SO4ASSIM-PWY	sulfate reduction I (assimilatory)	0.244162317	0.141906317	0.454947831	0.248206991	0.000402972	0.168442381	-0.210785513	-0.321575055	-0.099995972		27618.60606	6401781.471	0.431420632	42565.50788	7389500.822	0.576026837	30516.21199	6840831.076	0.446089249	6890.88819	6185079.573	0.111411472	556.2772549	4712113.285	0.011805261	4178.322858	3884179.998	0.107572843	10421.83675	4248324.269	0.245316414	7180.765396	4190083.013	0.171375254	6724.426169	3369325.325	0.199577824	13300.20707	5866073.965	0.226730981	8716.247144	4048443.063	0.215298746	8582.87073	4578553.325	0.187458136	17569.32541	5550856.583
SUCSYN-PWY	sucrose biosynthesis I (from photosynthesis)	0.020867514	0.016897273	0.029445457	0.035799696	0.245453846	102.5997074	-0.008577943	-0.023240084	0.006084198		127.2758433	6401781.471	0.001988132	110.8529491	7389500.822	0.001500141	195.7336419	6840831.076	0.002861255	216.8666484	6185079.573	0.003506287	100.6500717	4712113.285	0.002135986	802.7317222	3884179.998	0.020666697	1451.650726	4248324.269	0.034169961	1578.499736	4190083.013	0.037672278	742.933161	3369325.325	0.022049909	1189.330666	5866073.965	0.02027473	1075.692573	4048443.063	0.026570525	1893.422223	4578553.325	0.041354159	3411.935664	5550856.583
SULFATE-CYS-PWY	superpathway of sulfate assimilation and cysteine biosynthesis	0.285983274	0.154133242	0.474480337	0.239003509	0.001812026	0.757426872	-1.88E-01	-0.302291744	-0.074702381		33313.53532	6401781.471	0.520379139	49047.10627	7389500.822	0.663740454	28785.36604	6840831.076	0.420787558	9113.128708	6185079.573	0.147340525	885.1858947	4712113.285	0.018785327	6327.272623	3884179.998	1.63E-01	12637.41437	4248324.269	0.297468215	9528.778961	4190083.013	0.227412653	8322.511297	3369325.325	0.247008243	11669.32448	5866073.965	1.99E-01	10958.84039	4048443.063	0.270692714	11453.5556	4578553.325	0.25015665	21018.65999	5550856.583
TCA	TCA cycle I (prokaryotic)	1.005890165	0.085415185	1.031144176	0.44848006	0.739049497	308.9226897	-2.53E-02	-0.176938775	0.126430753		57553.37734	6401781.471	0.899021274	71801.7834	7389500.822	0.971672988	63894.76949	6840831.076	0.934020571	68654.41021	6185079.573	1.110000436	47958.65339	4712113.285	1.017773778	45525.53145	3884179.998	1.17207574	40219.23845	4248324.269	0.9467083	45835.04042	4190083.013	1.093893374	33192.11894	3369325.325	0.985126568	60969.62489	5866073.965	1.039359975	39705.07164	4048443.063	0.980749168	45048.23718	4578553.325	0.983896746	45853.70221	5550856.583
TCA-GLYOX-BYPASS	superpathway of glyoxylate bypass and TCA	0.381560366	0.172374411	0.535367115	0.234379354	0.014162182	5.919792104	-1.54E-01	-0.274637617	-0.032975882		40275.3616	6401781.471	0.629127404	47143.10268	7389500.822	0.637974118	27424.14623	6840831.076	0.400889101	8333.473536	6185079.573	0.134735106	35988.11363	4712113.285	0.763736172	6863.447184	3884179.998	0.176702604	14730.24251	4248324.269	0.346730654	11218.20911	4190083.013	0.267732383	10375.21259	3369325.325	0.307931458	19304.09012	5866073.965	0.329080237	12689.37111	4048443.063	0.3134383	12989.7015	4578553.325	0.283707551	24301.69893	5550856.583
TEICHOICACID-PWY	teichoic acid (poly-glycerol) biosynthesis	0.020576141	0.016460742	0.045340682	0.036839647	0.001463718	0.61183406	-0.024764541	-0.039539993	-0.00998909		192.0148653	6401781.471	0.002999397	179.3853604	7389500.822	0.002427571	181.4841011	6840831.076	0.002652954	364.5224359	6185079.573	0.005893577	78.83422023	4712113.285	0.001673012	790.1406815	3884179.998	0.020342535	1650.795678	4248324.269	0.038857572	1504.848351	4190083.013	0.035914524	780.8418647	3369325.325	0.023175021	1132.28293	5866073.965	0.019302227	976.8117128	4048443.063	0.024128083	1612.856691	4578553.325	0.035226338	3431.692663	5550856.583
THISYN-PWY	superpathway of thiamin diphosphate biosynthesis I	0.354399014	0.123680243	0.143911153	0.118506162	1.14323E-05	0.004778694	0.210487862	0.131791653	0.289184071		30609.25312	6401781.471	0.478136488	37522.78879	7389500.822	0.507785163	23901.06326	6840831.076	0.349388298	14334.04682	6185079.573	0.231752019	22288.44101	4712113.285	0.473003081	22371.12645	3884179.998	0.575954937	12187.12654	4248324.269	0.286869028	9883.255762	4190083.013	0.235872553	18266.50104	3369325.325	0.542141209	16354.61866	5866073.965	0.278800076	9611.982056	4048443.063	0.237424163	11209.34371	4578553.325	0.244822828	20288.64042	5550856.583
THREOCAT-PWY	superpathway of L-threonine metabolism	2.89348E-05	4.56132E-05	0.001010892	0.00134406	4.98412E-05	0.020833601	-9.82E-04	-0.001417893	-0.000546021		1.918462414	6401781.471	2.99676E-05	0	7389500.822	0	7.952502568	6840831.076	0.000116251	4.128808013	6185079.573	6.68E-05	0	4712113.285	0	0	3884179.998	0	6.467448472	4248324.269	0.000152235	0	4190083.013	0	0	3369325.325	0	0.778999872	5866073.965	1.32797E-05	0	4048443.063	0	0	4578553.325	0	1.623773308	5550856.583
THRESYN-PWY	superpathway of L-threonine biosynthesis	0.843844633	0.186874998	0.61709237	0.181107531	0.000632864	0.264537184	0.226752263	0.10756805	0.345936477		50222.42419	6401781.471	0.784507007	64595.05843	7389500.822	0.874146441	62516.09454	6840831.076	0.913866953	68424.85076	6185079.573	1.106288932	22753.57229	4712113.285	0.482874051	18578.42212	3884179.998	0.47831002	39682.22203	4248324.269	0.934067635	38863.64627	4190083.013	0.927514948	24399.72106	3369325.325	0.724172311	56657.13255	5866073.965	0.965844156	39731.62933	4048443.063	0.981405165	44822.63827	4578553.325	0.978969449	44100.15835	5550856.583
TRNA-CHARGING-PWY	tRNA charging	0.773249568	0.064719504	0.647399792	0.139116993	4.64701E-05	0.019424484	0.125849776	0.069195622	0.18250393		44066.74603	6401781.471	0.688351301	53277.99394	7389500.822	0.720995846	50792.40896	6840831.076	0.742488864	55137.92913	6185079.573	0.891466771	38672.01327	4712113.285	0.820693624	28466.29987	3884179.998	0.732877979	31404.35375	4248324.269	0.739217436	35375.29536	4190083.013	0.844262399	25486.09253	3369325.325	0.756415308	48614.10537	5866073.965	0.828733249	31201.99083	4048443.063	0.770715812	35287.38518	4578553.325	0.770710368	35477.65431	5550856.583
TRPSYN-PWY	L-tryptophan biosynthesis	0.748738113	0.131020199	0.56266133	0.177936728	0.000233618	0.097652473	1.86E-01	0.094273799	0.277879767		46105.52567	6401781.471	7.20E-01	55630.54499	7389500.822	0.752832246	53874.27597	6840831.076	0.787539926	56883.44574	6185079.573	0.91968818	40547.35887	4712113.285	0.860492022	17424.85061	3884179.998	0.448610791	33969.20744	4248324.269	0.79959074	30469.29163	4190083.013	0.727176324	22570.40711	3369325.325	0.669879128	46612.34946	5866073.965	0.794608962	33693.67956	4048443.063	0.832262651	38061.38764	4578553.325	0.831297245	38615.03859	5550856.583
TYRFUMCAT-PWY	L-tyrosine degradation I	0.103107302	0.15328783	0.052472141	0.038834348	0.241015722	100.7445719	0.050635161	-0.037870314	0.139140635		20580.4545	6401781.471	0.321480116	27349.20674	7389500.822	0.370108988	5737.071053	6840831.076	0.083865118	1446.664999	6185079.573	0.023389594	23883.34972	4712113.285	0.506850075	530.3495636	3884179.998	0.013654093	994.6922223	4248324.269	0.023413755	1000.44315	4190083.013	0.023876452	579.3242652	3369325.325	0.017194073	981.4871392	5866073.965	0.016731585	780.5944059	4048443.063	0.019281348	1399.299367	4578553.325	0.030562042	2997.33346	5550856.583
UBISYN-PWY	superpathway of ubiquinol-8 biosynthesis (prokaryotic)	0.68016264	0.107835424	0.719853233	0.470599512	0.624977319	261.2405194	-0.039690593	-0.201876129	0.122494943		40442.16262	6401781.471	0.631732945	49026.65034	7389500.822	0.663463629	46336.76806	6840831.076	0.677355829	49453.00738	6185079.573	0.799553293	37379.06142	4712113.285	0.793254728	32960.04211	3884179.998	0.848571439	24265.92827	4248324.269	0.571188232	27992.98446	4190083.013	0.668077085	22134.80122	3369325.325	0.656950549	38461.07916	5866073.965	0.655652816	25100.99207	4048443.063	0.620015934	28886.83351	4578553.325	0.630916175	23236.91096	5550856.583
UDPNAGSYN-PWY	UDP-N-acetyl-D-glucosamine biosynthesis I	0.78269387	0.072170687	0.54272145	0.148724385	3.64536E-10	1.52376E-07	0.23997242	0.178374877	0.301569964		44560.62255	6401781.471	0.696065974	52258.06623	7389500.822	0.707193456	56189.66084	6840831.076	0.821386469	56901.74702	6185079.573	0.919984074	37803.46907	4712113.285	0.802261465	34066.8723	3884179.998	0.877067291	32520.46629	4248324.269	0.765489267	30845.06439	4190083.013	0.73614447	27189.97465	3369325.325	0.806985732	46137.69286	5866073.965	0.786517407	32408.60323	4048443.063	0.800520169	36437.28596	4578553.325	0.795825305	36387.61827	5550856.583
VALSYN-PWY	L-valine biosynthesis	0.762873182	0.165563988	0.670077767	0.183599258	0.091974473	38.44532962	0.092795415	-0.016173429	0.201764259		47042.45934	6401781.471	0.734833883	59364.05156	7389500.822	0.803356722	57968.65995	6840831.076	0.847392068	58119.33054	6185079.573	0.939669892	19842.89241	4712113.285	0.421103891	14789.0224	3884179.998	0.380750182	36446.67065	4248324.269	0.857906985	34610.20009	4190083.013	0.82600273	21880.27624	3369325.325	0.649396367	50394.41584	5866073.965	0.859082516	35493.15216	4048443.063	0.876711161	40633.96645	4578553.325	0.887484835	43904.11128	5550856.583
[truncated: 127 more columns]
